# Supplementary material for: Footprints of domestication revealed by RAD-tag resequencing in loquat: SNP data reveals a non-significant domestication bottleneck and a single domestication event
Source: BMC Genomics. 2017 May 6;18:354. doi: 10.1186/s12864-017-3738-y (PMC5420408; doi:10.1186/s12864-017-3738-y)
Supplement: Additional file 1: — Table S1. SNP dataset with less than 50% loss. Table S2. SNP dataset with no gap. (XLS 27844 kb) [file 12864_2017_3738_MOESM1_ESM.xls]

## Sheet: Table S1
Table S1 SNP dataset with less than 50% loss
##fileformat=VCFv4.0
##fileDate=20160708
##source="Stacks v1.40"
##INFO=<ID=NS,Number=1,Type=Integer,Description="Number of Samples With Data">
##INFO=<ID=AF,Number=.,Type=Float,Description="Allele Frequency">
##FORMAT=<ID=GT,Number=1,Type=String,Description="Genotype">
##FORMAT=<ID=DP,Number=1,Type=Integer,Description="Read Depth">
##FORMAT=<ID=AD,Number=1,Type=Integer,Description="Allele Depth">
##FORMAT=<ID=GL,Number=.,Type=Float,Description="Genotype Likelihood">
#CHROM	POS	ID	REF	ALT	QUAL	FILTER	INFO	FORMAT	AL_W	Algeria_C	BD_W	Biano_C	BJ_W	BY_C	DWX_C	HZ_W	LC_W	MBC_C	MM_C	MT_C	RTBS_C	SJPP_C	SM_W	TS_W	WF_W	YN_C	ZZ6H_C
un	60	2	G	A	.	PASS	NS=18;AF=0.833,0.167	GT:DP:AD:GL	0/0:104:104,0:.,144.17,.	0/0:71:71,0:.,98.43,.	./.:0:.,.:.,.,.	0/0:84:84,0:.,116.45,.	0/0:127:127,0:.,176.06,.	0/0:139:139,0:.,192.69,.	0/0:82:82,0:.,113.68,.	0/0:207:207,0:.,286.96,.	1/0:57:23,34:.,79.02,.	0/0:70:70,0:.,97.04,.	0/0:328:328,0:.,454.7,.	0/0:21:21,0:.,29.11,.	0/0:228:228,0:.,316.08,.	1/0:59:21,38:.,81.79,.	1/0:51:37,14:.,70.7,.	1/0:77:41,36:.,106.74,.	1/1:54:0,54:.,74.86,.	0/0:86:86,0:.,119.22,.	0/0:55:55,0:.,76.25,.
un	611	14	G	A	.	PASS	NS=18;AF=0.944,0.056	GT:DP:AD:GL	1/1:103:0,103:.,142.79,.	0/0:69:69,0:.,95.65,.	0/0:10:10,0:.,13.86,.	0/0:53:53,0:.,73.47,.	0/0:103:103,0:.,142.79,.	0/0:105:105,0:.,145.56,.	0/0:92:92,0:.,127.54,.	0/0:201:201,0:.,278.65,.	0/0:22:22,0:.,30.5,.	0/0:237:237,0:.,328.55,.	./.:0:.,.:.,.,.	0/0:33:33,0:.,47.13,.	0/0:97:97,0:.,134.47,.	0/0:29:29,0:.,40.2,.	0/0:59:59,0:.,81.79,.	0/0:117:117,0:.,162.2,.	0/0:31:31,0:.,42.98,.	0/0:135:135,0:.,187.15,.	0/0:97:97,0:.,134.47,.
un	658	15	C	A	.	PASS	NS=10;AF=0.900,0.100	GT:DP:AD:GL	./.:0:.,.:.,.,.	0/0:13:13,0:.,18.02,.	./.:0:.,.:.,.,.	./.:0:.,.:.,.,.	0/0:28:28,0:.,38.82,.	./.:0:.,.:.,.,.	./.:0:.,.:.,.,.	0/0:59:59,0:.,81.79,.	0/0:10:10,0:.,13.86,.	0/0:26:26,0:.,36.04,.	0/0:48:48,0:.,66.54,.	./.:0:.,.:.,.,.	0/0:71:71,0:.,98.43,.	./.:0:.,.:.,.,.	./.:0:.,.:.,.,.	0/0:14:14,0:.,19.41,.	./.:0:.,.:.,.,.	1/1:138:0,138:.,191.31,.	0/0:26:26,0:.,36.04,.
un	766	18	C	T	.	PASS	NS=18;AF=0.639,0.361	GT:DP:AD:GL	0/0:54:54,0:.,74.86,.	0/1:35:24,11:.,48.52,.	./.:0:.,.:.,.,.	0/1:71:18,53:.,99.81,.	0/1:63:33,30:.,87.34,.	0/1:119:67,52:.,164.97,.	0/0:70:70,0:.,97.04,.	1/1:157:0,157:.,217.65,.	1/1:16:0,16:.,22.18,.	0/0:53:53,0:.,73.47,.	0/0:202:202,0:.,280.03,.	0/0:47:47,0:.,65.16,.	0/0:131:131,0:.,181.6,.	0/0:49:49,0:.,67.93,.	0/0:16:16,0:.,22.18,.	1/1:66:0,66:.,91.5,.	1/1:30:0,30:.,41.59,.	0/0:44:44,0:.,61,.	0/1:55:36,19:.,76.25,.
un	1355	31	G	T	.	PASS	NS=18;AF=0.778,0.222	GT:DP:AD:GL	1/1:80:0,80:.,110.9,.	0/0:49:49,0:.,67.93,.	./.:0:.,.:.,.,.	0/0:61:61,0:.,84.56,.	0/0:83:83,0:.,115.06,.	0/0:72:72,0:.,99.81,.	0/0:17:17,0:.,23.57,.	0/0:68:68,0:.,94.27,.	1/1:22:0,22:.,30.5,.	0/0:55:55,0:.,76.25,.	0/0:77:77,0:.,106.74,.	0/0:29:29,0:.,40.2,.	0/0:95:95,0:.,131.7,.	0/1:32:10,22:.,44.36,.	1/1:27:0,27:.,37.43,.	0/1:57:34,23:.,79.02,.	0/0:36:36,0:.,49.91,.	0/0:32:32,0:.,44.36,.	0/0:25:25,0:.,34.66,.
un	2621	60	T	G	.	PASS	NS=13;AF=0.692,0.308	GT:DP:AD:GL	0/0:33:33,0:.,45.75,.	1/0:90:60,30:.,124.77,.	./.:0:.,.:.,.,.	./.:40:.,.:.,.,.	0/0:24:24,0:.,33.27,.	1/0:57:33,24:.,79.02,.	1/0:17:8,9:.,23.57,.	1/0:52:33,19:.,72.09,.	0/0:12:12,0:.,16.64,.	./.:24:.,.:.,.,.	1/0:107:66,41:.,148.33,.	0/0:31:31,0:.,42.98,.	./.:0:.,.:.,.,.	./.:0:.,.:.,.,.	./.:0:.,.:.,.,.	1/0:32:14,18:.,44.36,.	0/0:26:26,0:.,36.04,.	1/0:79:62,17:.,109.52,.	1/0:38:18,20:.,52.68,.
un	2945	67	T	C	.	PASS	NS=14;AF=0.929,0.071	GT:DP:AD:GL	0/0:13:13,0:.,18.02,.	./.:0:.,.:.,.,.	0/0:17:17,0:.,23.57,.	./.:0:.,.:.,.,.	0/0:34:34,0:.,47.13,.	0/0:11:11,0:.,15.25,.	0/0:19:19,0:.,26.34,.	./.:0:.,.:.,.,.	0/0:16:16,0:.,22.18,.	0/0:45:45,0:.,62.38,.	0/0:90:90,0:.,124.77,.	1/1:22:0,22:.,30.5,.	0/0:76:76,0:.,105.36,.	0/0:20:20,0:.,27.73,.	./.:0:.,.:.,.,.	0/0:14:14,0:.,19.41,.	0/0:30:30,0:.,41.59,.	./.:0:.,.:.,.,.	0/0:10:10,0:.,13.86,.
un	2979	68	G	A	.	PASS	NS=16;AF=0.938,0.062	GT:DP:AD:GL	1/1:76:0,76:.,105.36,.	./.:0:.,.:.,.,.	./.:0:.,.:.,.,.	./.:0:.,.:.,.,.	0/0:59:59,0:.,81.79,.	0/0:35:35,0:.,48.52,.	0/0:37:37,0:.,51.29,.	0/0:77:77,0:.,106.74,.	0/0:27:27,0:.,37.43,.	0/0:52:52,0:.,72.09,.	0/0:133:133,0:.,184.38,.	0/0:25:25,0:.,34.66,.	0/0:118:118,0:.,163.58,.	0/0:22:22,0:.,30.5,.	0/0:25:25,0:.,34.66,.	0/0:25:25,0:.,34.66,.	0/0:19:19,0:.,26.34,.	0/0:27:27,0:.,37.43,.	0/0:27:27,0:.,37.43,.
un	3049	69	G	A	.	PASS	NS=13;AF=0.885,0.115	GT:DP:AD:GL	0/0:27:27,0:.,37.43,.	0/0:16:16,0:.,22.18,.	./.:0:.,.:.,.,.	./.:0:.,.:.,.,.	1/0:40:27,13:.,55.45,.	0/0:28:28,0:.,38.82,.	0/0:14:14,0:.,19.41,.	./.:0:.,.:.,.,.	./.:0:.,.:.,.,.	0/0:32:32,0:.,44.36,.	./.:0:.,.:.,.,.	1/1:15:0,15:.,20.79,.	0/0:84:84,0:.,116.45,.	0/0:21:21,0:.,29.11,.	0/0:34:34,0:.,47.13,.	0/0:26:26,0:.,36.04,.	./.:0:.,.:.,.,.	0/0:42:42,0:.,58.22,.	0/0:26:26,0:.,36.04,.
un	3162	72	G	A	.	PASS	NS=17;AF=0.676,0.324	GT:DP:AD:GL	0/0:58:58,0:.,80.41,.	1/0:48:20,28:.,66.54,.	./.:0:.,.:.,.,.	1/1:81:0,81:.,112.29,.	1/0:82:22,60:.,113.68,.	0/0:128:128,0:.,177.45,.	1/1:99:0,99:.,137.24,.	0/0:44:44,0:.,61,.	0/0:18:18,0:.,24.95,.	1/0:135:38,97:.,187.15,.	1/0:239:134,105:.,331.32,.	0/0:31:31,0:.,42.98,.	./.:0:.,.:.,.,.	0/0:33:33,0:.,45.75,.	0/0:30:30,0:.,41.59,.	0/0:56:56,0:.,77.63,.	0/0:24:24,0:.,33.27,.	1/1:107:0,107:.,148.33,.	1/0:82:35,47:.,113.68,.
un	3325	75	G	T	.	PASS	NS=17;AF=0.941,0.059	GT:DP:AD:GL	0/0:40:40,0:.,55.45,.	0/0:16:16,0:.,22.18,.	./.:0:.,.:.,.,.	0/0:111:111,0:.,153.88,.	0/0:59:59,0:.,81.79,.	0/0:38:38,0:.,52.68,.	0/0:55:55,0:.,76.25,.	0/0:78:78,0:.,108.13,.	0/0:18:18,0:.,24.95,.	./.:0:.,.:.,.,.	0/0:155:155,0:.,214.88,.	1/1:12:0,12:.,16.64,.	0/0:117:117,0:.,162.2,.	0/0:31:31,0:.,42.98,.	0/0:33:33,0:.,45.75,.	0/0:64:64,0:.,88.72,.	0/0:10:10,0:.,13.86,.	0/0:58:58,0:.,80.41,.	0/0:40:40,0:.,55.45,.
un	3399	77	G	A	.	PASS	NS=10;AF=0.900,0.100	GT:DP:AD:GL	0/0:36:36,0:.,49.91,.	./.:0:.,.:.,.,.	0/0:18:18,0:.,24.95,.	1/1:21:0,21:.,29.11,.	./.:0:.,.:.,.,.	0/0:43:43,0:.,59.61,.	./.:0:.,.:.,.,.	./.:0:.,.:.,.,.	./.:0:.,.:.,.,.	0/0:40:40,0:.,55.45,.	./.:0:.,.:.,.,.	./.:0:.,.:.,.,.	./.:0:.,.:.,.,.	0/0:33:33,0:.,45.75,.	./.:0:.,.:.,.,.	0/0:12:12,0:.,16.64,.	0/0:19:19,0:.,26.34,.	0/0:11:11,0:.,15.25,.	0/0:18:18,0:.,24.95,.
un	3506	79	T	C	.	PASS	NS=12;AF=0.583,0.417	GT:DP:AD:GL	1/1:119:0,119:.,164.97,.	./.:0:.,.:.,.,.	0/0:36:36,0:.,49.91,.	./.:0:.,.:.,.,.	./.:0:.,.:.,.,.	0/0:87:87,0:.,120.61,.	1/1:112:0,112:.,155.26,.	./.:0:.,.:.,.,.	./.:0:.,.:.,.,.	1/0:66:21,45:.,91.5,.	./.:0:.,.:.,.,.	./.:0:.,.:.,.,.	0/0:236:236,0:.,327.17,.	1/0:74:51,23:.,102.59,.	1/1:98:0,98:.,135.86,.	1/0:78:54,24:.,108.13,.	0/0:87:87,0:.,120.61,.	1/0:116:56,60:.,160.81,.	0/0:108:108,0:.,149.72,.
un	3842	87	T	G	.	PASS	NS=13;AF=0.692,0.308	GT:DP:AD:GL	./.:0:.,.:.,.,.	0/0:26:26,0:.,36.04,.	./.:0:.,.:.,.,.	./.:0:.,.:.,.,.	0/0:107:107,0:.,148.33,.	1/1:11:0,11:.,15.25,.	1/0:20:10,10:.,27.73,.	0/0:60:60,0:.,83.18,.	0/0:23:23,0:.,31.88,.	./.:0:.,.:.,.,.	1/1:130:0,130:.,180.22,.	0/0:17:17,0:.,23.57,.	./.:0:.,.:.,.,.	1/0:36:8,28:.,49.91,.	./.:0:.,.:.,.,.	0/0:21:21,0:.,29.11,.	0/0:29:29,0:.,40.2,.	1/0:30:16,14:.,41.59,.	1/0:10:5,5:.,13.86,.
un	4148	94	G	A	.	PASS	NS=13;AF=0.577,0.423	GT:DP:AD:GL	0/0:33:33,0:.,45.75,.	./.:27:.,.:.,.,.	./.:0:.,.:.,.,.	0/0:16:16,0:.,22.18,.	./.:0:.,.:.,.,.	1/0:35:10,25:.,48.52,.	0/0:24:24,0:.,33.27,.	0/0:36:36,0:.,49.91,.	1/1:28:0,28:.,38.82,.	1/1:36:0,36:.,49.91,.	1/1:150:0,150:.,207.94,.	./.:0:.,.:.,.,.	./.:0:.,.:.,.,.	0/0:11:11,0:.,15.25,.	0/0:12:12,0:.,16.64,.	1/1:21:0,21:.,29.11,.	0/0:12:12,0:.,16.64,.	1/1:27:0,27:.,37.43,.	./.:0:.,.:.,.,.
un	4229	96	C	T	.	PASS	NS=14;AF=0.679,0.321	GT:DP:AD:GL	0/0:31:31,0:.,42.98,.	0/1:14:6,8:.,19.41,.	./.:0:.,.:.,.,.	0/1:37:29,8:.,51.29,.	./.:0:.,.:.,.,.	0/1:35:12,23:.,48.52,.	0/0:25:25,0:.,34.66,.	0/1:106:59,47:.,146.95,.	./.:0:.,.:.,.,.	0/0:22:22,0:.,30.5,.	0/1:92:69,23:.,127.54,.	./.:0:.,.:.,.,.	0/0:74:74,0:.,102.59,.	0/0:20:20,0:.,27.73,.	0/1:31:19,12:.,42.98,.	0/1:44:18,26:.,61,.	0/1:28:9,19:.,38.82,.	0/1:20:13,7:.,27.73,.	./.:14:.,.:.,.,.
un	4290	97	C	T	.	PASS	NS=18;AF=0.750,0.250	GT:DP:AD:GL	1/1:88:0,88:.,121.99,.	1/1:10:0,10:.,13.86,.	./.:0:.,.:.,.,.	0/0:26:26,0:.,36.04,.	0/0:94:94,0:.,130.31,.	0/1:56:34,22:.,77.63,.	0/0:28:28,0:.,38.82,.	0/0:121:121,0:.,167.74,.	0/0:52:52,0:.,72.09,.	0/0:40:40,0:.,55.45,.	0/1:198:126,72:.,275.87,.	0/0:17:17,0:.,23.57,.	0/1:156:74,82:.,216.26,.	1/1:38:0,38:.,52.68,.	0/0:17:17,0:.,23.57,.	0/0:55:55,0:.,76.25,.	0/0:35:35,0:.,48.52,.	0/0:75:75,0:.,103.97,.	0/0:41:41,0:.,56.84,.
un	4779	108	G	A	.	PASS	NS=17;AF=0.588,0.412	GT:DP:AD:GL	1/1:57:0,57:.,79.02,.	1/1:79:0,79:.,109.52,.	1/0:35:13,22:.,48.52,.	1/0:32:12,20:.,44.36,.	1/0:49:25,24:.,67.93,.	0/0:38:38,0:.,52.68,.	1/1:28:0,28:.,38.82,.	0/0:131:131,0:.,181.6,.	0/0:32:32,0:.,44.36,.	1/0:22:7,15:.,30.5,.	1/0:162:60,102:.,224.58,.	1/1:26:0,26:.,36.04,.	./.:0:.,.:.,.,.	./.:0:.,.:.,.,.	0/0:20:20,0:.,27.73,.	0/0:36:36,0:.,49.91,.	1/0:16:12,4:.,22.18,.	0/0:21:21,0:.,29.11,.	0/0:26:26,0:.,36.04,.
un	5181	117	G	A	.	PASS	NS=17;AF=0.618,0.382	GT:DP:AD:GL	0/0:56:56,0:.,77.63,.	0/0:76:76,0:.,105.36,.	./.:0:.,.:.,.,.	0/0:31:31,0:.,42.98,.	1/1:75:0,75:.,103.97,.	1/0:81:47,34:.,112.29,.	0/0:69:69,0:.,95.65,.	1/1:119:0,119:.,164.97,.	1/1:26:0,26:.,36.04,.	0/0:119:119,0:.,164.97,.	0/0:215:215,0:.,298.05,.	1/1:55:0,55:.,76.25,.	./.:0:.,.:.,.,.	1/0:67:25,42:.,92.88,.	1/0:61:34,27:.,84.56,.	0/0:47:47,0:.,65.16,.	1/1:15:0,15:.,20.79,.	0/0:49:49,0:.,67.93,.	0/0:32:32,0:.,44.36,.
un	6020	136	C	A	.	PASS	NS=18;AF=0.944,0.056	GT:DP:AD:GL	0/0:43:43,0:.,59.61,.	0/0:24:24,0:.,33.27,.	./.:0:.,.:.,.,.	0/0:63:63,0:.,87.34,.	0/0:57:57,0:.,79.02,.	0/0:24:24,0:.,33.27,.	0/0:40:40,0:.,55.45,.	1/1:68:0,68:.,94.27,.	0/0:18:18,0:.,24.95,.	0/0:38:38,0:.,52.68,.	0/0:146:146,0:.,202.4,.	0/0:21:21,0:.,29.11,.	0/0:87:87,0:.,120.61,.	0/0:27:27,0:.,37.43,.	0/0:10:10,0:.,13.86,.	0/0:25:25,0:.,34.66,.	0/0:11:11,0:.,15.25,.	0/0:49:49,0:.,67.93,.	0/0:62:62,0:.,85.95,.
un	6214	140	A	G	.	PASS	NS=17;AF=0.912,0.088	GT:DP:AD:GL	0/0:97:97,0:.,134.47,.	0/0:41:41,0:.,56.84,.	./.:0:.,.:.,.,.	0/0:60:60,0:.,83.18,.	0/0:98:98,0:.,135.86,.	0/0:118:118,0:.,163.58,.	./.:0:.,.:.,.,.	0/0:240:240,0:.,332.71,.	0/0:30:30,0:.,41.59,.	0/0:89:89,0:.,123.38,.	0/0:279:279,0:.,386.78,.	0/0:40:40,0:.,55.45,.	0/0:159:159,0:.,220.42,.	0/1:129:67,62:.,178.83,.	0/0:32:32,0:.,44.36,.	0/1:47:24,23:.,65.16,.	0/1:41:25,16:.,56.84,.	0/0:65:65,0:.,90.11,.	0/0:72:72,0:.,99.81,.
un	6369	144	T	C	.	PASS	NS=17;AF=0.824,0.176	GT:DP:AD:GL	0/0:41:41,0:.,56.84,.	./.:24:.,.:.,.,.	./.:0:.,.:.,.,.	1/1:40:0,40:.,55.45,.	0/0:96:96,0:.,133.08,.	0/0:41:41,0:.,56.84,.	1/0:12:7,5:.,16.64,.	0/0:69:69,0:.,95.65,.	0/0:28:28,0:.,38.82,.	0/0:59:59,0:.,81.79,.	1/0:92:42,50:.,127.54,.	0/0:29:29,0:.,40.2,.	0/0:101:101,0:.,140.02,.	0/0:17:17,0:.,23.57,.	0/0:23:23,0:.,31.88,.	0/0:50:50,0:.,69.31,.	0/0:21:21,0:.,29.11,.	1/1:62:0,62:.,85.95,.	0/0:74:74,0:.,102.59,.
un	6770	153	C	G	.	PASS	NS=15;AF=0.533,0.467	GT:DP:AD:GL	0/0:19:19,0:.,26.34,.	1/1:23:0,23:.,31.88,.	0/0:24:24,0:.,33.27,.	./.:0:.,.:.,.,.	0/0:41:41,0:.,56.84,.	0/1:20:8,12:.,27.73,.	0/0:27:27,0:.,37.43,.	0/1:63:33,30:.,87.34,.	./.:0:.,.:.,.,.	./.:15:.,.:.,.,.	1/1:103:0,103:.,142.79,.	0/0:39:39,0:.,54.07,.	1/1:58:0,58:.,80.41,.	1/1:36:0,36:.,49.91,.	0/0:15:15,0:.,20.79,.	0/0:21:21,0:.,29.11,.	1/1:17:0,17:.,23.57,.	1/1:33:0,33:.,45.75,.	./.:0:.,.:.,.,.
un	7548	170	T	C	.	PASS	NS=15;AF=0.767,0.233	GT:DP:AD:GL	0/0:82:82,0:.,113.68,.	0/0:20:20,0:.,51.29,.	1/0:49:15,34:.,67.93,.	./.:0:.,.:.,.,.	0/0:107:107,0:.,148.33,.	./.:0:.,.:.,.,.	0/0:52:52,0:.,72.09,.	0/0:187:187,0:.,259.24,.	0/0:47:47,0:.,65.16,.	1/1:42:0,42:.,58.22,.	./.:0:.,.:.,.,.	0/0:19:19,0:.,26.34,.	./.:0:.,.:.,.,.	0/0:24:24,0:.,106.74,.	1/0:40:23,17:.,55.45,.	0/0:56:56,0:.,112.29,.	0/0:45:45,0:.,62.38,.	1/1:164:0,164:.,227.35,.	1/0:39:21,18:.,54.07,.
un	7603	172	G	A	.	PASS	NS=16;AF=0.562,0.438	GT:DP:AD:GL	1/0:205:143,62:.,286.96,.	./.:0:.,.:.,.,.	./.:0:.,.:.,.,.	1/0:199:143,56:.,275.87,.	1/0:253:184,69:.,350.73,.	1/0:187:142,45:.,259.24,.	1/0:194:133,61:.,268.94,.	./.:0:.,.:.,.,.	1/0:111:65,46:.,156.65,.	1/0:214:158,56:.,296.67,.	1/0:387:185,202:.,536.5,.	1/0:93:56,37:.,128.93,.	0/0:156:156,0:.,216.26,.	1/0:96:57,39:.,133.08,.	0/0:109:109,0:.,151.11,.	1/0:140:83,57:.,194.08,.	1/0:90:61,29:.,124.77,.	1/0:122:84,38:.,169.13,.	1/0:177:100,77:.,245.37,.
un	7744	175	C	T	.	PASS	NS=14;AF=0.929,0.071	GT:DP:AD:GL	0/0:34:34,0:.,47.13,.	0/0:11:11,0:.,15.25,.	./.:0:.,.:.,.,.	0/0:21:21,0:.,29.11,.	0/0:47:47,0:.,65.16,.	./.:0:.,.:.,.,.	0/0:13:13,0:.,18.02,.	0/1:55:37,18:.,76.25,.	./.:0:.,.:.,.,.	0/0:29:29,0:.,40.2,.	0/0:87:87,0:.,120.61,.	./.:0:.,.:.,.,.	0/0:67:67,0:.,92.88,.	0/0:75:75,0:.,103.97,.	0/0:20:20,0:.,27.73,.	0/1:23:11,12:.,31.88,.	./.:0:.,.:.,.,.	0/0:44:44,0:.,61,.	0/0:29:29,0:.,40.2,.
un	8284	187	T	C	.	PASS	NS=16;AF=0.781,0.219	GT:DP:AD:GL	0/0:100:100,0:.,138.63,.	./.:0:.,.:.,.,.	./.:0:.,.:.,.,.	1/0:80:45,35:.,110.9,.	0/0:33:33,0:.,45.75,.	1/0:54:35,19:.,74.86,.	0/0:49:49,0:.,67.93,.	0/0:46:46,0:.,63.77,.	0/0:33:33,0:.,45.75,.	0/0:45:45,0:.,62.38,.	1/0:77:38,39:.,106.74,.	0/0:41:41,0:.,56.84,.	0/0:57:57,0:.,79.02,.	1/1:30:0,30:.,41.59,.	0/0:24:24,0:.,33.27,.	0/0:63:63,0:.,87.34,.	./.:0:.,.:.,.,.	1/1:83:0,83:.,115.06,.	0/0:45:45,0:.,62.38,.
un	8480	191	G	T	.	PASS	NS=16;AF=0.562,0.438	GT:DP:AD:GL	1/1:57:0,57:.,79.02,.	0/1:73:55,18:.,101.2,.	./.:0:.,.:.,.,.	0/0:91:91,0:.,126.15,.	1/1:65:0,65:.,90.11,.	0/1:46:35,11:.,63.77,.	0/1:29:14,15:.,40.2,.	0/1:132:56,76:.,182.99,.	./.:14:.,.:.,.,.	0/1:60:35,25:.,83.18,.	0/1:280:170,110:.,388.16,.	1/1:58:0,58:.,80.41,.	./.:0:.,.:.,.,.	0/1:44:17,27:.,61,.	0/0:43:43,0:.,59.61,.	0/0:63:63,0:.,87.34,.	0/1:27:20,7:.,37.43,.	0/0:52:52,0:.,72.09,.	0/0:79:79,0:.,109.52,.
un	8807	199	G	A	.	PASS	NS=17;AF=0.941,0.059	GT:DP:AD:GL	0/0:64:64,0:.,88.72,.	0/0:19:19,0:.,26.34,.	./.:0:.,.:.,.,.	0/0:19:19,0:.,26.34,.	1/0:75:45,30:.,103.97,.	0/0:14:14,0:.,19.41,.	0/0:33:33,0:.,45.75,.	0/0:92:92,0:.,127.54,.	0/0:66:66,0:.,91.5,.	0/0:49:49,0:.,67.93,.	0/0:120:120,0:.,166.36,.	1/0:22:10,12:.,30.5,.	0/0:121:121,0:.,167.74,.	0/0:31:31,0:.,42.98,.	0/0:53:53,0:.,73.47,.	0/0:41:41,0:.,56.84,.	0/0:40:40,0:.,55.45,.	0/0:32:32,0:.,44.36,.	./.:0:.,.:.,.,.
un	8861	200	G	C	.	PASS	NS=16;AF=0.781,0.219	GT:DP:AD:GL	0/0:51:51,0:.,70.7,.	1/0:39:9,30:.,54.07,.	./.:0:.,.:.,.,.	0/0:25:25,0:.,34.66,.	0/0:23:23,0:.,31.88,.	1/0:26:12,14:.,36.04,.	1/1:76:0,76:.,105.36,.	0/0:69:69,0:.,95.65,.	0/0:16:16,0:.,22.18,.	0/0:66:66,0:.,91.5,.	1/0:146:84,62:.,202.4,.	0/0:37:37,0:.,51.29,.	./.:0:.,.:.,.,.	0/0:18:18,0:.,24.95,.	./.:0:.,.:.,.,.	0/0:39:39,0:.,54.07,.	0/0:12:12,0:.,16.64,.	0/0:16:16,0:.,22.18,.	1/1:25:0,25:.,34.66,.
un	9124	206	G	A	.	PASS	NS=12;AF=0.833,0.167	GT:DP:AD:GL	0/0:12:12,0:.,16.64,.	./.:0:.,.:.,.,.	./.:0:.,.:.,.,.	./.:0:.,.:.,.,.	0/0:28:28,0:.,38.82,.	0/0:30:30,0:.,41.59,.	1/1:13:0,13:.,18.02,.	./.:0:.,.:.,.,.	./.:0:.,.:.,.,.	1/1:26:0,26:.,36.04,.	0/0:55:55,0:.,76.25,.	0/0:27:27,0:.,37.43,.	./.:0:.,.:.,.,.	0/0:19:19,0:.,26.34,.	./.:0:.,.:.,.,.	0/0:21:21,0:.,29.11,.	0/0:11:11,0:.,15.25,.	0/0:51:51,0:.,70.7,.	0/0:27:27,0:.,37.43,.
un	9310	210	A	G	.	PASS	NS=14;AF=0.786,0.214	GT:DP:AD:GL	0/0:15:15,0:.,20.79,.	1/1:30:0,30:.,41.59,.	./.:0:.,.:.,.,.	0/0:43:43,0:.,59.61,.	0/0:38:38,0:.,52.68,.	0/0:18:18,0:.,24.95,.	./.:0:.,.:.,.,.	0/1:33:10,23:.,45.75,.	0/1:21:13,8:.,29.11,.	0/0:12:12,0:.,16.64,.	0/0:20:20,0:.,27.73,.	0/1:24:15,9:.,33.27,.	0/0:47:47,0:.,65.16,.	0/1:30:21,9:.,41.59,.	0/0:12:12,0:.,16.64,.	./.:21:.,.:.,.,.	./.:0:.,.:.,.,.	0/0:11:11,0:.,15.25,.	./.:0:.,.:.,.,.
un	9664	218	G	T	.	PASS	NS=18;AF=0.750,0.250	GT:DP:AD:GL	0/0:11:11,0:.,15.25,.	0/0:156:156,0:.,216.26,.	./.:0:.,.:.,.,.	0/0:103:103,0:.,142.79,.	0/0:127:127,0:.,176.06,.	1/1:98:0,98:.,135.86,.	0/1:161:90,71:.,223.19,.	0/0:219:219,0:.,303.6,.	0/0:28:28,0:.,38.82,.	0/1:60:30,30:.,83.18,.	0/1:195:68,127:.,270.33,.	0/0:57:57,0:.,79.02,.	1/1:221:0,221:.,306.37,.	0/1:131:82,49:.,181.6,.	0/0:73:73,0:.,101.2,.	0/0:99:99,0:.,137.24,.	0/0:53:53,0:.,73.47,.	0/0:163:163,0:.,225.97,.	0/1:49:23,26:.,67.93,.
un	9893	223	C	A	.	PASS	NS=17;AF=0.588,0.412	GT:DP:AD:GL	0/0:120:120,0:.,166.36,.	./.:56:.,.:.,.,.	./.:0:.,.:.,.,.	1/1:33:0,33:.,45.75,.	0/0:92:92,0:.,127.54,.	1/1:42:0,42:.,58.22,.	1/1:62:0,62:.,85.95,.	0/0:252:252,0:.,349.35,.	0/0:64:64,0:.,88.72,.	1/0:42:27,15:.,58.22,.	1/0:292:181,111:.,404.8,.	0/0:17:17,0:.,23.57,.	1/1:200:0,200:.,277.26,.	1/1:41:0,41:.,56.84,.	0/0:43:43,0:.,59.61,.	0/0:98:98,0:.,135.86,.	1/1:47:0,47:.,65.16,.	0/0:38:38,0:.,52.68,.	0/0:71:71,0:.,98.43,.
un	10010	226	T	A	.	PASS	NS=15;AF=0.633,0.367	GT:DP:AD:GL	0/0:38:38,0:.,52.68,.	1/0:107:41,66:.,148.33,.	0/0:36:36,0:.,49.91,.	1/1:53:0,53:.,73.47,.	0/0:35:35,0:.,48.52,.	./.:0:.,.:.,.,.	./.:0:.,.:.,.,.	0/0:39:39,0:.,54.07,.	0/0:19:19,0:.,26.34,.	./.:105:.,.:.,.,.	./.:0:.,.:.,.,.	0/0:23:23,0:.,31.88,.	1/0:217:92,125:.,300.83,.	1/1:88:0,88:.,121.99,.	1/1:57:0,57:.,79.02,.	0/0:20:20,0:.,27.73,.	0/0:17:17,0:.,23.57,.	1/1:105:0,105:.,145.56,.	1/0:111:39,72:.,156.65,.
un	10343	233	C	A	.	PASS	NS=13;AF=0.923,0.077	GT:DP:AD:GL	0/0:94:94,0:.,130.31,.	0/0:54:54,0:.,74.86,.	./.:0:.,.:.,.,.	0/0:16:16,0:.,22.18,.	0/0:58:58,0:.,80.41,.	0/0:23:23,0:.,31.88,.	0/0:49:49,0:.,67.93,.	0/0:34:34,0:.,47.13,.	0/0:11:11,0:.,15.25,.	0/0:18:18,0:.,24.95,.	0/0:100:100,0:.,138.63,.	0/0:28:28,0:.,38.82,.	./.:0:.,.:.,.,.	./.:0:.,.:.,.,.	0/0:26:26,0:.,36.04,.	./.:0:.,.:.,.,.	./.:0:.,.:.,.,.	1/1:35:0,35:.,48.52,.	./.:0:.,.:.,.,.
un	10402	235	A	G	.	PASS	NS=17;AF=0.794,0.206	GT:DP:AD:GL	0/0:66:66,0:.,91.5,.	0/0:74:74,0:.,102.59,.	./.:0:.,.:.,.,.	0/0:86:86,0:.,119.22,.	1/1:66:0,66:.,91.5,.	0/0:125:125,0:.,173.29,.	0/0:90:90,0:.,124.77,.	0/0:28:28,0:.,38.82,.	0/1:44:16,28:.,61,.	0/0:74:74,0:.,102.59,.	0/0:264:264,0:.,365.98,.	1/1:17:0,17:.,23.57,.	./.:0:.,.:.,.,.	0/0:73:73,0:.,101.2,.	1/1:35:0,35:.,48.52,.	0/0:27:27,0:.,37.43,.	0/0:22:22,0:.,30.5,.	0/0:77:77,0:.,106.74,.	0/0:115:115,0:.,159.42,.
un	10498	237	G	A	.	PASS	NS=13;AF=0.923,0.077	GT:DP:AD:GL	1/1:11:0,11:.,15.25,.	0/0:31:31,0:.,42.98,.	./.:0:.,.:.,.,.	./.:0:.,.:.,.,.	0/0:15:15,0:.,20.79,.	./.:0:.,.:.,.,.	0/0:26:26,0:.,36.04,.	0/0:44:44,0:.,61,.	./.:0:.,.:.,.,.	0/0:29:29,0:.,40.2,.	0/0:32:32,0:.,44.36,.	0/0:31:31,0:.,42.98,.	0/0:44:44,0:.,61,.	0/0:43:43,0:.,59.61,.	0/0:16:16,0:.,22.18,.	./.:0:.,.:.,.,.	./.:0:.,.:.,.,.	0/0:15:15,0:.,20.79,.	0/0:48:48,0:.,66.54,.
un	10818	244	T	A	.	PASS	NS=10;AF=0.900,0.100	GT:DP:AD:GL	./.:0:.,.:.,.,.	0/0:21:21,0:.,29.11,.	0/0:14:14,0:.,19.41,.	1/0:18:6,12:.,24.95,.	0/0:18:18,0:.,24.95,.	./.:0:.,.:.,.,.	./.:0:.,.:.,.,.	1/0:68:53,15:.,94.27,.	./.:0:.,.:.,.,.	./.:0:.,.:.,.,.	0/0:25:25,0:.,34.66,.	0/0:23:23,0:.,31.88,.	0/0:16:16,0:.,22.18,.	./.:0:.,.:.,.,.	0/0:12:12,0:.,16.64,.	0/0:13:13,0:.,18.02,.	./.:0:.,.:.,.,.	./.:0:.,.:.,.,.	./.:0:.,.:.,.,.
un	11389	257	T	C	.	PASS	NS=18;AF=0.806,0.194	GT:DP:AD:GL	1/1:133:0,133:.,184.38,.	0/0:62:62,0:.,85.95,.	./.:13:.,.:.,.,.	0/0:31:31,0:.,42.98,.	1/1:173:0,173:.,239.83,.	0/0:157:157,0:.,217.65,.	0/0:51:51,0:.,70.7,.	0/0:286:286,0:.,396.48,.	0/0:93:93,0:.,128.93,.	0/0:110:110,0:.,152.49,.	0/0:353:353,0:.,489.36,.	1/1:37:0,37:.,51.29,.	0/0:254:254,0:.,352.12,.	1/0:76:33,43:.,105.36,.	0/0:80:80,0:.,110.9,.	0/0:73:73,0:.,101.2,.	0/0:90:90,0:.,124.77,.	0/0:99:99,0:.,137.24,.	0/0:104:104,0:.,144.17,.
un	12129	273	A	G	.	PASS	NS=12;AF=0.833,0.167	GT:DP:AD:GL	0/0:71:71,0:.,98.43,.	1/1:38:0,38:.,52.68,.	0/0:47:47,0:.,65.16,.	./.:0:.,.:.,.,.	./.:0:.,.:.,.,.	0/0:68:68,0:.,94.27,.	0/0:52:52,0:.,72.09,.	./.:0:.,.:.,.,.	0/0:20:20,0:.,27.73,.	0/0:53:53,0:.,73.47,.	./.:0:.,.:.,.,.	./.:0:.,.:.,.,.	./.:0:.,.:.,.,.	0/0:63:63,0:.,87.34,.	./.:0:.,.:.,.,.	0/0:51:51,0:.,70.7,.	0/0:34:34,0:.,47.13,.	1/1:86:0,86:.,119.22,.	0/0:36:36,0:.,49.91,.
un	12434	280	A	G	.	PASS	NS=12;AF=0.750,0.250	GT:DP:AD:GL	1/1:38:0,38:.,52.68,.	0/0:20:20,0:.,27.73,.	./.:0:.,.:.,.,.	./.:0:.,.:.,.,.	1/1:28:0,28:.,38.82,.	0/0:26:26,0:.,36.04,.	0/0:12:12,0:.,16.64,.	0/0:74:74,0:.,102.59,.	./.:0:.,.:.,.,.	./.:0:.,.:.,.,.	0/0:72:72,0:.,99.81,.	1/1:31:0,31:.,42.98,.	0/0:76:76,0:.,105.36,.	0/0:30:30,0:.,41.59,.	0/0:11:11,0:.,15.25,.	./.:0:.,.:.,.,.	0/0:16:16,0:.,22.18,.	./.:0:.,.:.,.,.	./.:0:.,.:.,.,.
un	12787	288	T	C	.	PASS	NS=17;AF=0.824,0.176	GT:DP:AD:GL	./.:0:.,.:.,.,.	0/0:20:20,0:.,27.73,.	0/0:27:27,0:.,37.43,.	0/0:35:35,0:.,48.52,.	1/1:62:0,62:.,85.95,.	1/0:49:32,17:.,67.93,.	0/0:28:28,0:.,38.82,.	0/0:164:164,0:.,227.35,.	1/0:10:7,3:.,13.86,.	0/0:14:14,0:.,19.41,.	0/0:112:112,0:.,155.26,.	0/0:26:26,0:.,36.04,.	./.:0:.,.:.,.,.	0/0:25:25,0:.,34.66,.	1/0:33:9,24:.,47.13,.	0/0:44:44,0:.,61,.	1/0:13:5,8:.,18.02,.	0/0:23:23,0:.,31.88,.	0/0:10:10,0:.,13.86,.
un	12973	292	T	C	.	PASS	NS=12;AF=0.917,0.083	GT:DP:AD:GL	0/0:82:82,0:.,113.68,.	./.:0:.,.:.,.,.	0/0:44:44,0:.,61,.	./.:0:.,.:.,.,.	./.:0:.,.:.,.,.	0/0:26:26,0:.,36.04,.	./.:0:.,.:.,.,.	./.:0:.,.:.,.,.	0/0:23:23,0:.,31.88,.	0/0:51:51,0:.,70.7,.	./.:0:.,.:.,.,.	./.:0:.,.:.,.,.	0/0:114:114,0:.,158.04,.	0/0:48:48,0:.,66.54,.	0/0:50:50,0:.,69.31,.	0/0:73:73,0:.,101.2,.	0/0:20:20,0:.,27.73,.	1/1:50:0,50:.,69.31,.	0/0:17:17,0:.,23.57,.
un	13563	306	C	T	.	PASS	NS=12;AF=0.750,0.250	GT:DP:AD:GL	0/0:20:20,0:.,27.73,.	0/0:16:16,0:.,22.18,.	./.:0:.,.:.,.,.	./.:0:.,.:.,.,.	0/0:17:17,0:.,23.57,.	./.:0:.,.:.,.,.	./.:0:.,.:.,.,.	0/0:36:36,0:.,49.91,.	0/0:11:11,0:.,15.25,.	./.:12:.,.:.,.,.	0/0:60:60,0:.,83.18,.	0/0:14:14,0:.,19.41,.	1/1:49:0,49:.,67.93,.	0/1:37:8,29:.,51.29,.	0/1:11:4,7:.,15.25,.	0/0:14:14,0:.,19.41,.	./.:0:.,.:.,.,.	./.:0:.,.:.,.,.	1/1:10:0,10:.,13.86,.
un	13719	309	C	T	.	PASS	NS=18;AF=0.889,0.111	GT:DP:AD:GL	0/0:72:72,0:.,99.81,.	0/1:83:31,52:.,115.06,.	./.:0:.,.:.,.,.	0/0:139:139,0:.,192.69,.	0/0:110:110,0:.,152.49,.	0/0:158:158,0:.,219.03,.	1/1:64:0,64:.,88.72,.	0/0:254:254,0:.,352.12,.	0/0:46:46,0:.,63.77,.	0/0:116:116,0:.,160.81,.	0/0:370:370,0:.,512.93,.	0/0:29:29,0:.,40.2,.	0/0:177:177,0:.,245.37,.	0/0:128:128,0:.,177.45,.	0/0:68:68,0:.,94.27,.	0/0:70:70,0:.,97.04,.	0/0:37:37,0:.,51.29,.	0/1:159:88,71:.,220.42,.	0/0:87:87,0:.,120.61,.
un	14496	327	C	T	.	PASS	NS=18;AF=0.944,0.056	GT:DP:AD:GL	0/0:68:68,0:.,94.27,.	0/0:94:94,0:.,130.31,.	./.:0:.,.:.,.,.	1/1:64:0,64:.,88.72,.	0/0:110:110,0:.,152.49,.	0/0:109:109,0:.,151.11,.	0/0:40:40,0:.,55.45,.	0/0:60:60,0:.,83.18,.	0/0:46:46,0:.,63.77,.	0/0:65:65,0:.,90.11,.	0/0:243:243,0:.,336.87,.	0/0:44:44,0:.,61,.	0/0:156:156,0:.,216.26,.	0/0:107:107,0:.,148.33,.	0/0:55:55,0:.,76.25,.	0/0:50:50,0:.,69.31,.	0/0:21:21,0:.,29.11,.	0/0:95:95,0:.,131.7,.	0/0:61:61,0:.,84.56,.
un	14804	334	C	A	.	PASS	NS=18;AF=0.944,0.056	GT:DP:AD:GL	0/0:41:41,0:.,56.84,.	0/0:30:30,0:.,41.59,.	./.:0:.,.:.,.,.	0/0:13:13,0:.,18.02,.	0/0:65:65,0:.,90.11,.	0/0:38:38,0:.,52.68,.	1/1:53:0,53:.,73.47,.	0/0:42:42,0:.,58.22,.	0/0:49:49,0:.,67.93,.	0/0:64:64,0:.,88.72,.	0/0:85:85,0:.,117.84,.	0/0:39:39,0:.,54.07,.	0/0:117:117,0:.,162.2,.	0/0:63:63,0:.,87.34,.	0/0:29:29,0:.,40.2,.	0/0:39:39,0:.,54.07,.	0/0:28:28,0:.,38.82,.	0/0:81:81,0:.,112.29,.	0/0:39:39,0:.,54.07,.
un	14849	335	A	G	.	PASS	NS=16;AF=0.938,0.062	GT:DP:AD:GL	0/0:36:36,0:.,49.91,.	0/0:22:22,0:.,30.5,.	0/0:27:27,0:.,37.43,.	0/1:53:33,20:.,92.88,.	0/0:52:52,0:.,72.09,.	0/0:57:57,0:.,79.02,.	./.:0:.,.:.,.,.	0/0:56:56,0:.,77.63,.	0/0:19:19,0:.,26.34,.	./.:0:.,.:.,.,.	0/0:157:157,0:.,217.65,.	0/0:18:18,0:.,24.95,.	./.:0:.,.:.,.,.	0/0:94:94,0:.,130.31,.	0/0:24:24,0:.,33.27,.	0/0:31:31,0:.,42.98,.	0/0:27:27,0:.,37.43,.	0/1:78:61,17:.,108.13,.	0/0:10:10,0:.,13.86,.
un	14945	337	G	A	.	PASS	NS=16;AF=0.938,0.062	GT:DP:AD:GL	0/0:123:123,0:.,170.51,.	0/0:113:113,0:.,156.65,.	./.:0:.,.:.,.,.	0/0:90:90,0:.,124.77,.	0/0:106:106,0:.,146.95,.	1/0:185:96,89:.,256.46,.	0/0:116:116,0:.,160.81,.	0/0:224:224,0:.,310.53,.	0/0:45:45,0:.,62.38,.	0/0:100:100,0:.,138.63,.	./.:0:.,.:.,.,.	0/0:43:43,0:.,59.61,.	./.:0:.,.:.,.,.	0/0:158:158,0:.,219.03,.	0/0:67:67,0:.,92.88,.	0/0:50:50,0:.,69.31,.	0/0:54:54,0:.,74.86,.	0/0:152:152,0:.,210.72,.	1/0:101:42,59:.,140.02,.
un	15028	339	G	A	.	PASS	NS=18;AF=0.806,0.194	GT:DP:AD:GL	1/1:84:0,84:.,116.45,.	0/0:49:49,0:.,67.93,.	0/0:25:25,0:.,34.66,.	0/0:75:75,0:.,103.97,.	1/0:69:50,19:.,95.65,.	0/0:110:110,0:.,152.49,.	0/0:69:69,0:.,95.65,.	0/0:103:103,0:.,142.79,.	0/0:36:36,0:.,49.91,.	0/0:97:97,0:.,134.47,.	1/0:314:120,194:.,435.3,.	1/1:16:0,16:.,22.18,.	0/0:165:165,0:.,228.74,.	1/0:23:7,16:.,31.88,.	0/0:40:40,0:.,55.45,.	0/0:38:38,0:.,52.68,.	0/0:37:37,0:.,51.29,.	./.:0:.,.:.,.,.	0/0:53:53,0:.,73.47,.
un	15189	342	A	T	.	PASS	NS=18;AF=0.917,0.083	GT:DP:AD:GL	1/1:134:0,134:.,185.76,.	0/0:61:61,0:.,84.56,.	./.:0:.,.:.,.,.	0/0:46:46,0:.,63.77,.	0/0:133:133,0:.,184.38,.	0/0:158:158,0:.,219.03,.	0/0:98:98,0:.,135.86,.	0/0:266:266,0:.,368.75,.	0/1:61:20,41:.,85.95,.	0/0:128:128,0:.,177.45,.	0/0:409:409,0:.,566.99,.	0/0:37:37,0:.,51.29,.	0/0:237:237,0:.,328.55,.	0/0:93:93,0:.,128.93,.	0/0:82:82,0:.,113.68,.	0/0:63:63,0:.,87.34,.	0/0:67:67,0:.,92.88,.	0/0:118:118,0:.,163.58,.	0/0:102:102,0:.,141.4,.
un	16214	365	T	C	.	PASS	NS=10;AF=0.950,0.050	GT:DP:AD:GL	0/0:155:155,0:.,214.88,.	./.:0:.,.:.,.,.	./.:0:.,.:.,.,.	./.:0:.,.:.,.,.	./.:0:.,.:.,.,.	0/0:144:144,0:.,199.63,.	./.:0:.,.:.,.,.	./.:0:.,.:.,.,.	./.:0:.,.:.,.,.	0/0:70:70,0:.,97.04,.	./.:0:.,.:.,.,.	./.:0:.,.:.,.,.	0/0:198:198,0:.,274.49,.	0/0:63:63,0:.,87.34,.	0/0:58:58,0:.,80.41,.	0/0:56:56,0:.,77.63,.	1/0:42:27,15:.,58.22,.	0/0:129:129,0:.,178.83,.	0/0:82:82,0:.,113.68,.
un	16363	369	C	G	.	PASS	NS=10;AF=0.500,0.500	GT:DP:AD:GL	1/1:16:0,16:.,22.18,.	./.:12:.,.:.,.,.	./.:0:.,.:.,.,.	0/0:14:14,0:.,19.41,.	0/0:39:39,0:.,54.07,.	./.:0:.,.:.,.,.	1/1:13:0,13:.,18.02,.	./.:0:.,.:.,.,.	1/1:10:0,10:.,13.86,.	0/0:50:50,0:.,69.31,.	1/1:103:0,103:.,142.79,.	0/0:45:45,0:.,62.38,.	./.:0:.,.:.,.,.	1/1:32:0,32:.,44.36,.	0/0:24:24,0:.,33.27,.	./.:0:.,.:.,.,.	./.:0:.,.:.,.,.	./.:0:.,.:.,.,.	./.:0:.,.:.,.,.
un	16744	377	G	A	.	PASS	NS=18;AF=0.833,0.167	GT:DP:AD:GL	0/0:50:50,0:.,69.31,.	1/0:47:29,18:.,65.16,.	./.:0:.,.:.,.,.	1/1:21:0,21:.,29.11,.	0/0:73:73,0:.,101.2,.	1/0:48:23,25:.,66.54,.	0/0:32:32,0:.,44.36,.	0/0:95:95,0:.,131.7,.	0/0:14:14,0:.,19.41,.	0/0:41:41,0:.,56.84,.	0/0:106:106,0:.,146.95,.	0/0:42:42,0:.,58.22,.	0/0:75:75,0:.,103.97,.	1/1:12:0,12:.,16.64,.	0/0:16:16,0:.,22.18,.	0/0:32:32,0:.,44.36,.	0/0:16:16,0:.,22.18,.	0/0:31:31,0:.,42.98,.	0/0:51:51,0:.,70.7,.
un	16855	380	A	G	.	PASS	NS=18;AF=0.500,0.500	GT:DP:AD:GL	1/1:65:0,65:.,90.11,.	0/0:28:28,0:.,38.82,.	./.:0:.,.:.,.,.	0/1:51:34,17:.,70.7,.	1/1:85:0,85:.,117.84,.	0/0:59:59,0:.,81.79,.	1/1:53:0,53:.,73.47,.	0/0:76:76,0:.,105.36,.	1/1:44:0,44:.,61,.	0/0:25:25,0:.,34.66,.	0/1:215:94,121:.,299.44,.	1/1:33:0,33:.,45.75,.	0/0:151:151,0:.,209.33,.	0/1:30:19,11:.,41.59,.	1/1:50:0,50:.,69.31,.	0/1:61:21,40:.,84.56,.	0/0:23:23,0:.,31.88,.	1/1:41:0,41:.,56.84,.	0/0:14:14,0:.,19.41,.
un	18178	410	G	A	.	PASS	NS=11;AF=0.864,0.136	GT:DP:AD:GL	0/0:64:64,0:.,88.72,.	0/0:65:65,0:.,90.11,.	./.:0:.,.:.,.,.	0/0:96:96,0:.,133.08,.	./.:0:.,.:.,.,.	./.:0:.,.:.,.,.	1/0:156:121,35:.,216.26,.	./.:0:.,.:.,.,.	./.:0:.,.:.,.,.	0/0:61:61,0:.,84.56,.	0/0:226:226,0:.,313.3,.	1/0:20:11,9:.,27.73,.	1/0:27:21,6:.,37.43,.	0/0:142:142,0:.,196.85,.	0/0:40:40,0:.,55.45,.	0/0:51:51,0:.,70.7,.	./.:0:.,.:.,.,.	./.:0:.,.:.,.,.	./.:0:.,.:.,.,.
un	18233	411	C	G	.	PASS	NS=16;AF=0.906,0.094	GT:DP:AD:GL	0/0:58:58,0:.,80.41,.	./.:24:.,.:.,.,.	./.:0:.,.:.,.,.	0/0:39:39,0:.,54.07,.	0/0:37:37,0:.,51.29,.	1/1:37:0,37:.,51.29,.	0/0:40:40,0:.,55.45,.	0/0:104:104,0:.,144.17,.	0/0:22:22,0:.,30.5,.	0/1:70:48,22:.,97.04,.	0/0:155:155,0:.,214.88,.	0/0:28:28,0:.,38.82,.	0/0:94:94,0:.,130.31,.	0/0:77:77,0:.,106.74,.	./.:0:.,.:.,.,.	0/0:39:39,0:.,54.07,.	0/0:18:18,0:.,24.95,.	0/0:23:23,0:.,31.88,.	0/0:38:38,0:.,52.68,.
un	18623	420	C	T	.	PASS	NS=16;AF=0.750,0.250	GT:DP:AD:GL	0/0:43:43,0:.,59.61,.	0/0:13:13,0:.,18.02,.	./.:0:.,.:.,.,.	1/1:33:0,33:.,45.75,.	1/1:28:0,28:.,38.82,.	0/0:35:35,0:.,48.52,.	0/0:27:27,0:.,37.43,.	1/1:93:0,93:.,128.93,.	0/0:18:18,0:.,24.95,.	0/1:54:13,41:.,74.86,.	0/0:147:147,0:.,203.79,.	0/1:36:21,15:.,49.91,.	0/0:93:93,0:.,128.93,.	0/0:36:36,0:.,49.91,.	0/0:36:36,0:.,49.91,.	0/0:18:18,0:.,24.95,.	./.:0:.,.:.,.,.	./.:0:.,.:.,.,.	0/0:62:62,0:.,85.95,.
un	18821	424	C	T	.	PASS	NS=17;AF=0.941,0.059	GT:DP:AD:GL	0/0:76:76,0:.,105.36,.	0/0:32:32,0:.,44.36,.	./.:0:.,.:.,.,.	./.:0:.,.:.,.,.	0/1:70:35,35:.,97.04,.	0/0:44:44,0:.,61,.	0/0:44:44,0:.,61,.	0/1:111:54,57:.,153.88,.	0/0:34:34,0:.,47.13,.	0/0:31:31,0:.,42.98,.	0/0:181:181,0:.,250.92,.	0/0:23:23,0:.,31.88,.	0/0:127:127,0:.,176.06,.	0/0:24:24,0:.,33.27,.	0/0:55:55,0:.,76.25,.	0/0:48:48,0:.,66.54,.	0/0:35:35,0:.,48.52,.	0/0:39:39,0:.,54.07,.	0/0:37:37,0:.,51.29,.
un	18957	427	T	C	.	PASS	NS=15;AF=0.567,0.433	GT:DP:AD:GL	0/0:19:19,0:.,26.34,.	1/0:22:15,7:.,30.5,.	./.:0:.,.:.,.,.	0/0:25:25,0:.,34.66,.	0/0:37:37,0:.,51.29,.	./.:0:.,.:.,.,.	0/0:24:24,0:.,33.27,.	1/0:13:8,5:.,18.02,.	0/0:12:12,0:.,16.64,.	./.:0:.,.:.,.,.	1/0:65:34,31:.,90.11,.	1/1:27:0,27:.,37.43,.	./.:0:.,.:.,.,.	1/0:13:4,9:.,18.02,.	1/1:15:0,15:.,20.79,.	1/1:10:0,10:.,13.86,.	1/1:14:0,14:.,19.41,.	0/0:28:28,0:.,38.82,.	1/0:15:7,8:.,20.79,.
un	19394	437	C	T	.	PASS	NS=18;AF=0.611,0.389	GT:DP:AD:GL	0/0:66:66,0:.,91.5,.	0/0:39:39,0:.,54.07,.	./.:0:.,.:.,.,.	1/1:28:0,28:.,38.82,.	0/0:49:49,0:.,67.93,.	0/0:75:75,0:.,103.97,.	1/1:63:0,63:.,87.34,.	0/0:96:96,0:.,133.08,.	0/0:55:55,0:.,76.25,.	0/1:35:17,18:.,48.52,.	0/0:204:204,0:.,282.8,.	0/0:24:24,0:.,33.27,.	1/1:122:0,122:.,169.13,.	0/0:74:74,0:.,102.59,.	1/1:30:0,30:.,41.59,.	0/1:72:32,40:.,99.81,.	0/1:23:11,12:.,31.88,.	0/1:121:24,97:.,167.74,.	1/1:32:0,32:.,44.36,.
un	19739	445	C	T	.	PASS	NS=15;AF=0.633,0.367	GT:DP:AD:GL	1/1:38:0,38:.,52.68,.	./.:0:.,.:.,.,.	./.:0:.,.:.,.,.	0/0:12:12,0:.,16.64,.	1/1:38:0,38:.,52.68,.	0/1:40:26,14:.,55.45,.	0/0:10:10,0:.,13.86,.	0/1:42:30,12:.,58.22,.	0/0:15:15,0:.,20.79,.	0/0:25:25,0:.,34.66,.	0/0:146:146,0:.,202.4,.	1/1:13:0,13:.,18.02,.	0/0:60:60,0:.,83.18,.	0/0:34:34,0:.,47.13,.	1/1:13:0,13:.,18.02,.	0/0:30:30,0:.,41.59,.	0/1:18:12,6:.,24.95,.	./.:0:.,.:.,.,.	./.:0:.,.:.,.,.
un	19939	449	C	T	.	PASS	NS=17;AF=0.676,0.324	GT:DP:AD:GL	0/0:90:90,0:.,124.77,.	0/0:114:114,0:.,158.04,.	./.:0:.,.:.,.,.	1/1:58:0,58:.,80.41,.	0/0:97:97,0:.,134.47,.	0/1:121:48,73:.,167.74,.	0/0:88:88,0:.,121.99,.	0/1:163:58,105:.,225.97,.	0/1:53:26,27:.,73.47,.	0/0:78:78,0:.,108.13,.	0/0:421:421,0:.,583.63,.	0/0:20:20,0:.,27.73,.	0/0:203:203,0:.,281.42,.	0/1:89:36,53:.,123.38,.	./.:54:.,.:.,.,.	1/1:68:0,68:.,94.27,.	1/1:60:0,60:.,83.18,.	0/1:89:68,21:.,123.38,.	0/0:61:61,0:.,84.56,.
un	20132	454	G	A	.	PASS	NS=17;AF=0.912,0.088	GT:DP:AD:GL	0/0:60:60,0:.,83.18,.	0/0:14:14,0:.,19.41,.	./.:0:.,.:.,.,.	0/0:49:49,0:.,67.93,.	0/0:40:40,0:.,55.45,.	0/0:74:74,0:.,102.59,.	0/0:25:25,0:.,34.66,.	0/0:75:75,0:.,103.97,.	0/0:45:45,0:.,62.38,.	0/0:73:73,0:.,101.2,.	1/1:162:0,162:.,224.58,.	0/0:38:38,0:.,52.68,.	./.:0:.,.:.,.,.	0/0:123:123,0:.,170.51,.	0/0:17:17,0:.,23.57,.	0/0:100:100,0:.,138.63,.	0/0:39:39,0:.,54.07,.	0/0:81:81,0:.,112.29,.	1/0:100:45,55:.,138.63,.
un	20378	459	G	C	.	PASS	NS=11;AF=0.909,0.091	GT:DP:AD:GL	0/0:40:40,0:.,55.45,.	./.:0:.,.:.,.,.	./.:0:.,.:.,.,.	0/0:19:19,0:.,26.34,.	0/0:12:12,0:.,16.64,.	0/0:83:83,0:.,115.06,.	./.:0:.,.:.,.,.	0/0:38:38,0:.,52.68,.	./.:0:.,.:.,.,.	./.:0:.,.:.,.,.	./.:0:.,.:.,.,.	0/0:21:21,0:.,29.11,.	1/1:21:0,21:.,29.11,.	0/0:16:16,0:.,22.18,.	./.:0:.,.:.,.,.	0/0:19:19,0:.,26.34,.	0/0:14:14,0:.,19.41,.	./.:0:.,.:.,.,.	0/0:12:12,0:.,16.64,.
un	20510	462	G	A	.	PASS	NS=19;AF=0.816,0.184	GT:DP:AD:GL	0/0:151:151,0:.,209.33,.	0/0:84:84,0:.,116.45,.	1/0:31:13,18:.,42.98,.	0/0:62:62,0:.,85.95,.	1/0:147:80,67:.,203.79,.	1/0:95:67,28:.,131.7,.	0/0:46:46,0:.,63.77,.	0/0:272:272,0:.,377.07,.	0/0:38:38,0:.,52.68,.	0/0:102:102,0:.,141.4,.	0/0:347:347,0:.,481.04,.	1/1:38:0,38:.,52.68,.	0/0:200:200,0:.,277.26,.	1/0:70:28,42:.,97.04,.	1/0:68:28,40:.,94.27,.	0/0:69:69,0:.,95.65,.	0/0:57:57,0:.,79.02,.	0/0:49:49,0:.,67.93,.	0/0:118:118,0:.,163.58,.
un	20582	464	C	G	.	PASS	NS=14;AF=0.607,0.393	GT:DP:AD:GL	1/1:44:0,44:.,61,.	1/1:58:0,58:.,80.41,.	./.:0:.,.:.,.,.	1/1:39:0,39:.,54.07,.	0/1:99:51,48:.,137.24,.	./.:0:.,.:.,.,.	./.:12:.,.:.,.,.	0/0:95:95,0:.,131.7,.	0/0:18:18,0:.,24.95,.	0/1:16:11,5:.,22.18,.	0/0:73:73,0:.,101.2,.	0/1:12:7,5:.,16.64,.	./.:0:.,.:.,.,.	0/1:43:9,34:.,59.61,.	0/0:15:15,0:.,20.79,.	0/1:78:48,30:.,108.13,.	0/0:29:29,0:.,40.2,.	./.:0:.,.:.,.,.	0/0:18:18,0:.,24.95,.
un	20826	469	A	G	.	PASS	NS=18;AF=0.944,0.056	GT:DP:AD:GL	0/0:15:15,0:.,20.79,.	0/0:16:16,0:.,22.18,.	./.:0:.,.:.,.,.	0/0:11:11,0:.,15.25,.	0/1:27:14,13:.,37.43,.	0/0:26:26,0:.,36.04,.	0/0:17:17,0:.,23.57,.	0/0:59:59,0:.,81.79,.	0/0:24:24,0:.,33.27,.	0/0:21:21,0:.,29.11,.	0/0:34:34,0:.,47.13,.	0/1:30:14,16:.,41.59,.	0/0:68:68,0:.,94.27,.	0/0:38:38,0:.,52.68,.	0/0:29:29,0:.,40.2,.	0/0:29:29,0:.,40.2,.	0/0:13:13,0:.,18.02,.	0/0:53:53,0:.,73.47,.	0/0:33:33,0:.,45.75,.
un	20844	470	T	G	.	PASS	NS=19;AF=0.711,0.289	GT:DP:AD:GL	1/1:97:0,97:.,134.47,.	0/0:23:23,0:.,31.88,.	0/0:23:23,0:.,31.88,.	0/0:157:157,0:.,217.65,.	1/1:139:0,139:.,192.69,.	0/0:66:66,0:.,91.5,.	0/0:55:55,0:.,76.25,.	1/0:186:75,111:.,257.85,.	0/0:65:65,0:.,90.11,.	0/0:157:157,0:.,217.65,.	0/0:345:345,0:.,478.27,.	1/1:74:0,74:.,102.59,.	0/0:227:227,0:.,314.69,.	1/0:67:28,39:.,92.88,.	1/1:44:0,44:.,61,.	1/0:75:52,23:.,103.97,.	0/0:55:55,0:.,76.25,.	0/0:114:114,0:.,158.04,.	0/0:66:66,0:.,91.5,.
un	21071	475	G	T	.	PASS	NS=18;AF=0.861,0.139	GT:DP:AD:GL	0/0:62:62,0:.,85.95,.	0/1:27:9,18:.,37.43,.	./.:0:.,.:.,.,.	0/0:31:31,0:.,42.98,.	0/0:67:67,0:.,92.88,.	0/0:68:68,0:.,94.27,.	0/1:46:29,17:.,63.77,.	0/0:39:39,0:.,54.07,.	0/0:23:23,0:.,31.88,.	0/1:33:13,20:.,45.75,.	0/0:113:113,0:.,156.65,.	0/0:11:11,0:.,15.25,.	0/0:104:104,0:.,144.17,.	0/1:42:28,14:.,58.22,.	0/0:13:13,0:.,18.02,.	0/0:42:42,0:.,58.22,.	0/0:24:24,0:.,33.27,.	0/1:59:42,17:.,81.79,.	0/0:37:37,0:.,51.29,.
un	21877	493	T	G	.	PASS	NS=19;AF=0.921,0.079	GT:DP:AD:GL	0/0:56:56,0:.,77.63,.	0/0:81:81,0:.,112.29,.	0/0:10:10,0:.,13.86,.	0/0:120:120,0:.,166.36,.	1/0:42:23,19:.,58.22,.	0/0:157:157,0:.,217.65,.	0/0:79:79,0:.,109.52,.	0/0:180:180,0:.,249.53,.	0/0:34:34,0:.,47.13,.	0/0:140:140,0:.,194.08,.	0/0:194:194,0:.,268.94,.	1/1:36:0,36:.,49.91,.	0/0:139:139,0:.,192.69,.	0/0:153:153,0:.,212.1,.	0/0:21:21,0:.,29.11,.	0/0:49:49,0:.,67.93,.	0/0:47:47,0:.,65.16,.	0/0:189:189,0:.,262.01,.	0/0:50:50,0:.,69.31,.
un	22183	500	C	T	.	PASS	NS=17;AF=0.912,0.088	GT:DP:AD:GL	0/0:173:173,0:.,239.83,.	0/0:17:17,0:.,23.57,.	./.:0:.,.:.,.,.	0/0:66:66,0:.,91.5,.	0/0:153:153,0:.,212.1,.	0/0:85:85,0:.,117.84,.	0/0:47:47,0:.,65.16,.	0/0:189:189,0:.,262.01,.	0/0:86:86,0:.,119.22,.	0/1:56:25,31:.,77.63,.	0/0:304:304,0:.,421.43,.	0/0:20:20,0:.,27.73,.	./.:0:.,.:.,.,.	0/0:52:52,0:.,72.09,.	0/0:93:93,0:.,128.93,.	0/0:89:89,0:.,123.38,.	0/0:52:52,0:.,72.09,.	1/1:107:0,107:.,148.33,.	0/0:111:111,0:.,153.88,.
un	22423	505	A	T	.	PASS	NS=18;AF=0.583,0.417	GT:DP:AD:GL	1/1:67:0,67:.,92.88,.	0/1:29:14,15:.,40.2,.	./.:0:.,.:.,.,.	0/0:32:32,0:.,44.36,.	1/1:90:0,90:.,124.77,.	0/1:83:38,45:.,115.06,.	0/0:58:58,0:.,80.41,.	0/1:221:149,72:.,306.37,.	0/0:32:32,0:.,44.36,.	0/0:40:40,0:.,55.45,.	0/0:286:286,0:.,396.48,.	0/1:61:26,35:.,85.95,.	1/1:179:0,179:.,248.15,.	1/1:74:0,74:.,102.59,.	1/1:81:0,81:.,112.29,.	0/1:43:10,33:.,59.61,.	0/0:38:38,0:.,52.68,.	0/0:65:65,0:.,90.11,.	0/0:42:42,0:.,58.22,.
un	22887	516	A	G	.	PASS	NS=18;AF=0.833,0.167	GT:DP:AD:GL	0/0:101:101,0:.,140.02,.	0/1:63:44,19:.,87.34,.	./.:0:.,.:.,.,.	0/1:47:36,11:.,65.16,.	0/0:100:100,0:.,138.63,.	0/0:178:178,0:.,246.76,.	1/1:46:0,46:.,63.77,.	0/0:204:204,0:.,282.8,.	0/0:52:52,0:.,72.09,.	1/1:23:0,23:.,31.88,.	0/0:288:288,0:.,399.25,.	0/0:61:61,0:.,84.56,.	0/0:190:190,0:.,263.4,.	0/0:68:68,0:.,94.27,.	0/0:53:53,0:.,73.47,.	0/0:87:87,0:.,120.61,.	0/0:66:66,0:.,91.5,.	0/0:75:75,0:.,103.97,.	0/0:144:144,0:.,199.63,.
un	22956	517	A	G	.	PASS	NS=18;AF=0.944,0.056	GT:DP:AD:GL	0/0:63:63,0:.,87.34,.	0/0:35:35,0:.,48.52,.	0/0:52:52,0:.,72.09,.	./.:0:.,.:.,.,.	0/1:72:45,27:.,99.81,.	0/0:100:100,0:.,138.63,.	0/0:37:37,0:.,51.29,.	0/0:65:65,0:.,90.11,.	0/0:36:36,0:.,49.91,.	0/1:55:41,14:.,76.25,.	0/0:151:151,0:.,209.33,.	0/0:20:20,0:.,27.73,.	0/0:110:110,0:.,152.49,.	0/0:20:20,0:.,27.73,.	0/0:34:34,0:.,47.13,.	0/0:50:50,0:.,69.31,.	0/0:23:23,0:.,31.88,.	0/0:80:80,0:.,110.9,.	0/0:34:34,0:.,47.13,.
un	22977	518	C	T	.	PASS	NS=17;AF=0.706,0.294	GT:DP:AD:GL	0/0:61:61,0:.,84.56,.	0/1:56:26,30:.,77.63,.	./.:0:.,.:.,.,.	1/1:52:0,52:.,72.09,.	0/0:56:56,0:.,77.63,.	0/0:84:84,0:.,116.45,.	1/1:64:0,64:.,88.72,.	0/0:78:78,0:.,108.13,.	0/0:13:13,0:.,18.02,.	0/1:60:35,25:.,83.18,.	0/1:108:46,62:.,149.72,.	0/0:25:25,0:.,34.66,.	./.:0:.,.:.,.,.	0/0:34:34,0:.,47.13,.	0/0:16:16,0:.,22.18,.	0/0:44:44,0:.,61,.	0/0:22:22,0:.,30.5,.	1/1:29:0,29:.,40.2,.	0/1:46:33,13:.,63.77,.
un	23339	526	C	T	.	PASS	NS=19;AF=0.947,0.053	GT:DP:AD:GL	0/0:11:11,0:.,15.25,.	0/0:27:27,0:.,37.43,.	0/0:23:23,0:.,31.88,.	0/0:17:17,0:.,23.57,.	0/0:57:57,0:.,79.02,.	0/0:47:47,0:.,65.16,.	0/0:28:28,0:.,38.82,.	0/0:43:43,0:.,59.61,.	0/0:17:17,0:.,23.57,.	0/0:30:30,0:.,41.59,.	0/0:100:100,0:.,138.63,.	1/1:39:0,39:.,54.07,.	0/0:75:75,0:.,103.97,.	0/0:50:50,0:.,69.31,.	0/0:30:30,0:.,41.59,.	0/0:49:49,0:.,67.93,.	0/0:14:14,0:.,19.41,.	0/0:55:55,0:.,76.25,.	0/0:34:34,0:.,47.13,.
un	23879	538	A	G	.	PASS	NS=18;AF=0.556,0.444	GT:DP:AD:GL	0/0:96:96,0:.,133.08,.	0/1:90:42,48:.,124.77,.	1/1:58:0,58:.,80.41,.	0/1:61:39,22:.,84.56,.	0/1:123:71,52:.,170.51,.	0/1:112:55,57:.,155.26,.	0/1:106:52,54:.,146.95,.	0/1:123:73,50:.,170.51,.	0/1:71:31,40:.,98.43,.	0/1:136:45,91:.,188.54,.	0/1:347:188,159:.,481.04,.	0/0:33:33,0:.,45.75,.	./.:0:.,.:.,.,.	0/1:95:38,57:.,131.7,.	1/1:81:0,81:.,112.29,.	0/0:85:85,0:.,117.84,.	0/1:58:29,29:.,80.41,.	0/0:119:119,0:.,164.97,.	0/1:52:23,29:.,72.09,.
un	23969	540	A	T	.	PASS	NS=17;AF=0.912,0.088	GT:DP:AD:GL	0/0:91:91,0:.,126.15,.	0/0:50:50,0:.,69.31,.	./.:0:.,.:.,.,.	0/0:100:100,0:.,138.63,.	0/1:76:26,50:.,105.36,.	0/0:64:64,0:.,88.72,.	0/0:59:59,0:.,81.79,.	0/0:120:120,0:.,166.36,.	0/0:50:50,0:.,69.31,.	0/0:82:82,0:.,113.68,.	0/0:260:260,0:.,360.44,.	0/0:19:19,0:.,26.34,.	./.:0:.,.:.,.,.	0/0:41:41,0:.,56.84,.	0/1:59:42,17:.,81.79,.	0/0:61:61,0:.,84.56,.	0/1:52:35,17:.,72.09,.	0/0:168:168,0:.,232.9,.	0/0:90:90,0:.,124.77,.
un	24088	543	A	G	.	PASS	NS=18;AF=0.722,0.278	GT:DP:AD:GL	0/0:160:160,0:.,221.81,.	0/1:29:9,20:.,40.2,.	./.:0:.,.:.,.,.	1/1:115:0,115:.,159.42,.	0/0:140:140,0:.,194.08,.	0/0:119:119,0:.,164.97,.	1/1:90:0,90:.,124.77,.	0/0:132:132,0:.,182.99,.	0/0:43:43,0:.,59.61,.	0/1:106:47,59:.,146.95,.	0/1:339:170,169:.,469.95,.	0/0:63:63,0:.,87.34,.	0/0:216:216,0:.,299.44,.	0/1:93:30,63:.,128.93,.	0/0:55:55,0:.,76.25,.	0/0:39:39,0:.,54.07,.	0/0:27:27,0:.,37.43,.	0/1:83:37,46:.,115.06,.	0/1:66:30,36:.,91.5,.
un	24456	551	T	C	.	PASS	NS=18;AF=0.944,0.056	GT:DP:AD:GL	0/0:12:12,0:.,16.64,.	0/0:22:22,0:.,30.5,.	./.:0:.,.:.,.,.	0/0:15:15,0:.,20.79,.	0/0:39:39,0:.,54.07,.	0/0:43:43,0:.,59.61,.	0/0:23:23,0:.,31.88,.	0/0:102:102,0:.,141.4,.	0/0:25:25,0:.,34.66,.	0/0:26:26,0:.,36.04,.	0/0:156:156,0:.,216.26,.	0/0:26:26,0:.,36.04,.	0/0:88:88,0:.,121.99,.	0/0:53:53,0:.,73.47,.	0/0:10:10,0:.,13.86,.	0/0:62:62,0:.,85.95,.	0/0:17:17,0:.,23.57,.	1/1:112:0,112:.,155.26,.	0/0:22:22,0:.,30.5,.
un	24769	558	A	G	.	PASS	NS=16;AF=0.719,0.281	GT:DP:AD:GL	0/0:51:51,0:.,70.7,.	1/1:109:0,109:.,151.11,.	./.:0:.,.:.,.,.	0/1:63:23,40:.,87.34,.	0/0:99:99,0:.,137.24,.	1/1:81:0,81:.,112.29,.	1/1:36:0,36:.,49.91,.	0/0:108:108,0:.,149.72,.	0/0:42:42,0:.,58.22,.	0/1:101:46,55:.,141.4,.	0/0:281:281,0:.,389.55,.	./.:0:.,.:.,.,.	0/0:154:154,0:.,213.49,.	0/0:83:83,0:.,115.06,.	0/0:48:48,0:.,66.54,.	0/0:99:99,0:.,137.24,.	0/0:55:55,0:.,76.25,.	./.:0:.,.:.,.,.	0/1:51:30,21:.,70.7,.
un	24951	562	A	G	.	PASS	NS=17;AF=0.853,0.147	GT:DP:AD:GL	0/0:29:29,0:.,40.2,.	0/0:11:11,0:.,15.25,.	0/0:23:23,0:.,31.88,.	0/1:33:13,20:.,45.75,.	0/0:26:26,0:.,36.04,.	0/0:78:78,0:.,108.13,.	1/1:27:0,27:.,37.43,.	0/0:42:42,0:.,58.22,.	0/0:10:10,0:.,13.86,.	1/1:81:0,81:.,112.29,.	0/0:126:126,0:.,174.67,.	0/0:15:15,0:.,20.79,.	0/0:90:90,0:.,124.77,.	0/0:14:14,0:.,19.41,.	0/0:15:15,0:.,20.79,.	./.:0:.,.:.,.,.	./.:0:.,.:.,.,.	0/0:34:34,0:.,47.13,.	0/0:17:17,0:.,23.57,.
un	25805	581	C	T	.	PASS	NS=13;AF=0.923,0.077	GT:DP:AD:GL	0/0:11:11,0:.,15.25,.	./.:0:.,.:.,.,.	./.:0:.,.:.,.,.	./.:0:.,.:.,.,.	1/1:25:0,25:.,34.66,.	0/0:19:19,0:.,26.34,.	./.:0:.,.:.,.,.	0/0:30:30,0:.,41.59,.	0/0:16:16,0:.,22.18,.	0/0:25:25,0:.,34.66,.	0/0:98:98,0:.,135.86,.	0/0:23:23,0:.,31.88,.	0/0:43:43,0:.,59.61,.	0/0:85:85,0:.,117.84,.	./.:0:.,.:.,.,.	0/0:42:42,0:.,58.22,.	0/0:18:18,0:.,24.95,.	./.:0:.,.:.,.,.	0/0:21:21,0:.,29.11,.
un	26115	588	G	T	.	PASS	NS=10;AF=0.500,0.500	GT:DP:AD:GL	0/1:32:11,21:.,44.36,.	./.:0:.,.:.,.,.	./.:0:.,.:.,.,.	./.:0:.,.:.,.,.	./.:0:.,.:.,.,.	0/0:44:44,0:.,61,.	1/1:55:0,55:.,76.25,.	./.:0:.,.:.,.,.	./.:0:.,.:.,.,.	1/1:63:0,63:.,87.34,.	./.:0:.,.:.,.,.	./.:0:.,.:.,.,.	./.:0:.,.:.,.,.	0/1:30:23,7:.,41.59,.	0/0:35:35,0:.,48.52,.	0/0:44:44,0:.,61,.	0/0:15:15,0:.,20.79,.	1/1:54:0,54:.,74.86,.	1/1:12:0,12:.,16.64,.
un	26217	591	T	C	.	PASS	NS=15;AF=0.900,0.100	GT:DP:AD:GL	1/0:15:4,11:.,20.79,.	0/0:48:48,0:.,66.54,.	./.:0:.,.:.,.,.	0/0:10:10,0:.,13.86,.	0/0:18:18,0:.,24.95,.	0/0:34:34,0:.,47.13,.	0/0:14:14,0:.,19.41,.	0/0:62:62,0:.,85.95,.	./.:0:.,.:.,.,.	0/0:11:11,0:.,15.25,.	0/0:91:91,0:.,126.15,.	./.:0:.,.:.,.,.	0/0:65:65,0:.,90.11,.	0/0:36:36,0:.,49.91,.	1/1:17:0,17:.,23.57,.	0/0:32:32,0:.,44.36,.	./.:0:.,.:.,.,.	0/0:63:63,0:.,87.34,.	0/0:29:29,0:.,40.2,.
un	26760	603	T	C	.	PASS	NS=19;AF=0.789,0.211	GT:DP:AD:GL	0/0:68:68,0:.,94.27,.	1/0:38:30,8:.,52.68,.	0/0:44:44,0:.,61,.	0/0:20:20,0:.,27.73,.	0/0:85:85,0:.,117.84,.	1/1:84:0,84:.,116.45,.	0/0:82:82,0:.,113.68,.	0/0:75:75,0:.,103.97,.	0/0:19:19,0:.,26.34,.	1/0:77:28,49:.,106.74,.	1/0:187:75,112:.,259.24,.	0/0:31:31,0:.,42.98,.	1/0:135:67,68:.,188.54,.	1/0:52:29,23:.,72.09,.	0/0:20:20,0:.,27.73,.	0/0:22:22,0:.,30.5,.	0/0:21:21,0:.,29.11,.	0/0:91:91,0:.,126.15,.	1/0:14:8,6:.,19.41,.
un	27309	615	G	A	.	PASS	NS=15;AF=0.933,0.067	GT:DP:AD:GL	./.:0:.,.:.,.,.	0/0:17:17,0:.,23.57,.	./.:0:.,.:.,.,.	0/0:25:25,0:.,34.66,.	1/1:13:0,13:.,18.02,.	0/0:49:49,0:.,67.93,.	0/0:19:19,0:.,26.34,.	0/0:48:48,0:.,66.54,.	0/0:22:22,0:.,30.5,.	0/0:44:44,0:.,61,.	0/0:105:105,0:.,145.56,.	0/0:34:34,0:.,47.13,.	0/0:83:83,0:.,115.06,.	0/0:28:28,0:.,38.82,.	0/0:29:29,0:.,40.2,.	0/0:45:45,0:.,62.38,.	./.:0:.,.:.,.,.	0/0:49:49,0:.,67.93,.	./.:0:.,.:.,.,.
un	27422	618	A	T	.	PASS	NS=18;AF=0.889,0.111	GT:DP:AD:GL	1/1:54:0,54:.,74.86,.	0/0:79:79,0:.,109.52,.	0/0:19:19,0:.,26.34,.	0/0:69:69,0:.,95.65,.	1/1:32:0,32:.,44.36,.	0/0:75:75,0:.,103.97,.	0/0:97:97,0:.,134.47,.	0/0:109:109,0:.,151.11,.	0/0:21:21,0:.,29.11,.	0/0:115:115,0:.,159.42,.	0/0:227:227,0:.,314.69,.	./.:0:.,.:.,.,.	0/0:143:143,0:.,198.24,.	0/0:110:110,0:.,152.49,.	0/0:14:14,0:.,19.41,.	0/0:16:16,0:.,22.18,.	0/0:28:28,0:.,38.82,.	0/0:112:112,0:.,155.26,.	0/0:63:63,0:.,87.34,.
un	27461	619	A	T	.	PASS	NS=18;AF=0.917,0.083	GT:DP:AD:GL	0/0:238:238,0:.,329.94,.	0/0:146:146,0:.,202.4,.	./.:0:.,.:.,.,.	0/0:233:233,0:.,323.01,.	0/0:252:252,0:.,349.35,.	0/0:145:145,0:.,201.01,.	0/0:129:129,0:.,178.83,.	0/1:471:196,275:.,652.94,.	0/1:143:88,55:.,198.24,.	0/0:124:124,0:.,171.9,.	0/0:595:595,0:.,824.85,.	0/0:57:57,0:.,79.02,.	0/0:321:321,0:.,445,.	0/0:129:129,0:.,178.83,.	0/0:136:136,0:.,188.54,.	0/1:121:90,31:.,167.74,.	0/0:47:47,0:.,65.16,.	0/0:161:161,0:.,223.19,.	0/0:107:107,0:.,148.33,.
un	27669	623	C	T	.	PASS	NS=16;AF=0.938,0.062	GT:DP:AD:GL	./.:0:.,.:.,.,.	0/0:65:65,0:.,90.11,.	0/0:33:33,0:.,45.75,.	0/0:43:43,0:.,59.61,.	1/1:95:0,95:.,131.7,.	0/0:110:110,0:.,152.49,.	./.:0:.,.:.,.,.	0/0:216:216,0:.,299.44,.	0/0:62:62,0:.,85.95,.	0/0:24:24,0:.,33.27,.	0/0:182:182,0:.,252.31,.	./.:0:.,.:.,.,.	0/0:95:95,0:.,131.7,.	0/0:152:152,0:.,210.72,.	0/0:74:74,0:.,102.59,.	0/0:40:40,0:.,55.45,.	0/0:51:51,0:.,70.7,.	0/0:53:53,0:.,73.47,.	0/0:102:102,0:.,141.4,.
un	27952	630	T	C	.	PASS	NS=16;AF=0.938,0.062	GT:DP:AD:GL	0/0:74:74,0:.,102.59,.	./.:0:.,.:.,.,.	./.:0:.,.:.,.,.	0/0:17:17,0:.,23.57,.	0/0:95:95,0:.,131.7,.	0/0:73:73,0:.,101.2,.	./.:0:.,.:.,.,.	0/0:75:75,0:.,103.97,.	1/0:62:29,33:.,85.95,.	0/0:15:15,0:.,20.79,.	0/0:168:168,0:.,232.9,.	1/0:27:17,10:.,37.43,.	0/0:131:131,0:.,181.6,.	0/0:22:22,0:.,30.5,.	0/0:26:26,0:.,36.04,.	0/0:48:48,0:.,66.54,.	0/0:28:28,0:.,38.82,.	0/0:41:41,0:.,56.84,.	0/0:23:23,0:.,31.88,.
un	28538	643	C	T	.	PASS	NS=16;AF=0.938,0.062	GT:DP:AD:GL	1/1:42:0,42:.,58.22,.	./.:0:.,.:.,.,.	./.:0:.,.:.,.,.	0/0:42:42,0:.,58.22,.	0/0:65:65,0:.,90.11,.	0/0:37:37,0:.,51.29,.	0/0:23:23,0:.,31.88,.	0/0:64:64,0:.,88.72,.	./.:0:.,.:.,.,.	0/0:48:48,0:.,66.54,.	0/0:126:126,0:.,174.67,.	0/0:21:21,0:.,29.11,.	0/0:127:127,0:.,176.06,.	0/0:22:22,0:.,30.5,.	0/0:21:21,0:.,29.11,.	0/0:36:36,0:.,49.91,.	0/0:26:26,0:.,36.04,.	0/0:19:19,0:.,26.34,.	0/0:40:40,0:.,55.45,.
un	28639	645	G	A	.	PASS	NS=11;AF=0.818,0.182	GT:DP:AD:GL	./.:0:.,.:.,.,.	0/0:87:87,0:.,120.61,.	./.:0:.,.:.,.,.	0/0:247:247,0:.,342.41,.	1/0:99:76,23:.,137.24,.	./.:0:.,.:.,.,.	0/0:143:143,0:.,198.24,.	./.:0:.,.:.,.,.	0/0:122:122,0:.,169.13,.	0/0:324:324,0:.,449.16,.	0/0:893:893,0:.,1237.96,.	./.:0:.,.:.,.,.	./.:0:.,.:.,.,.	./.:0:.,.:.,.,.	0/0:98:98,0:.,135.86,.	0/0:240:240,0:.,332.71,.	./.:0:.,.:.,.,.	1/1:31:0,31:.,42.98,.	1/0:283:195,88:.,392.32,.
un	29461	664	A	G	.	PASS	NS=14;AF=0.929,0.071	GT:DP:AD:GL	0/0:81:81,0:.,112.29,.	0/0:63:63,0:.,87.34,.	./.:0:.,.:.,.,.	0/0:96:96,0:.,133.08,.	0/0:77:77,0:.,106.74,.	0/0:95:95,0:.,131.7,.	1/1:11:0,11:.,15.25,.	0/0:249:249,0:.,347.96,.	./.:0:.,.:.,.,.	0/0:122:122,0:.,169.13,.	0/0:497:497,0:.,695.92,.	./.:0:.,.:.,.,.	0/0:245:245,0:.,339.64,.	0/0:13:13,0:.,18.02,.	./.:0:.,.:.,.,.	0/0:140:140,0:.,194.08,.	0/0:80:80,0:.,110.9,.	./.:0:.,.:.,.,.	0/0:92:92,0:.,127.54,.
un	29649	668	A	C	.	PASS	NS=19;AF=0.868,0.132	GT:DP:AD:GL	0/0:131:131,0:.,181.6,.	0/1:86:44,42:.,119.22,.	0/0:145:145,0:.,201.01,.	0/0:130:130,0:.,180.22,.	0/0:143:143,0:.,198.24,.	0/0:229:229,0:.,317.46,.	0/1:144:77,67:.,199.63,.	0/0:247:247,0:.,342.41,.	0/0:57:57,0:.,79.02,.	0/1:85:46,39:.,117.84,.	0/0:470:470,0:.,651.56,.	0/0:44:44,0:.,61,.	0/0:275:275,0:.,381.23,.	0/1:145:40,105:.,201.01,.	0/0:66:66,0:.,91.5,.	0/0:101:101,0:.,140.02,.	0/0:81:81,0:.,112.29,.	0/1:147:48,99:.,203.79,.	0/0:123:123,0:.,170.51,.
un	30037	677	G	A	.	PASS	NS=15;AF=0.933,0.067	GT:DP:AD:GL	0/0:31:31,0:.,42.98,.	0/0:14:14,0:.,19.41,.	./.:0:.,.:.,.,.	1/0:19:11,8:.,26.34,.	0/0:39:39,0:.,54.07,.	1/0:13:6,7:.,18.02,.	./.:0:.,.:.,.,.	0/0:47:47,0:.,65.16,.	./.:0:.,.:.,.,.	0/0:31:31,0:.,42.98,.	0/0:54:54,0:.,74.86,.	0/0:20:20,0:.,27.73,.	0/0:80:80,0:.,110.9,.	./.:0:.,.:.,.,.	0/0:13:13,0:.,18.02,.	0/0:18:18,0:.,24.95,.	0/0:12:12,0:.,16.64,.	0/0:20:20,0:.,27.73,.	0/0:17:17,0:.,23.57,.
un	30765	693	G	T	.	PASS	NS=17;AF=0.853,0.147	GT:DP:AD:GL	1/1:61:0,61:.,84.56,.	0/0:46:46,0:.,63.77,.	./.:0:.,.:.,.,.	0/0:46:46,0:.,63.77,.	0/0:43:43,0:.,59.61,.	0/1:153:87,66:.,212.1,.	0/0:56:56,0:.,77.63,.	0/0:44:44,0:.,61,.	0/0:18:18,0:.,24.95,.	0/0:28:28,0:.,38.82,.	0/0:222:222,0:.,307.76,.	0/1:37:18,19:.,51.29,.	./.:0:.,.:.,.,.	0/0:36:36,0:.,49.91,.	0/1:53:21,32:.,73.47,.	0/0:38:38,0:.,52.68,.	0/0:26:26,0:.,36.04,.	0/0:65:65,0:.,90.11,.	0/0:76:76,0:.,105.36,.
un	31116	701	G	A	.	PASS	NS=15;AF=0.900,0.100	GT:DP:AD:GL	1/0:32:14,18:.,44.36,.	./.:0:.,.:.,.,.	./.:0:.,.:.,.,.	0/0:15:15,0:.,20.79,.	0/0:18:18,0:.,24.95,.	0/0:27:27,0:.,37.43,.	1/1:14:0,14:.,19.41,.	./.:0:.,.:.,.,.	./.:0:.,.:.,.,.	0/0:32:32,0:.,44.36,.	0/0:79:79,0:.,109.52,.	0/0:30:30,0:.,41.59,.	0/0:41:41,0:.,56.84,.	0/0:15:15,0:.,20.79,.	0/0:18:18,0:.,24.95,.	0/0:20:20,0:.,27.73,.	0/0:12:12,0:.,16.64,.	0/0:25:25,0:.,34.66,.	0/0:11:11,0:.,15.25,.
un	31329	706	C	T	.	PASS	NS=16;AF=0.906,0.094	GT:DP:AD:GL	0/0:29:29,0:.,40.2,.	0/0:18:18,0:.,24.95,.	./.:0:.,.:.,.,.	./.:0:.,.:.,.,.	0/0:34:34,0:.,47.13,.	0/0:10:10,0:.,13.86,.	0/0:37:37,0:.,51.29,.	0/0:35:35,0:.,48.52,.	0/0:15:15,0:.,20.79,.	0/1:64:14,50:.,88.72,.	0/0:70:70,0:.,97.04,.	0/0:14:14,0:.,19.41,.	0/0:74:74,0:.,102.59,.	0/0:24:24,0:.,33.27,.	0/0:16:16,0:.,22.18,.	0/0:20:20,0:.,27.73,.	./.:0:.,.:.,.,.	0/0:43:43,0:.,59.61,.	1/1:37:0,37:.,51.29,.
un	31413	708	T	G	.	PASS	NS=18;AF=0.861,0.139	GT:DP:AD:GL	0/0:99:99,0:.,137.24,.	0/0:17:17,0:.,23.57,.	0/0:71:71,0:.,98.43,.	0/0:24:24,0:.,33.27,.	0/0:122:122,0:.,169.13,.	0/0:74:74,0:.,102.59,.	1/1:110:0,110:.,152.49,.	0/0:223:223,0:.,309.14,.	0/0:26:26,0:.,36.04,.	1/0:137:48,89:.,189.92,.	0/0:313:313,0:.,433.91,.	0/0:34:34,0:.,47.13,.	./.:0:.,.:.,.,.	0/0:57:57,0:.,79.02,.	0/0:28:28,0:.,38.82,.	0/0:74:74,0:.,102.59,.	0/0:33:33,0:.,45.75,.	1/1:192:0,192:.,266.17,.	0/0:73:73,0:.,101.2,.
un	31467	709	G	A	.	PASS	NS=19;AF=0.947,0.053	GT:DP:AD:GL	0/0:75:75,0:.,103.97,.	0/0:89:89,0:.,123.38,.	0/0:41:41,0:.,56.84,.	0/0:176:176,0:.,243.99,.	0/0:161:161,0:.,223.19,.	0/0:286:286,0:.,396.48,.	0/0:66:66,0:.,91.5,.	0/0:225:225,0:.,311.92,.	0/0:77:77,0:.,106.74,.	0/0:176:176,0:.,243.99,.	1/0:391:190,201:.,542.04,.	0/0:45:45,0:.,62.38,.	0/0:252:252,0:.,349.35,.	0/0:88:88,0:.,121.99,.	0/0:80:80,0:.,110.9,.	0/0:65:65,0:.,90.11,.	0/0:64:64,0:.,88.72,.	1/0:132:88,44:.,182.99,.	0/0:153:153,0:.,212.1,.
un	33026	744	C	G	.	PASS	NS=18;AF=0.917,0.083	GT:DP:AD:GL	0/0:107:107,0:.,148.33,.	0/0:62:62,0:.,85.95,.	./.:0:.,.:.,.,.	0/0:61:61,0:.,84.56,.	0/0:111:111,0:.,153.88,.	0/0:74:74,0:.,102.59,.	0/0:51:51,0:.,70.7,.	0/0:189:189,0:.,262.01,.	0/0:91:91,0:.,126.15,.	0/0:105:105,0:.,145.56,.	0/0:396:396,0:.,548.97,.	0/1:30:13,17:.,41.59,.	0/0:200:200,0:.,277.26,.	0/1:85:42,43:.,117.84,.	0/1:63:14,49:.,87.34,.	0/0:67:67,0:.,92.88,.	0/0:58:58,0:.,80.41,.	0/0:82:82,0:.,113.68,.	0/0:76:76,0:.,105.36,.
un	33666	758	G	A	.	PASS	NS=17;AF=0.735,0.265	GT:DP:AD:GL	0/0:125:125,0:.,173.29,.	0/0:16:16,0:.,22.18,.	./.:0:.,.:.,.,.	1/1:117:0,117:.,162.2,.	0/0:101:101,0:.,140.02,.	1/0:59:42,17:.,81.79,.	0/0:96:96,0:.,133.08,.	0/0:170:170,0:.,235.67,.	0/0:61:61,0:.,84.56,.	./.:56:.,.:.,.,.	1/0:342:139,203:.,474.11,.	0/0:24:24,0:.,33.27,.	1/1:211:0,211:.,292.51,.	1/1:104:0,104:.,144.17,.	0/0:85:85,0:.,117.84,.	0/0:40:40,0:.,55.45,.	0/0:43:43,0:.,59.61,.	0/0:175:175,0:.,242.6,.	1/0:97:66,31:.,134.47,.
un	33710	759	A	G	.	PASS	NS=12;AF=0.792,0.208	GT:DP:AD:GL	0/0:22:22,0:.,30.5,.	./.:0:.,.:.,.,.	./.:0:.,.:.,.,.	0/0:21:21,0:.,29.11,.	1/1:47:0,47:.,65.16,.	./.:0:.,.:.,.,.	0/0:20:20,0:.,27.73,.	0/0:41:41,0:.,56.84,.	0/0:17:17,0:.,23.57,.	./.:0:.,.:.,.,.	./.:0:.,.:.,.,.	0/1:32:15,17:.,44.36,.	0/0:70:70,0:.,97.04,.	0/0:18:18,0:.,24.95,.	1/1:11:0,11:.,15.25,.	0/0:10:10,0:.,13.86,.	0/0:11:11,0:.,15.25,.	./.:0:.,.:.,.,.	./.:0:.,.:.,.,.
un	34226	771	C	T	.	PASS	NS=16;AF=0.938,0.062	GT:DP:AD:GL	0/0:96:96,0:.,133.08,.	./.:0:.,.:.,.,.	./.:0:.,.:.,.,.	0/0:86:86,0:.,119.22,.	0/0:106:106,0:.,146.95,.	0/0:17:17,0:.,23.57,.	0/0:27:27,0:.,37.43,.	0/0:141:141,0:.,195.47,.	0/1:29:12,17:.,40.2,.	0/0:104:104,0:.,144.17,.	0/0:212:212,0:.,293.89,.	0/0:19:19,0:.,26.34,.	0/0:155:155,0:.,214.88,.	./.:0:.,.:.,.,.	0/1:83:58,25:.,115.06,.	0/0:72:72,0:.,99.81,.	0/0:24:24,0:.,33.27,.	0/0:68:68,0:.,94.27,.	0/0:46:46,0:.,63.77,.
un	34796	784	A	G	.	PASS	NS=16;AF=0.562,0.438	GT:DP:AD:GL	0/0:79:79,0:.,109.52,.	1/1:13:0,13:.,18.02,.	./.:0:.,.:.,.,.	./.:0:.,.:.,.,.	0/0:64:64,0:.,88.72,.	1/1:50:0,50:.,69.31,.	1/1:45:0,45:.,62.38,.	0/0:173:173,0:.,239.83,.	0/0:13:13,0:.,18.02,.	1/1:38:0,38:.,52.68,.	1/1:189:0,189:.,262.01,.	0/0:30:30,0:.,41.59,.	./.:0:.,.:.,.,.	0/0:15:15,0:.,20.79,.	0/0:30:30,0:.,41.59,.	0/0:61:61,0:.,84.56,.	0/0:32:32,0:.,44.36,.	1/1:63:0,63:.,87.34,.	1/1:62:0,62:.,85.95,.
un	34857	785	A	C	.	PASS	NS=16;AF=0.750,0.250	GT:DP:AD:GL	0/0:30:30,0:.,41.59,.	0/0:14:14,0:.,19.41,.	./.:0:.,.:.,.,.	0/1:27:13,14:.,37.43,.	0/1:83:36,47:.,115.06,.	0/0:36:36,0:.,49.91,.	1/1:12:0,12:.,16.64,.	0/0:87:87,0:.,120.61,.	0/0:26:26,0:.,36.04,.	0/0:25:25,0:.,34.66,.	0/1:172:98,74:.,238.44,.	./.:0:.,.:.,.,.	./.:0:.,.:.,.,.	0/0:40:40,0:.,55.45,.	0/1:32:23,9:.,44.36,.	0/0:34:34,0:.,47.13,.	0/0:22:22,0:.,30.5,.	1/1:61:0,61:.,84.56,.	0/0:26:26,0:.,36.04,.
un	35453	799	T	G	.	PASS	NS=17;AF=0.941,0.059	GT:DP:AD:GL	0/0:96:96,0:.,133.08,.	0/0:79:79,0:.,109.52,.	./.:0:.,.:.,.,.	1/0:60:34,26:.,83.18,.	0/0:122:122,0:.,169.13,.	0/0:87:87,0:.,120.61,.	1/0:60:24,36:.,83.18,.	0/0:135:135,0:.,187.15,.	0/0:61:61,0:.,84.56,.	0/0:74:74,0:.,102.59,.	0/0:394:394,0:.,546.2,.	0/0:35:35,0:.,48.52,.	./.:0:.,.:.,.,.	0/0:18:18,0:.,24.95,.	0/0:66:66,0:.,91.5,.	0/0:63:63,0:.,87.34,.	0/0:58:58,0:.,80.41,.	0/0:48:48,0:.,66.54,.	0/0:39:39,0:.,54.07,.
un	35712	805	A	G	.	PASS	NS=18;AF=0.722,0.278	GT:DP:AD:GL	0/0:51:51,0:.,70.7,.	0/0:24:24,0:.,33.27,.	./.:0:.,.:.,.,.	0/0:25:25,0:.,34.66,.	0/0:67:67,0:.,92.88,.	0/1:34:23,11:.,47.13,.	0/0:65:65,0:.,90.11,.	1/1:131:0,131:.,181.6,.	0/0:46:46,0:.,63.77,.	0/1:56:43,13:.,77.63,.	0/1:133:86,47:.,185.76,.	0/0:31:31,0:.,42.98,.	1/1:116:0,116:.,160.81,.	0/0:57:57,0:.,79.02,.	0/0:35:35,0:.,48.52,.	0/0:45:45,0:.,62.38,.	1/1:18:0,18:.,24.95,.	0/0:78:78,0:.,108.13,.	0/1:42:22,20:.,58.22,.
un	36005	811	T	C	.	PASS	NS=16;AF=0.750,0.250	GT:DP:AD:GL	0/0:33:33,0:.,45.75,.	./.:0:.,.:.,.,.	0/0:16:16,0:.,22.18,.	1/1:66:0,66:.,91.5,.	0/0:86:86,0:.,119.22,.	1/0:129:78,51:.,178.83,.	0/0:79:79,0:.,109.52,.	0/0:73:73,0:.,101.2,.	0/0:28:28,0:.,38.82,.	./.:28:.,.:.,.,.	1/1:163:0,163:.,225.97,.	0/0:12:12,0:.,16.64,.	./.:0:.,.:.,.,.	0/0:40:40,0:.,55.45,.	0/0:18:18,0:.,24.95,.	0/0:42:42,0:.,58.22,.	0/0:19:19,0:.,26.34,.	1/0:88:24,64:.,121.99,.	1/1:78:0,78:.,108.13,.
un	36203	816	G	A	.	PASS	NS=17;AF=0.912,0.088	GT:DP:AD:GL	0/0:28:28,0:.,38.82,.	./.:0:.,.:.,.,.	./.:0:.,.:.,.,.	1/0:67:34,33:.,92.88,.	0/0:85:85,0:.,117.84,.	0/0:41:41,0:.,56.84,.	0/0:55:55,0:.,76.25,.	0/0:110:110,0:.,152.49,.	0/0:48:48,0:.,66.54,.	0/0:61:61,0:.,84.56,.	0/0:194:194,0:.,268.94,.	0/0:17:17,0:.,23.57,.	0/0:223:223,0:.,309.14,.	0/0:93:93,0:.,128.93,.	0/0:18:18,0:.,24.95,.	0/0:57:57,0:.,79.02,.	0/0:34:34,0:.,47.13,.	1/1:15:0,15:.,20.79,.	0/0:41:41,0:.,56.84,.
un	36433	821	T	G	.	PASS	NS=17;AF=0.882,0.118	GT:DP:AD:GL	0/0:100:100,0:.,138.63,.	0/0:54:54,0:.,74.86,.	./.:0:.,.:.,.,.	0/0:71:71,0:.,98.43,.	./.:0:.,.:.,.,.	0/0:175:175,0:.,242.6,.	0/0:62:62,0:.,85.95,.	0/0:293:293,0:.,406.18,.	0/0:68:68,0:.,94.27,.	0/0:78:78,0:.,108.13,.	0/0:286:286,0:.,396.48,.	1/0:26:10,16:.,36.04,.	0/0:196:196,0:.,271.71,.	1/1:37:0,37:.,51.29,.	1/0:59:38,21:.,81.79,.	0/0:78:78,0:.,108.13,.	0/0:65:65,0:.,90.11,.	0/0:131:131,0:.,181.6,.	0/0:105:105,0:.,145.56,.
un	36474	822	A	G	.	PASS	NS=16;AF=0.656,0.344	GT:DP:AD:GL	0/0:47:47,0:.,65.16,.	0/1:41:32,9:.,56.84,.	./.:0:.,.:.,.,.	0/0:11:11,0:.,15.25,.	0/1:44:23,21:.,61,.	0/1:71:36,35:.,98.43,.	1/1:41:0,41:.,56.84,.	0/1:84:24,60:.,116.45,.	0/1:31:19,12:.,42.98,.	0/1:52:28,24:.,72.09,.	0/1:147:47,100:.,203.79,.	0/0:28:28,0:.,38.82,.	./.:0:.,.:.,.,.	0/1:29:20,9:.,40.2,.	./.:0:.,.:.,.,.	0/0:30:30,0:.,41.59,.	0/0:30:30,0:.,41.59,.	0/1:25:10,15:.,34.66,.	0/0:42:42,0:.,58.22,.
un	36632	825	C	G	.	PASS	NS=17;AF=0.559,0.441	GT:DP:AD:GL	1/1:52:0,52:.,72.09,.	1/1:20:0,20:.,27.73,.	./.:0:.,.:.,.,.	1/1:75:0,75:.,103.97,.	0/0:60:60,0:.,83.18,.	0/1:52:20,32:.,72.09,.	0/0:42:42,0:.,58.22,.	0/0:61:61,0:.,84.56,.	0/0:24:24,0:.,33.27,.	0/1:19:9,10:.,26.34,.	0/0:144:144,0:.,199.63,.	0/1:43:15,28:.,59.61,.	./.:0:.,.:.,.,.	0/0:24:24,0:.,33.27,.	0/0:20:20,0:.,27.73,.	1/1:36:0,36:.,49.91,.	0/1:15:5,10:.,20.79,.	1/1:112:0,112:.,155.26,.	0/1:17:7,10:.,23.57,.
un	36962	833	C	T	.	PASS	NS=18;AF=0.944,0.056	GT:DP:AD:GL	0/0:24:24,0:.,33.27,.	0/0:43:43,0:.,59.61,.	./.:0:.,.:.,.,.	0/0:26:26,0:.,36.04,.	0/0:44:44,0:.,61,.	0/0:43:43,0:.,59.61,.	0/0:23:23,0:.,31.88,.	0/0:65:65,0:.,90.11,.	0/0:22:22,0:.,30.5,.	0/0:29:29,0:.,40.2,.	0/0:146:146,0:.,202.4,.	0/0:23:23,0:.,31.88,.	0/0:119:119,0:.,164.97,.	0/0:28:28,0:.,38.82,.	0/1:18:11,7:.,24.95,.	0/1:27:10,17:.,37.43,.	0/0:34:34,0:.,47.13,.	0/0:45:45,0:.,62.38,.	0/0:27:27,0:.,37.43,.
un	37210	838	A	C	.	PASS	NS=10;AF=0.950,0.050	GT:DP:AD:GL	0/0:15:15,0:.,20.79,.	0/0:21:21,0:.,29.11,.	0/0:13:13,0:.,18.02,.	./.:0:.,.:.,.,.	./.:0:.,.:.,.,.	./.:0:.,.:.,.,.	0/0:25:25,0:.,34.66,.	0/0:29:29,0:.,40.2,.	./.:0:.,.:.,.,.	./.:0:.,.:.,.,.	./.:0:.,.:.,.,.	./.:0:.,.:.,.,.	0/0:10:10,0:.,13.86,.	0/0:12:12,0:.,16.64,.	./.:0:.,.:.,.,.	0/0:23:23,0:.,31.88,.	./.:0:.,.:.,.,.	0/0:15:15,0:.,20.79,.	0/1:64:15,49:.,88.72,.
un	37562	846	G	T	.	PASS	NS=18;AF=0.806,0.194	GT:DP:AD:GL	0/0:81:81,0:.,112.29,.	0/0:29:29,0:.,40.2,.	0/0:14:14,0:.,19.41,.	0/0:87:87,0:.,120.61,.	0/0:95:95,0:.,131.7,.	0/0:112:112,0:.,155.26,.	0/0:63:63,0:.,87.34,.	0/1:229:137,92:.,317.46,.	1/1:46:0,46:.,63.77,.	0/0:48:48,0:.,66.54,.	0/0:271:271,0:.,375.69,.	0/0:35:35,0:.,48.52,.	./.:0:.,.:.,.,.	0/1:67:53,14:.,92.88,.	0/1:62:15,47:.,85.95,.	0/1:49:19,30:.,69.31,.	0/0:46:46,0:.,63.77,.	0/0:138:138,0:.,191.31,.	0/1:88:64,24:.,121.99,.
un	37829	852	G	A	.	PASS	NS=11;AF=0.864,0.136	GT:DP:AD:GL	0/0:31:31,0:.,42.98,.	./.:0:.,.:.,.,.	./.:0:.,.:.,.,.	./.:0:.,.:.,.,.	0/0:40:40,0:.,55.45,.	./.:0:.,.:.,.,.	1/0:28:12,16:.,38.82,.	0/0:36:36,0:.,49.91,.	./.:0:.,.:.,.,.	0/0:26:26,0:.,36.04,.	0/0:84:84,0:.,116.45,.	0/0:22:22,0:.,30.5,.	0/0:33:33,0:.,45.75,.	0/0:26:26,0:.,36.04,.	./.:0:.,.:.,.,.	0/0:11:11,0:.,15.25,.	./.:0:.,.:.,.,.	1/1:21:0,21:.,29.11,.	./.:0:.,.:.,.,.
un	38923	877	C	A	.	PASS	NS=18;AF=0.861,0.139	GT:DP:AD:GL	0/0:117:117,0:.,162.2,.	0/0:75:75,0:.,103.97,.	./.:0:.,.:.,.,.	0/0:56:56,0:.,77.63,.	1/0:82:39,43:.,113.68,.	0/0:95:95,0:.,131.7,.	0/0:99:99,0:.,137.24,.	0/0:141:141,0:.,195.47,.	0/0:38:38,0:.,52.68,.	0/0:59:59,0:.,81.79,.	0/0:212:212,0:.,293.89,.	1/1:36:0,36:.,49.91,.	0/0:173:173,0:.,239.83,.	0/0:18:18,0:.,24.95,.	1/1:35:0,35:.,48.52,.	0/0:64:64,0:.,88.72,.	0/0:39:39,0:.,54.07,.	0/0:45:45,0:.,62.38,.	0/0:79:79,0:.,109.52,.
un	39787	896	C	T	.	PASS	NS=14;AF=0.857,0.143	GT:DP:AD:GL	./.:0:.,.:.,.,.	0/0:55:55,0:.,76.25,.	1/1:14:0,14:.,19.41,.	0/0:32:32,0:.,44.36,.	./.:0:.,.:.,.,.	0/0:32:32,0:.,44.36,.	0/0:31:31,0:.,42.98,.	0/1:65:16,49:.,90.11,.	0/0:24:24,0:.,33.27,.	0/0:41:41,0:.,56.84,.	./.:0:.,.:.,.,.	./.:0:.,.:.,.,.	0/0:108:108,0:.,149.72,.	0/0:27:27,0:.,37.43,.	./.:0:.,.:.,.,.	0/0:21:21,0:.,29.11,.	0/1:23:14,9:.,31.88,.	0/0:43:43,0:.,59.61,.	0/0:19:19,0:.,26.34,.
un	40108	904	G	T	.	PASS	NS=15;AF=0.633,0.367	GT:DP:AD:GL	./.:0:.,.:.,.,.	0/0:15:15,0:.,20.79,.	./.:0:.,.:.,.,.	0/0:23:23,0:.,31.88,.	0/0:25:25,0:.,34.66,.	1/1:131:0,131:.,181.6,.	0/0:37:37,0:.,51.29,.	0/0:75:75,0:.,103.97,.	0/0:42:42,0:.,58.22,.	0/0:68:68,0:.,94.27,.	1/1:216:0,216:.,299.44,.	./.:0:.,.:.,.,.	1/1:156:0,156:.,216.26,.	0/1:68:30,38:.,94.27,.	1/1:11:0,11:.,15.25,.	0/0:49:49,0:.,67.93,.	0/0:20:20,0:.,27.73,.	./.:0:.,.:.,.,.	1/1:59:0,59:.,81.79,.
un	40231	906	T	G	.	PASS	NS=13;AF=0.808,0.192	GT:DP:AD:GL	1/1:17:0,17:.,23.57,.	./.:0:.,.:.,.,.	0/0:33:33,0:.,45.75,.	./.:0:.,.:.,.,.	1/1:43:0,43:.,59.61,.	0/0:20:20,0:.,27.73,.	0/0:29:29,0:.,40.2,.	0/0:46:46,0:.,63.77,.	./.:0:.,.:.,.,.	0/0:22:22,0:.,30.5,.	0/0:33:33,0:.,45.75,.	1/0:32:13,19:.,44.36,.	0/0:49:49,0:.,67.93,.	0/0:37:37,0:.,51.29,.	./.:0:.,.:.,.,.	0/0:26:26,0:.,36.04,.	./.:0:.,.:.,.,.	./.:0:.,.:.,.,.	0/0:19:19,0:.,26.34,.
un	40714	917	G	A	.	PASS	NS=13;AF=0.654,0.346	GT:DP:AD:GL	./.:0:.,.:.,.,.	0/0:10:10,0:.,13.86,.	./.:0:.,.:.,.,.	0/0:50:50,0:.,69.31,.	0/0:16:16,0:.,22.18,.	1/0:12:5,7:.,16.64,.	./.:0:.,.:.,.,.	1/1:41:0,41:.,56.84,.	1/0:14:10,4:.,19.41,.	0/0:51:51,0:.,70.7,.	1/0:77:36,41:.,106.74,.	./.:0:.,.:.,.,.	0/0:68:68,0:.,94.27,.	1/0:26:10,16:.,36.04,.	1/0:18:11,7:.,24.95,.	./.:0:.,.:.,.,.	1/1:19:0,19:.,26.34,.	0/0:41:41,0:.,56.84,.	./.:0:.,.:.,.,.
un	41450	934	A	T	.	PASS	NS=17;AF=0.735,0.265	GT:DP:AD:GL	0/0:69:69,0:.,95.65,.	0/0:27:27,0:.,37.43,.	./.:0:.,.:.,.,.	0/1:58:15,43:.,80.41,.	0/1:79:39,40:.,109.52,.	0/0:42:42,0:.,58.22,.	1/1:32:0,32:.,44.36,.	0/0:108:108,0:.,149.72,.	0/1:26:13,13:.,36.04,.	0/0:13:13,0:.,18.02,.	0/0:177:177,0:.,245.37,.	1/1:20:0,20:.,27.73,.	0/0:95:95,0:.,131.7,.	0/0:29:29,0:.,40.2,.	0/1:32:15,17:.,44.36,.	0/0:43:43,0:.,59.61,.	0/0:45:45,0:.,62.38,.	0/1:56:38,18:.,77.63,.	./.:0:.,.:.,.,.
un	41545	936	G	A	.	PASS	NS=18;AF=0.944,0.056	GT:DP:AD:GL	0/0:13:13,0:.,18.02,.	0/0:17:17,0:.,23.57,.	./.:0:.,.:.,.,.	0/0:15:15,0:.,20.79,.	0/0:13:13,0:.,18.02,.	0/0:41:41,0:.,56.84,.	0/0:29:29,0:.,40.2,.	0/0:20:20,0:.,27.73,.	0/0:10:10,0:.,13.86,.	0/0:28:28,0:.,38.82,.	1/1:62:0,62:.,85.95,.	0/0:29:29,0:.,40.2,.	0/0:53:53,0:.,73.47,.	0/0:28:28,0:.,38.82,.	0/0:21:21,0:.,29.11,.	0/0:15:15,0:.,20.79,.	0/0:10:10,0:.,13.86,.	0/0:42:42,0:.,58.22,.	0/0:28:28,0:.,38.82,.
un	41686	939	A	G	.	PASS	NS=18;AF=0.694,0.306	GT:DP:AD:GL	0/0:165:165,0:.,228.74,.	1/1:40:0,40:.,55.45,.	./.:0:.,.:.,.,.	1/1:31:0,31:.,42.98,.	0/0:116:116,0:.,160.81,.	0/0:82:82,0:.,113.68,.	0/0:22:22,0:.,30.5,.	0/0:103:103,0:.,142.79,.	0/0:28:28,0:.,38.82,.	1/1:40:0,40:.,55.45,.	1/1:298:0,298:.,413.12,.	0/0:24:24,0:.,33.27,.	0/0:186:186,0:.,257.85,.	0/0:17:17,0:.,23.57,.	0/0:41:41,0:.,56.84,.	0/0:48:48,0:.,66.54,.	0/0:41:41,0:.,56.84,.	1/1:44:0,44:.,61,.	0/1:67:33,34:.,92.88,.
un	41724	940	T	A	.	PASS	NS=17;AF=0.735,0.265	GT:DP:AD:GL	0/0:68:68,0:.,94.27,.	1/0:97:40,57:.,134.47,.	./.:0:.,.:.,.,.	1/0:34:11,23:.,47.13,.	0/0:132:132,0:.,182.99,.	1/0:37:20,17:.,51.29,.	0/0:79:79,0:.,109.52,.	1/0:223:120,103:.,311.92,.	0/0:47:47,0:.,65.16,.	0/0:105:105,0:.,145.56,.	1/0:376:269,107:.,521.25,.	0/0:28:28,0:.,38.82,.	0/0:107:107,0:.,148.33,.	1/0:41:26,15:.,56.84,.	./.:34:.,.:.,.,.	0/0:64:64,0:.,88.72,.	1/0:52:33,19:.,72.09,.	1/0:139:60,79:.,192.69,.	1/0:50:22,28:.,69.31,.
un	41829	942	T	C	.	PASS	NS=17;AF=0.824,0.176	GT:DP:AD:GL	1/1:99:0,99:.,137.24,.	0/0:142:142,0:.,196.85,.	./.:0:.,.:.,.,.	0/0:91:91,0:.,126.15,.	1/0:57:22,35:.,79.02,.	0/0:168:168,0:.,232.9,.	0/0:109:109,0:.,151.11,.	0/0:145:145,0:.,201.01,.	0/0:26:26,0:.,36.04,.	0/0:78:78,0:.,108.13,.	0/0:291:291,0:.,403.41,.	0/0:30:30,0:.,41.59,.	0/0:192:192,0:.,266.17,.	0/0:147:147,0:.,203.79,.	./.:29:.,.:.,.,.	1/0:87:28,59:.,120.61,.	1/1:29:0,29:.,40.2,.	0/0:56:56,0:.,77.63,.	0/0:44:44,0:.,61,.
un	42130	949	A	C	.	PASS	NS=18;AF=0.722,0.278	GT:DP:AD:GL	0/0:119:119,0:.,164.97,.	0/1:45:11,34:.,62.38,.	./.:0:.,.:.,.,.	1/1:45:0,45:.,62.38,.	0/0:111:111,0:.,153.88,.	0/0:68:68,0:.,94.27,.	1/1:23:0,23:.,31.88,.	0/0:222:222,0:.,307.76,.	0/0:62:62,0:.,85.95,.	0/1:61:20,41:.,84.56,.	0/1:196:92,104:.,271.71,.	0/0:24:24,0:.,33.27,.	0/1:198:86,112:.,274.49,.	0/0:12:12,0:.,16.64,.	0/0:76:76,0:.,105.36,.	0/0:49:49,0:.,67.93,.	0/0:44:44,0:.,61,.	1/1:75:0,75:.,103.97,.	0/0:18:18,0:.,24.95,.
un	42259	952	C	T	.	PASS	NS=14;AF=0.893,0.107	GT:DP:AD:GL	0/0:33:33,0:.,45.75,.	0/0:19:19,0:.,26.34,.	./.:0:.,.:.,.,.	0/0:18:18,0:.,24.95,.	0/0:40:40,0:.,55.45,.	0/1:64:24,40:.,88.72,.	./.:0:.,.:.,.,.	0/0:41:41,0:.,56.84,.	./.:28:.,.:.,.,.	./.:0:.,.:.,.,.	0/1:94:49,45:.,130.31,.	0/0:30:30,0:.,41.59,.	./.:0:.,.:.,.,.	0/0:44:44,0:.,61,.	0/0:24:24,0:.,33.27,.	0/0:33:33,0:.,45.75,.	0/0:30:30,0:.,41.59,.	0/1:31:24,7:.,42.98,.	0/0:35:35,0:.,48.52,.
un	42498	957	G	A	.	PASS	NS=11;AF=0.818,0.182	GT:DP:AD:GL	1/0:13:5,8:.,18.02,.	./.:0:.,.:.,.,.	./.:0:.,.:.,.,.	./.:0:.,.:.,.,.	1/0:25:17,8:.,34.66,.	0/0:31:31,0:.,42.98,.	0/0:38:38,0:.,52.68,.	./.:0:.,.:.,.,.	0/0:17:17,0:.,23.57,.	0/0:19:19,0:.,26.34,.	0/0:27:27,0:.,37.43,.	1/0:28:14,14:.,38.82,.	0/0:37:37,0:.,51.29,.	1/0:53:22,31:.,73.47,.	./.:0:.,.:.,.,.	0/0:13:13,0:.,18.02,.	./.:0:.,.:.,.,.	./.:0:.,.:.,.,.	./.:0:.,.:.,.,.
un	42605	960	A	G	.	PASS	NS=16;AF=0.594,0.406	GT:DP:AD:GL	0/0:61:61,0:.,84.56,.	0/1:82:46,36:.,113.68,.	./.:0:.,.:.,.,.	0/0:28:28,0:.,38.82,.	0/0:56:56,0:.,77.63,.	1/1:18:0,18:.,24.95,.	0/0:46:46,0:.,63.77,.	0/1:81:49,32:.,112.29,.	0/0:21:21,0:.,29.11,.	0/0:80:80,0:.,110.9,.	1/1:223:0,223:.,309.14,.	0/0:30:30,0:.,41.59,.	./.:0:.,.:.,.,.	0/1:101:67,34:.,140.02,.	0/0:35:35,0:.,48.52,.	1/1:44:0,44:.,61,.	1/1:33:0,33:.,45.75,.	./.:77:.,.:.,.,.	1/1:42:0,42:.,58.22,.
un	42868	966	T	A	.	PASS	NS=11;AF=0.682,0.318	GT:DP:AD:GL	0/0:26:26,0:.,36.04,.	1/0:38:8,30:.,52.68,.	0/0:15:15,0:.,20.79,.	./.:0:.,.:.,.,.	0/0:62:62,0:.,85.95,.	./.:0:.,.:.,.,.	1/0:42:23,19:.,58.22,.	1/0:160:77,83:.,224.58,.	1/0:27:15,12:.,37.43,.	1/0:50:11,39:.,69.31,.	1/0:368:140,228:.,511.54,.	./.:0:.,.:.,.,.	./.:0:.,.:.,.,.	0/0:17:17,0:.,23.57,.	./.:0:.,.:.,.,.	./.:0:.,.:.,.,.	1/0:45:25,20:.,62.38,.	./.:0:.,.:.,.,.	./.:0:.,.:.,.,.
un	44171	995	A	G	.	PASS	NS=18;AF=0.889,0.111	GT:DP:AD:GL	0/0:97:97,0:.,134.47,.	0/0:73:73,0:.,101.2,.	./.:0:.,.:.,.,.	0/0:19:19,0:.,26.34,.	0/0:101:101,0:.,140.02,.	0/0:74:74,0:.,102.59,.	0/1:46:28,18:.,63.77,.	0/1:150:105,45:.,207.94,.	0/0:38:38,0:.,52.68,.	0/0:24:24,0:.,33.27,.	0/0:227:227,0:.,314.69,.	0/0:75:75,0:.,103.97,.	0/0:161:161,0:.,223.19,.	0/0:24:24,0:.,33.27,.	0/0:18:18,0:.,24.95,.	0/1:57:20,37:.,79.02,.	0/0:17:17,0:.,23.57,.	0/1:65:21,44:.,90.11,.	0/0:79:79,0:.,109.52,.
un	44557	1004	T	C	.	PASS	NS=18;AF=0.583,0.417	GT:DP:AD:GL	1/1:87:0,87:.,120.61,.	1/1:58:0,58:.,80.41,.	1/0:34:17,17:.,47.13,.	1/0:129:61,68:.,178.83,.	0/0:131:131,0:.,181.6,.	1/0:104:54,50:.,144.17,.	0/0:87:87,0:.,120.61,.	0/0:226:226,0:.,313.3,.	0/0:53:53,0:.,73.47,.	1/1:107:0,107:.,148.33,.	1/0:445:205,240:.,616.9,.	0/0:36:36,0:.,49.91,.	./.:0:.,.:.,.,.	1/1:103:0,103:.,142.79,.	1/1:19:0,19:.,26.34,.	0/0:65:65,0:.,90.11,.	0/0:32:32,0:.,44.36,.	1/0:112:51,61:.,155.26,.	0/0:204:204,0:.,282.8,.
un	44725	1008	G	A	.	PASS	NS=13;AF=0.808,0.192	GT:DP:AD:GL	1/1:36:0,36:.,49.91,.	0/0:51:51,0:.,70.7,.	1/1:16:0,16:.,22.18,.	./.:0:.,.:.,.,.	0/0:41:41,0:.,56.84,.	0/0:50:50,0:.,69.31,.	0/0:10:10,0:.,13.86,.	0/0:41:41,0:.,56.84,.	./.:0:.,.:.,.,.	0/0:18:18,0:.,24.95,.	0/0:105:105,0:.,145.56,.	0/0:36:36,0:.,49.91,.	./.:0:.,.:.,.,.	./.:0:.,.:.,.,.	./.:0:.,.:.,.,.	0/0:25:25,0:.,34.66,.	./.:0:.,.:.,.,.	0/0:46:46,0:.,63.77,.	1/0:37:25,12:.,51.29,.
un	44821	1010	T	G	.	PASS	NS=15;AF=0.867,0.133	GT:DP:AD:GL	0/0:38:38,0:.,52.68,.	0/0:16:16,0:.,22.18,.	./.:0:.,.:.,.,.	0/0:21:21,0:.,29.11,.	1/0:21:6,15:.,29.11,.	0/0:63:63,0:.,87.34,.	0/0:38:38,0:.,52.68,.	0/0:35:35,0:.,48.52,.	0/0:10:10,0:.,13.86,.	0/0:31:31,0:.,42.98,.	0/0:93:93,0:.,128.93,.	1/0:31:14,17:.,42.98,.	./.:0:.,.:.,.,.	0/0:43:43,0:.,59.61,.	0/0:12:12,0:.,16.64,.	0/0:21:21,0:.,29.11,.	./.:0:.,.:.,.,.	1/1:39:0,39:.,54.07,.	./.:0:.,.:.,.,.
un	45867	1033	C	T	.	PASS	NS=17;AF=0.647,0.353	GT:DP:AD:GL	0/0:71:71,0:.,98.43,.	0/0:72:72,0:.,99.81,.	1/1:45:0,45:.,62.38,.	0/0:20:20,0:.,27.73,.	0/0:95:95,0:.,131.7,.	1/1:63:0,63:.,87.34,.	0/0:49:49,0:.,67.93,.	1/1:125:0,125:.,173.29,.	0/1:35:12,23:.,48.52,.	0/0:90:90,0:.,124.77,.	0/0:229:229,0:.,317.46,.	0/0:23:23,0:.,31.88,.	./.:0:.,.:.,.,.	0/1:33:15,18:.,45.75,.	./.:69:.,.:.,.,.	0/1:83:64,19:.,115.06,.	0/1:28:15,13:.,38.82,.	0/0:71:71,0:.,98.43,.	1/1:27:0,27:.,37.43,.
un	46447	1046	T	A	.	PASS	NS=19;AF=0.947,0.053	GT:DP:AD:GL	0/0:52:52,0:.,72.09,.	0/0:90:90,0:.,124.77,.	0/0:25:25,0:.,34.66,.	0/0:49:49,0:.,67.93,.	0/0:37:37,0:.,51.29,.	0/0:69:69,0:.,95.65,.	0/0:38:38,0:.,52.68,.	0/0:60:60,0:.,83.18,.	0/0:28:28,0:.,38.82,.	0/0:117:117,0:.,162.2,.	0/0:180:180,0:.,249.53,.	1/1:24:0,24:.,33.27,.	0/0:131:131,0:.,181.6,.	0/0:71:71,0:.,98.43,.	0/0:24:24,0:.,33.27,.	0/0:61:61,0:.,84.56,.	0/0:21:21,0:.,29.11,.	0/0:118:118,0:.,163.58,.	0/0:38:38,0:.,52.68,.
un	47547	1071	A	G	.	PASS	NS=18;AF=0.583,0.417	GT:DP:AD:GL	0/0:88:88,0:.,121.99,.	0/1:14:4,10:.,19.41,.	./.:0:.,.:.,.,.	0/0:21:21,0:.,29.11,.	0/1:73:37,36:.,101.2,.	0/0:71:71,0:.,98.43,.	0/0:70:70,0:.,97.04,.	1/1:165:0,165:.,228.74,.	0/1:51:29,22:.,72.09,.	1/1:43:0,43:.,59.61,.	0/1:191:114,77:.,264.78,.	0/0:43:43,0:.,59.61,.	0/0:172:172,0:.,238.44,.	1/1:57:0,57:.,79.02,.	0/1:43:33,10:.,59.61,.	0/0:62:62,0:.,85.95,.	1/1:48:0,48:.,66.54,.	1/1:116:0,116:.,160.81,.	0/0:66:66,0:.,91.5,.
un	47902	1079	G	A	.	PASS	NS=18;AF=0.750,0.250	GT:DP:AD:GL	1/0:104:67,37:.,144.17,.	0/0:34:34,0:.,47.13,.	./.:0:.,.:.,.,.	1/0:28:10,18:.,38.82,.	1/0:121:64,57:.,167.74,.	1/1:96:0,96:.,133.08,.	1/1:17:0,17:.,23.57,.	0/0:61:61,0:.,84.56,.	0/0:52:52,0:.,72.09,.	0/0:62:62,0:.,85.95,.	0/0:124:124,0:.,171.9,.	1/0:33:22,11:.,45.75,.	0/0:173:173,0:.,239.83,.	0/0:52:52,0:.,72.09,.	1/0:34:19,15:.,47.13,.	0/0:60:60,0:.,83.18,.	0/0:48:48,0:.,66.54,.	0/0:61:61,0:.,84.56,.	0/0:11:11,0:.,15.25,.
un	47981	1081	T	C	.	PASS	NS=19;AF=0.895,0.105	GT:DP:AD:GL	0/0:69:69,0:.,95.65,.	0/0:31:31,0:.,42.98,.	0/0:18:18,0:.,24.95,.	0/0:60:60,0:.,83.18,.	1/0:73:51,22:.,101.2,.	0/0:151:151,0:.,209.33,.	0/0:55:55,0:.,76.25,.	0/0:58:58,0:.,80.41,.	0/0:32:32,0:.,44.36,.	0/0:33:33,0:.,45.75,.	0/0:191:191,0:.,264.78,.	1/1:28:0,28:.,38.82,.	0/0:104:104,0:.,144.17,.	0/0:32:32,0:.,44.36,.	1/0:36:23,13:.,49.91,.	0/0:39:39,0:.,54.07,.	0/0:27:27,0:.,37.43,.	0/0:62:62,0:.,85.95,.	0/0:19:19,0:.,26.34,.
un	48202	1086	T	G	.	PASS	NS=17;AF=0.706,0.294	GT:DP:AD:GL	0/0:34:34,0:.,47.13,.	0/0:61:61,0:.,84.56,.	./.:0:.,.:.,.,.	1/1:43:0,43:.,59.61,.	0/0:52:52,0:.,72.09,.	0/0:107:107,0:.,148.33,.	1/1:48:0,48:.,66.54,.	0/0:88:88,0:.,121.99,.	0/0:14:14,0:.,19.41,.	1/0:68:34,34:.,94.27,.	1/0:191:96,95:.,264.78,.	0/0:57:57,0:.,79.02,.	./.:0:.,.:.,.,.	0/0:36:36,0:.,49.91,.	0/0:32:32,0:.,44.36,.	1/0:40:30,10:.,55.45,.	0/0:27:27,0:.,37.43,.	1/1:52:0,52:.,72.09,.	1/0:49:30,19:.,67.93,.
un	48254	1087	G	C	.	PASS	NS=15;AF=0.933,0.067	GT:DP:AD:GL	1/1:59:0,59:.,81.79,.	0/0:14:14,0:.,19.41,.	./.:0:.,.:.,.,.	0/0:35:35,0:.,48.52,.	./.:0:.,.:.,.,.	0/0:36:36,0:.,49.91,.	0/0:53:53,0:.,73.47,.	./.:0:.,.:.,.,.	0/0:24:24,0:.,33.27,.	0/0:12:12,0:.,16.64,.	0/0:155:155,0:.,214.88,.	./.:0:.,.:.,.,.	0/0:116:116,0:.,160.81,.	0/0:56:56,0:.,77.63,.	0/0:22:22,0:.,30.5,.	0/0:39:39,0:.,54.07,.	0/0:29:29,0:.,40.2,.	0/0:48:48,0:.,66.54,.	0/0:35:35,0:.,48.52,.
un	48708	1097	G	A	.	PASS	NS=19;AF=0.632,0.368	GT:DP:AD:GL	0/0:84:84,0:.,116.45,.	1/0:69:28,41:.,95.65,.	0/0:34:34,0:.,47.13,.	0/0:54:54,0:.,74.86,.	0/0:44:44,0:.,61,.	0/0:84:84,0:.,116.45,.	1/1:32:0,32:.,44.36,.	1/1:143:0,143:.,198.24,.	1/0:43:25,18:.,59.61,.	1/0:58:18,40:.,80.41,.	0/0:159:159,0:.,220.42,.	1/0:17:11,6:.,23.57,.	0/0:140:140,0:.,194.08,.	0/0:22:22,0:.,30.5,.	0/0:50:50,0:.,69.31,.	1/1:73:0,73:.,101.2,.	1/0:37:21,16:.,51.29,.	1/1:76:0,76:.,105.36,.	1/0:23:7,16:.,31.88,.
un	48904	1102	C	T	.	PASS	NS=13;AF=0.654,0.346	GT:DP:AD:GL	0/0:53:53,0:.,73.47,.	0/0:38:38,0:.,52.68,.	./.:0:.,.:.,.,.	./.:0:.,.:.,.,.	0/1:112:76,36:.,155.26,.	0/1:69:42,27:.,97.04,.	0/1:112:48,64:.,155.26,.	./.:0:.,.:.,.,.	0/0:25:25,0:.,34.66,.	0/0:95:95,0:.,131.7,.	./.:0:.,.:.,.,.	./.:0:.,.:.,.,.	./.:0:.,.:.,.,.	0/1:70:27,43:.,97.04,.	0/1:29:13,16:.,40.2,.	0/1:50:18,32:.,69.31,.	0/1:42:14,28:.,58.22,.	0/1:31:19,12:.,42.98,.	0/1:28:11,17:.,38.82,.
un	49110	1106	A	C	.	PASS	NS=13;AF=0.731,0.269	GT:DP:AD:GL	0/0:18:18,0:.,24.95,.	./.:0:.,.:.,.,.	./.:0:.,.:.,.,.	./.:0:.,.:.,.,.	0/0:46:46,0:.,63.77,.	0/1:21:10,11:.,29.11,.	0/0:36:36,0:.,49.91,.	0/1:60:41,19:.,83.18,.	./.:0:.,.:.,.,.	1/1:30:0,30:.,41.59,.	0/1:147:84,63:.,203.79,.	0/0:49:49,0:.,67.93,.	./.:0:.,.:.,.,.	./.:0:.,.:.,.,.	0/0:11:11,0:.,15.25,.	1/1:12:0,12:.,16.64,.	0/0:10:10,0:.,13.86,.	0/0:25:25,0:.,34.66,.	0/0:44:44,0:.,61,.
un	49275	1110	G	T	.	PASS	NS=18;AF=0.778,0.222	GT:DP:AD:GL	0/0:102:102,0:.,141.4,.	0/0:28:28,0:.,38.82,.	./.:0:.,.:.,.,.	0/1:80:29,51:.,110.9,.	0/0:83:83,0:.,115.06,.	0/1:14:10,4:.,19.41,.	0/1:42:26,16:.,58.22,.	0/0:260:260,0:.,360.44,.	0/0:46:46,0:.,63.77,.	0/0:48:48,0:.,66.54,.	0/1:272:109,163:.,377.07,.	0/0:21:21,0:.,29.11,.	0/0:155:155,0:.,214.88,.	1/1:49:0,49:.,67.93,.	0/0:61:61,0:.,84.56,.	0/0:84:84,0:.,116.45,.	0/0:49:49,0:.,67.93,.	1/1:90:0,90:.,124.77,.	0/0:17:17,0:.,23.57,.
un	49483	1115	T	G	.	PASS	NS=17;AF=0.853,0.147	GT:DP:AD:GL	0/0:86:86,0:.,119.22,.	0/0:40:40,0:.,55.45,.	./.:0:.,.:.,.,.	0/0:45:45,0:.,62.38,.	0/0:106:106,0:.,146.95,.	0/0:76:76,0:.,105.36,.	0/0:33:33,0:.,45.75,.	0/0:157:157,0:.,217.65,.	1/0:113:44,69:.,156.65,.	0/0:79:79,0:.,109.52,.	1/0:358:210,148:.,496.29,.	0/0:62:62,0:.,85.95,.	./.:0:.,.:.,.,.	0/0:60:60,0:.,83.18,.	1/0:127:54,73:.,176.06,.	1/0:70:37,33:.,97.04,.	1/0:72:37,35:.,99.81,.	0/0:78:78,0:.,108.13,.	0/0:19:19,0:.,26.34,.
un	49753	1121	G	A	.	PASS	NS=16;AF=0.688,0.312	GT:DP:AD:GL	1/1:20:0,20:.,27.73,.	0/0:10:10,0:.,13.86,.	./.:0:.,.:.,.,.	./.:0:.,.:.,.,.	1/1:24:0,24:.,33.27,.	0/0:24:24,0:.,33.27,.	0/0:24:24,0:.,33.27,.	0/0:58:58,0:.,80.41,.	1/0:14:4,10:.,19.41,.	0/0:36:36,0:.,49.91,.	0/0:85:85,0:.,117.84,.	1/1:21:0,21:.,29.11,.	0/0:57:57,0:.,79.02,.	1/1:27:0,27:.,37.43,.	0/0:34:34,0:.,47.13,.	1/0:23:16,7:.,31.88,.	0/0:10:10,0:.,13.86,.	./.:0:.,.:.,.,.	0/0:20:20,0:.,27.73,.
un	51814	1167	A	T	.	PASS	NS=11;AF=0.864,0.136	GT:DP:AD:GL	./.:0:.,.:.,.,.	0/0:13:13,0:.,18.02,.	./.:0:.,.:.,.,.	./.:0:.,.:.,.,.	0/0:18:18,0:.,24.95,.	./.:0:.,.:.,.,.	0/0:23:23,0:.,31.88,.	0/1:60:31,29:.,83.18,.	./.:0:.,.:.,.,.	0/0:10:10,0:.,13.86,.	0/0:35:35,0:.,48.52,.	1/1:25:0,25:.,34.66,.	0/0:18:18,0:.,24.95,.	0/0:10:10,0:.,13.86,.	./.:0:.,.:.,.,.	./.:0:.,.:.,.,.	./.:0:.,.:.,.,.	0/0:27:27,0:.,37.43,.	0/0:26:26,0:.,36.04,.
un	52033	1172	G	A	.	PASS	NS=17;AF=0.706,0.294	GT:DP:AD:GL	0/0:52:52,0:.,72.09,.	0/0:28:28,0:.,38.82,.	./.:0:.,.:.,.,.	0/0:88:88,0:.,121.99,.	1/1:60:0,60:.,83.18,.	1/0:52:30,22:.,72.09,.	0/0:50:50,0:.,69.31,.	0/0:61:61,0:.,84.56,.	0/0:29:29,0:.,40.2,.	0/0:63:63,0:.,87.34,.	1/1:115:0,115:.,159.42,.	1/0:18:9,9:.,24.95,.	1/0:129:62,67:.,178.83,.	1/1:54:0,54:.,74.86,.	0/0:22:22,0:.,30.5,.	0/0:27:27,0:.,37.43,.	./.:0:.,.:.,.,.	0/0:21:21,0:.,29.11,.	1/0:24:13,11:.,33.27,.
un	52412	1181	T	C	.	PASS	NS=10;AF=0.550,0.450	GT:DP:AD:GL	1/1:47:0,47:.,65.16,.	1/0:56:43,13:.,77.63,.	./.:0:.,.:.,.,.	./.:0:.,.:.,.,.	./.:0:.,.:.,.,.	1/1:83:0,83:.,115.06,.	0/0:42:42,0:.,58.22,.	./.:0:.,.:.,.,.	0/0:16:16,0:.,22.18,.	1/1:43:0,43:.,59.61,.	./.:0:.,.:.,.,.	./.:0:.,.:.,.,.	./.:0:.,.:.,.,.	1/1:10:0,10:.,13.86,.	0/0:37:37,0:.,51.29,.	./.:46:.,.:.,.,.	0/0:33:33,0:.,45.75,.	0/0:92:92,0:.,127.54,.	./.:0:.,.:.,.,.
un	53131	1197	G	T	.	PASS	NS=15;AF=0.700,0.300	GT:DP:AD:GL	0/0:57:57,0:.,79.02,.	./.:0:.,.:.,.,.	./.:0:.,.:.,.,.	1/1:44:0,44:.,61,.	0/0:55:55,0:.,76.25,.	1/1:75:0,75:.,103.97,.	1/1:44:0,44:.,61,.	0/0:190:190,0:.,263.4,.	0/0:14:14,0:.,19.41,.	0/1:24:15,9:.,33.27,.	0/1:184:103,81:.,255.08,.	./.:0:.,.:.,.,.	./.:0:.,.:.,.,.	0/0:50:50,0:.,69.31,.	0/1:36:24,12:.,49.91,.	0/0:45:45,0:.,62.38,.	0/0:18:18,0:.,24.95,.	0/0:60:60,0:.,83.18,.	0/0:51:51,0:.,70.7,.
un	53293	1201	A	G	.	PASS	NS=18;AF=0.944,0.056	GT:DP:AD:GL	1/1:48:0,48:.,66.54,.	0/0:36:36,0:.,49.91,.	./.:0:.,.:.,.,.	0/0:27:27,0:.,37.43,.	0/0:72:72,0:.,99.81,.	0/0:84:84,0:.,116.45,.	0/0:58:58,0:.,80.41,.	0/0:121:121,0:.,167.74,.	0/0:27:27,0:.,37.43,.	0/0:17:17,0:.,23.57,.	0/0:157:157,0:.,217.65,.	0/0:25:25,0:.,34.66,.	0/0:136:136,0:.,188.54,.	0/0:29:29,0:.,40.2,.	0/0:45:45,0:.,62.38,.	0/0:39:39,0:.,54.07,.	0/0:28:28,0:.,38.82,.	0/0:46:46,0:.,63.77,.	0/0:56:56,0:.,77.63,.
un	53386	1203	G	A	.	PASS	NS=14;AF=0.679,0.321	GT:DP:AD:GL	0/0:13:13,0:.,18.02,.	0/0:10:10,0:.,13.86,.	./.:0:.,.:.,.,.	1/1:12:0,12:.,16.64,.	0/0:17:17,0:.,23.57,.	0/0:10:10,0:.,13.86,.	0/0:28:28,0:.,38.82,.	1/1:26:0,26:.,36.04,.	./.:0:.,.:.,.,.	0/0:43:43,0:.,59.61,.	1/0:52:37,15:.,72.09,.	./.:0:.,.:.,.,.	1/0:51:17,34:.,70.7,.	1/0:35:24,11:.,48.52,.	./.:0:.,.:.,.,.	0/0:14:14,0:.,19.41,.	1/0:15:8,7:.,20.79,.	1/0:46:22,24:.,63.77,.	./.:0:.,.:.,.,.
un	53587	1207	C	T	.	PASS	NS=18;AF=0.944,0.056	GT:DP:AD:GL	0/0:97:97,0:.,134.47,.	0/0:82:82,0:.,113.68,.	./.:0:.,.:.,.,.	0/1:122:82,40:.,169.13,.	0/0:116:116,0:.,160.81,.	0/0:95:95,0:.,131.7,.	0/0:59:59,0:.,81.79,.	0/0:120:120,0:.,166.36,.	0/0:50:50,0:.,69.31,.	0/1:71:21,50:.,98.43,.	0/0:232:232,0:.,321.62,.	0/0:54:54,0:.,74.86,.	0/0:191:191,0:.,264.78,.	0/0:40:40,0:.,55.45,.	0/0:50:50,0:.,69.31,.	0/0:77:77,0:.,106.74,.	0/0:49:49,0:.,67.93,.	0/0:62:62,0:.,85.95,.	0/0:68:68,0:.,94.27,.
un	53746	1211	G	A	.	PASS	NS=11;AF=0.909,0.091	GT:DP:AD:GL	0/0:30:30,0:.,41.59,.	./.:0:.,.:.,.,.	./.:0:.,.:.,.,.	./.:0:.,.:.,.,.	1/1:50:0,50:.,69.31,.	./.:0:.,.:.,.,.	0/0:38:38,0:.,52.68,.	0/0:41:41,0:.,56.84,.	./.:0:.,.:.,.,.	0/0:48:48,0:.,66.54,.	0/0:52:52,0:.,72.09,.	0/0:32:32,0:.,44.36,.	0/0:52:52,0:.,72.09,.	./.:0:.,.:.,.,.	./.:0:.,.:.,.,.	0/0:22:22,0:.,30.5,.	./.:0:.,.:.,.,.	0/0:19:19,0:.,26.34,.	0/0:12:12,0:.,16.64,.
un	54083	1218	T	G	.	PASS	NS=11;AF=0.909,0.091	GT:DP:AD:GL	0/0:27:27,0:.,37.43,.	./.:0:.,.:.,.,.	./.:0:.,.:.,.,.	./.:30:.,.:.,.,.	0/0:16:16,0:.,22.18,.	0/0:46:46,0:.,63.77,.	1/0:28:13,15:.,38.82,.	0/0:48:48,0:.,66.54,.	./.:0:.,.:.,.,.	0/0:36:36,0:.,49.91,.	1/0:89:37,52:.,123.38,.	0/0:23:23,0:.,31.88,.	0/0:73:73,0:.,101.2,.	./.:0:.,.:.,.,.	0/0:11:11,0:.,15.25,.	./.:0:.,.:.,.,.	./.:0:.,.:.,.,.	0/0:18:18,0:.,24.95,.	./.:0:.,.:.,.,.
un	54602	1230	G	A	.	PASS	NS=19;AF=0.868,0.132	GT:DP:AD:GL	0/0:76:76,0:.,105.36,.	1/1:27:0,27:.,37.43,.	0/0:88:88,0:.,121.99,.	0/0:71:71,0:.,98.43,.	0/0:120:120,0:.,166.36,.	1/0:115:79,36:.,159.42,.	1/0:54:22,32:.,74.86,.	0/0:150:150,0:.,207.94,.	0/0:43:43,0:.,59.61,.	0/0:81:81,0:.,112.29,.	0/0:287:287,0:.,397.87,.	0/0:31:31,0:.,42.98,.	0/0:229:229,0:.,317.46,.	0/0:100:100,0:.,138.63,.	0/0:46:46,0:.,63.77,.	0/0:76:76,0:.,105.36,.	0/0:57:57,0:.,79.02,.	0/0:77:77,0:.,106.74,.	1/0:61:20,41:.,84.56,.
un	54795	1234	G	A	.	PASS	NS=18;AF=0.944,0.056	GT:DP:AD:GL	1/1:59:0,59:.,81.79,.	0/0:44:44,0:.,61,.	./.:0:.,.:.,.,.	0/0:65:65,0:.,90.11,.	0/0:79:79,0:.,109.52,.	0/0:60:60,0:.,83.18,.	0/0:75:75,0:.,103.97,.	0/0:159:159,0:.,220.42,.	0/0:33:33,0:.,45.75,.	0/0:67:67,0:.,92.88,.	0/0:182:182,0:.,252.31,.	0/0:41:41,0:.,56.84,.	0/0:120:120,0:.,166.36,.	0/0:57:57,0:.,79.02,.	0/0:43:43,0:.,59.61,.	0/0:57:57,0:.,79.02,.	0/0:16:16,0:.,22.18,.	0/0:32:32,0:.,44.36,.	0/0:61:61,0:.,84.56,.
un	54865	1236	C	T	.	PASS	NS=16;AF=0.844,0.156	GT:DP:AD:GL	0/0:64:64,0:.,88.72,.	0/0:18:18,0:.,24.95,.	./.:0:.,.:.,.,.	0/0:36:36,0:.,49.91,.	0/0:74:74,0:.,102.59,.	0/0:24:24,0:.,33.27,.	1/1:33:0,33:.,45.75,.	0/0:97:97,0:.,134.47,.	0/0:28:28,0:.,38.82,.	0/0:23:23,0:.,31.88,.	0/0:174:174,0:.,241.22,.	0/0:43:43,0:.,59.61,.	./.:0:.,.:.,.,.	./.:0:.,.:.,.,.	0/0:37:37,0:.,51.29,.	0/0:43:43,0:.,59.61,.	0/0:24:24,0:.,33.27,.	0/1:22:7,15:.,30.5,.	1/1:23:0,23:.,31.88,.
un	55345	1247	T	C	.	PASS	NS=14;AF=0.500,0.500	GT:DP:AD:GL	1/1:69:0,69:.,95.65,.	1/0:72:44,28:.,99.81,.	./.:0:.,.:.,.,.	0/0:98:98,0:.,135.86,.	1/1:70:0,70:.,97.04,.	1/1:127:0,127:.,176.06,.	0/0:54:54,0:.,74.86,.	0/0:140:140,0:.,194.08,.	1/0:34:15,19:.,47.13,.	0/0:66:66,0:.,91.5,.	1/0:206:123,83:.,285.58,.	1/1:42:0,42:.,58.22,.	./.:0:.,.:.,.,.	./.:60:.,.:.,.,.	1/0:31:20,11:.,42.98,.	0/0:64:64,0:.,88.72,.	./.:0:.,.:.,.,.	1/1:29:0,29:.,40.2,.	./.:0:.,.:.,.,.
un	55654	1254	C	A	.	PASS	NS=19;AF=0.816,0.184	GT:DP:AD:GL	0/0:162:162,0:.,224.58,.	1/0:93:50,43:.,128.93,.	0/0:45:45,0:.,62.38,.	1/1:150:0,150:.,207.94,.	0/0:148:148,0:.,205.17,.	1/1:211:0,211:.,292.51,.	0/0:188:188,0:.,260.62,.	0/0:445:445,0:.,616.9,.	0/0:90:90,0:.,124.77,.	1/0:218:130,88:.,302.21,.	1/0:385:189,196:.,533.72,.	0/0:51:51,0:.,70.7,.	0/0:246:246,0:.,341.03,.	0/0:167:167,0:.,231.51,.	0/0:78:78,0:.,108.13,.	0/0:104:104,0:.,144.17,.	0/0:62:62,0:.,85.95,.	0/0:121:121,0:.,167.74,.	0/0:71:71,0:.,98.43,.
un	55884	1259	G	A	.	PASS	NS=18;AF=0.944,0.056	GT:DP:AD:GL	0/0:60:60,0:.,83.18,.	0/0:57:57,0:.,79.02,.	./.:0:.,.:.,.,.	0/0:25:25,0:.,34.66,.	0/0:45:45,0:.,62.38,.	0/0:42:42,0:.,58.22,.	0/0:84:84,0:.,116.45,.	1/1:114:0,114:.,158.04,.	0/0:21:21,0:.,29.11,.	0/0:28:28,0:.,38.82,.	0/0:104:104,0:.,144.17,.	0/0:21:21,0:.,29.11,.	0/0:122:122,0:.,169.13,.	0/0:64:64,0:.,88.72,.	0/0:30:30,0:.,41.59,.	0/0:34:34,0:.,47.13,.	0/0:13:13,0:.,18.02,.	0/0:11:11,0:.,15.25,.	0/0:19:19,0:.,26.34,.
un	56200	1266	C	G	.	PASS	NS=18;AF=0.639,0.361	GT:DP:AD:GL	1/1:83:0,83:.,115.06,.	0/1:45:10,35:.,62.38,.	./.:0:.,.:.,.,.	0/1:100:76,24:.,138.63,.	1/1:76:0,76:.,105.36,.	0/0:33:33,0:.,45.75,.	1/1:48:0,48:.,66.54,.	0/0:189:189,0:.,262.01,.	0/0:10:10,0:.,13.86,.	0/0:45:45,0:.,62.38,.	0/0:282:282,0:.,390.93,.	1/1:14:0,14:.,19.41,.	0/0:165:165,0:.,228.74,.	0/0:40:40,0:.,55.45,.	0/1:34:23,11:.,47.13,.	0/0:48:48,0:.,66.54,.	0/1:21:9,12:.,29.11,.	0/1:111:23,88:.,153.88,.	0/0:69:69,0:.,95.65,.
un	56245	1267	C	A	.	PASS	NS=14;AF=0.821,0.179	GT:DP:AD:GL	0/0:15:15,0:.,20.79,.	1/0:80:57,23:.,110.9,.	./.:0:.,.:.,.,.	0/0:82:82,0:.,113.68,.	0/0:61:61,0:.,84.56,.	0/0:84:84,0:.,116.45,.	./.:0:.,.:.,.,.	0/0:187:187,0:.,259.24,.	0/0:58:58,0:.,80.41,.	1/0:88:27,61:.,121.99,.	1/0:287:172,115:.,397.87,.	./.:0:.,.:.,.,.	./.:0:.,.:.,.,.	1/0:67:47,20:.,92.88,.	0/0:83:83,0:.,115.06,.	0/0:81:81,0:.,112.29,.	0/0:46:46,0:.,63.77,.	./.:0:.,.:.,.,.	1/0:53:33,20:.,73.47,.
un	56297	1268	C	T	.	PASS	NS=16;AF=0.906,0.094	GT:DP:AD:GL	0/0:47:47,0:.,65.16,.	0/0:21:21,0:.,29.11,.	./.:0:.,.:.,.,.	0/0:25:25,0:.,34.66,.	0/0:75:75,0:.,103.97,.	0/0:45:45,0:.,62.38,.	0/0:22:22,0:.,30.5,.	0/0:86:86,0:.,119.22,.	0/1:37:10,27:.,51.29,.	./.:0:.,.:.,.,.	0/0:170:170,0:.,235.67,.	1/1:28:0,28:.,38.82,.	./.:0:.,.:.,.,.	0/0:31:31,0:.,42.98,.	0/0:36:36,0:.,49.91,.	0/0:55:55,0:.,76.25,.	0/0:37:37,0:.,51.29,.	0/0:42:42,0:.,58.22,.	0/0:45:45,0:.,62.38,.
un	56415	1271	C	T	.	PASS	NS=15;AF=0.933,0.067	GT:DP:AD:GL	0/0:42:42,0:.,58.22,.	./.:0:.,.:.,.,.	./.:0:.,.:.,.,.	0/0:30:30,0:.,41.59,.	0/0:29:29,0:.,40.2,.	0/0:14:14,0:.,19.41,.	0/0:31:31,0:.,42.98,.	./.:32:.,.:.,.,.	0/0:17:17,0:.,23.57,.	0/0:14:14,0:.,19.41,.	./.:0:.,.:.,.,.	0/0:20:20,0:.,27.73,.	0/0:63:63,0:.,87.34,.	0/0:14:14,0:.,19.41,.	1/1:16:0,16:.,22.18,.	0/0:15:15,0:.,20.79,.	0/0:16:16,0:.,22.18,.	0/0:11:11,0:.,15.25,.	0/0:25:25,0:.,34.66,.
un	56962	1283	T	C	.	PASS	NS=19;AF=0.816,0.184	GT:DP:AD:GL	1/1:92:0,92:.,127.54,.	1/0:38:20,18:.,52.68,.	0/0:52:52,0:.,72.09,.	0/0:103:103,0:.,142.79,.	0/0:147:147,0:.,203.79,.	0/0:131:131,0:.,181.6,.	1/0:68:53,15:.,94.27,.	0/0:230:230,0:.,318.85,.	0/0:64:64,0:.,88.72,.	0/0:83:83,0:.,115.06,.	0/0:452:452,0:.,626.61,.	1/1:35:0,35:.,48.52,.	0/0:267:267,0:.,370.14,.	0/0:53:53,0:.,73.47,.	0/0:78:78,0:.,108.13,.	0/0:108:108,0:.,149.72,.	0/0:82:82,0:.,113.68,.	1/0:60:45,15:.,83.18,.	0/0:174:174,0:.,241.22,.
un	57211	1289	C	T	.	PASS	NS=11;AF=0.545,0.455	GT:DP:AD:GL	./.:0:.,.:.,.,.	0/1:43:21,22:.,59.61,.	./.:0:.,.:.,.,.	./.:0:.,.:.,.,.	1/1:14:0,14:.,19.41,.	1/1:71:0,71:.,98.43,.	1/1:17:0,17:.,23.57,.	0/0:38:38,0:.,52.68,.	./.:0:.,.:.,.,.	0/1:63:32,31:.,87.34,.	0/0:54:54,0:.,74.86,.	./.:0:.,.:.,.,.	0/0:36:36,0:.,49.91,.	0/1:11:6,5:.,15.25,.	./.:0:.,.:.,.,.	./.:0:.,.:.,.,.	./.:0:.,.:.,.,.	0/0:22:22,0:.,30.5,.	0/1:44:13,31:.,61,.
un	57768	1301	A	G	.	PASS	NS=19;AF=0.711,0.289	GT:DP:AD:GL	0/0:116:116,0:.,160.81,.	0/1:82:29,53:.,113.68,.	0/0:19:19,0:.,26.34,.	1/1:76:0,76:.,105.36,.	0/1:126:47,79:.,174.67,.	1/1:16:0,16:.,22.18,.	0/0:36:36,0:.,49.91,.	1/1:192:0,192:.,266.17,.	0/1:53:34,19:.,73.47,.	0/0:41:41,0:.,56.84,.	0/0:157:157,0:.,217.65,.	0/0:26:26,0:.,36.04,.	0/0:180:180,0:.,249.53,.	0/0:38:38,0:.,52.68,.	1/1:57:0,57:.,79.02,.	0/0:70:70,0:.,97.04,.	0/0:44:44,0:.,61,.	0/0:78:78,0:.,108.13,.	0/0:59:59,0:.,81.79,.
un	57795	1302	T	C	.	PASS	NS=16;AF=0.781,0.219	GT:DP:AD:GL	1/1:79:0,79:.,109.52,.	1/0:95:35,60:.,131.7,.	./.:0:.,.:.,.,.	0/0:19:19,0:.,26.34,.	0/0:147:147,0:.,203.79,.	0/0:111:111,0:.,153.88,.	./.:0:.,.:.,.,.	1/0:167:95,72:.,231.51,.	0/0:48:48,0:.,66.54,.	./.:0:.,.:.,.,.	1/0:373:243,130:.,517.09,.	0/0:26:26,0:.,36.04,.	0/0:194:194,0:.,268.94,.	0/0:74:74,0:.,102.59,.	0/0:55:55,0:.,76.25,.	0/0:66:66,0:.,91.5,.	0/0:66:66,0:.,91.5,.	1/1:40:0,40:.,55.45,.	0/0:37:37,0:.,51.29,.
un	58290	1313	T	A	.	PASS	NS=16;AF=0.719,0.281	GT:DP:AD:GL	./.:0:.,.:.,.,.	1/0:30:7,23:.,41.59,.	0/0:28:28,0:.,38.82,.	0/0:38:38,0:.,52.68,.	0/0:25:25,0:.,34.66,.	0/0:22:22,0:.,30.5,.	0/0:17:17,0:.,23.57,.	1/1:82:0,82:.,113.68,.	./.:0:.,.:.,.,.	1/1:29:0,29:.,40.2,.	1/0:27:13,14:.,37.43,.	0/0:19:19,0:.,26.34,.	0/0:41:41,0:.,56.84,.	1/1:27:0,27:.,37.43,.	0/0:11:11,0:.,15.25,.	1/0:37:28,9:.,51.29,.	./.:0:.,.:.,.,.	0/0:84:84,0:.,116.45,.	0/0:42:42,0:.,58.22,.
un	58603	1320	C	T	.	PASS	NS=16;AF=0.938,0.062	GT:DP:AD:GL	0/0:15:15,0:.,20.79,.	0/0:57:57,0:.,79.02,.	./.:0:.,.:.,.,.	0/0:29:29,0:.,40.2,.	0/0:115:115,0:.,159.42,.	0/0:60:60,0:.,83.18,.	0/0:37:37,0:.,51.29,.	0/1:229:141,88:.,317.46,.	./.:0:.,.:.,.,.	0/0:71:71,0:.,98.43,.	0/0:259:259,0:.,359.05,.	0/0:28:28,0:.,38.82,.	./.:0:.,.:.,.,.	0/0:29:29,0:.,40.2,.	0/0:46:46,0:.,63.77,.	0/0:61:61,0:.,84.56,.	0/1:54:22,32:.,74.86,.	0/0:75:75,0:.,103.97,.	0/0:40:40,0:.,55.45,.
un	59208	1334	A	T	.	PASS	NS=18;AF=0.722,0.278	GT:DP:AD:GL	1/1:87:0,87:.,120.61,.	0/0:93:93,0:.,128.93,.	0/0:18:18,0:.,24.95,.	0/0:79:79,0:.,109.52,.	0/0:116:116,0:.,160.81,.	0/0:27:27,0:.,37.43,.	0/1:43:11,32:.,59.61,.	0/0:129:129,0:.,178.83,.	0/0:63:63,0:.,87.34,.	0/0:94:94,0:.,130.31,.	0/0:314:314,0:.,435.3,.	0/0:19:19,0:.,26.34,.	0/0:96:96,0:.,133.08,.	0/1:30:14,16:.,41.59,.	1/1:31:0,31:.,42.98,.	0/1:81:30,51:.,112.29,.	1/1:57:0,57:.,79.02,.	0/1:71:46,25:.,98.43,.	./.:0:.,.:.,.,.
un	59406	1338	C	T	.	PASS	NS=10;AF=0.950,0.050	GT:DP:AD:GL	0/0:34:34,0:.,47.13,.	./.:0:.,.:.,.,.	./.:0:.,.:.,.,.	./.:0:.,.:.,.,.	0/0:38:38,0:.,52.68,.	./.:0:.,.:.,.,.	0/0:26:26,0:.,36.04,.	./.:0:.,.:.,.,.	0/0:10:10,0:.,13.86,.	./.:0:.,.:.,.,.	./.:0:.,.:.,.,.	0/0:25:25,0:.,34.66,.	0/0:74:74,0:.,102.59,.	0/0:32:32,0:.,44.36,.	./.:0:.,.:.,.,.	0/0:16:16,0:.,22.18,.	./.:0:.,.:.,.,.	0/0:56:56,0:.,77.63,.	0/1:20:13,7:.,27.73,.
un	59721	1345	C	T	.	PASS	NS=18;AF=0.944,0.056	GT:DP:AD:GL	0/0:51:51,0:.,70.7,.	0/0:72:72,0:.,99.81,.	./.:0:.,.:.,.,.	0/0:134:134,0:.,185.76,.	0/0:45:45,0:.,62.38,.	0/0:124:124,0:.,171.9,.	1/1:63:0,63:.,87.34,.	0/0:89:89,0:.,123.38,.	0/0:46:46,0:.,63.77,.	0/0:70:70,0:.,97.04,.	0/0:292:292,0:.,404.8,.	0/0:34:34,0:.,47.13,.	0/0:163:163,0:.,225.97,.	0/0:76:76,0:.,105.36,.	0/0:21:21,0:.,29.11,.	0/0:78:78,0:.,108.13,.	0/0:35:35,0:.,48.52,.	0/0:52:52,0:.,72.09,.	0/0:19:19,0:.,26.34,.
un	60637	1366	C	T	.	PASS	NS=16;AF=0.750,0.250	GT:DP:AD:GL	0/0:56:56,0:.,77.63,.	0/1:24:13,11:.,33.27,.	./.:0:.,.:.,.,.	./.:0:.,.:.,.,.	./.:0:.,.:.,.,.	0/1:116:61,55:.,160.81,.	0/0:35:35,0:.,48.52,.	0/0:104:104,0:.,144.17,.	0/1:12:6,6:.,16.64,.	0/1:75:58,17:.,103.97,.	0/0:132:132,0:.,182.99,.	1/1:33:0,33:.,45.75,.	0/0:121:121,0:.,167.74,.	0/0:76:76,0:.,105.36,.	0/1:38:16,22:.,52.68,.	0/0:44:44,0:.,61,.	0/1:12:5,7:.,16.64,.	0/0:32:32,0:.,44.36,.	0/0:52:52,0:.,72.09,.
un	60733	1368	C	T	.	PASS	NS=15;AF=0.933,0.067	GT:DP:AD:GL	0/0:57:57,0:.,79.02,.	0/0:102:102,0:.,141.4,.	./.:0:.,.:.,.,.	./.:0:.,.:.,.,.	0/0:103:103,0:.,142.79,.	./.:0:.,.:.,.,.	0/0:55:55,0:.,76.25,.	./.:0:.,.:.,.,.	0/0:36:36,0:.,49.91,.	0/0:40:40,0:.,55.45,.	0/0:54:54,0:.,74.86,.	0/1:46:17,29:.,63.77,.	0/0:85:85,0:.,117.84,.	0/0:23:23,0:.,31.88,.	0/0:28:28,0:.,38.82,.	0/1:51:26,25:.,70.7,.	0/0:29:29,0:.,40.2,.	0/0:120:120,0:.,166.36,.	0/0:20:20,0:.,27.73,.
un	60929	1372	C	A	.	PASS	NS=17;AF=0.941,0.059	GT:DP:AD:GL	0/0:64:64,0:.,88.72,.	0/0:30:30,0:.,41.59,.	./.:0:.,.:.,.,.	0/0:38:38,0:.,52.68,.	0/0:57:57,0:.,79.02,.	0/0:51:51,0:.,70.7,.	./.:0:.,.:.,.,.	0/0:110:110,0:.,152.49,.	0/0:35:35,0:.,48.52,.	0/0:31:31,0:.,42.98,.	0/0:146:146,0:.,202.4,.	0/0:45:45,0:.,62.38,.	0/0:153:153,0:.,212.1,.	1/1:47:0,47:.,65.16,.	0/0:34:34,0:.,47.13,.	0/0:28:28,0:.,38.82,.	0/0:36:36,0:.,49.91,.	0/0:58:58,0:.,80.41,.	0/0:93:93,0:.,128.93,.
un	61462	1384	G	T	.	PASS	NS=18;AF=0.667,0.333	GT:DP:AD:GL	1/1:66:0,66:.,91.5,.	0/1:44:12,32:.,61,.	./.:0:.,.:.,.,.	1/1:77:0,77:.,106.74,.	1/1:55:0,55:.,76.25,.	0/0:24:24,0:.,33.27,.	0/0:96:96,0:.,133.08,.	0/0:73:73,0:.,101.2,.	0/0:44:44,0:.,61,.	0/1:38:18,20:.,52.68,.	0/0:199:199,0:.,275.87,.	1/1:31:0,31:.,42.98,.	0/0:139:139,0:.,192.69,.	0/0:101:101,0:.,140.02,.	0/1:37:19,18:.,51.29,.	0/0:78:78,0:.,108.13,.	0/0:25:25,0:.,34.66,.	0/1:122:33,89:.,169.13,.	0/0:107:107,0:.,148.33,.
un	61763	1391	A	C	.	PASS	NS=18;AF=0.917,0.083	GT:DP:AD:GL	1/1:116:0,116:.,160.81,.	0/0:76:76,0:.,105.36,.	./.:0:.,.:.,.,.	0/0:70:70,0:.,97.04,.	0/1:114:64,50:.,158.04,.	0/0:101:101,0:.,140.02,.	0/0:94:94,0:.,130.31,.	0/0:134:134,0:.,185.76,.	0/0:25:25,0:.,34.66,.	0/0:79:79,0:.,109.52,.	0/0:276:276,0:.,382.62,.	0/0:29:29,0:.,40.2,.	0/0:176:176,0:.,243.99,.	0/0:78:78,0:.,108.13,.	0/0:22:22,0:.,30.5,.	0/0:52:52,0:.,72.09,.	0/0:29:29,0:.,40.2,.	0/0:144:144,0:.,199.63,.	0/0:79:79,0:.,109.52,.
un	62036	1397	C	A	.	PASS	NS=18;AF=0.528,0.472	GT:DP:AD:GL	1/0:190:136,54:.,263.4,.	1/1:327:0,327:.,453.32,.	1/0:81:34,47:.,112.29,.	1/0:269:162,107:.,372.91,.	1/0:273:182,91:.,378.46,.	1/0:441:195,246:.,611.36,.	1/1:353:0,353:.,489.36,.	1/0:648:292,356:.,898.32,.	0/0:90:90,0:.,124.77,.	1/0:493:113,380:.,683.44,.	./.:0:.,.:.,.,.	1/0:148:57,91:.,205.17,.	1/0:319:132,187:.,442.23,.	1/0:433:181,252:.,600.27,.	1/0:108:69,39:.,149.72,.	0/0:108:108,0:.,149.72,.	1/0:87:54,33:.,120.61,.	0/0:280:280,0:.,388.16,.	1/0:416:126,290:.,578.08,.
un	63084	1421	A	G	.	PASS	NS=13;AF=0.731,0.269	GT:DP:AD:GL	1/1:42:0,42:.,58.22,.	0/1:25:9,16:.,34.66,.	./.:0:.,.:.,.,.	./.:0:.,.:.,.,.	./.:0:.,.:.,.,.	0/0:97:97,0:.,134.47,.	0/0:38:38,0:.,52.68,.	./.:0:.,.:.,.,.	0/0:27:27,0:.,37.43,.	0/0:87:87,0:.,120.61,.	./.:0:.,.:.,.,.	./.:0:.,.:.,.,.	0/0:123:123,0:.,170.51,.	0/0:24:24,0:.,33.27,.	0/1:44:34,10:.,61,.	0/1:36:11,25:.,49.91,.	1/1:35:0,35:.,48.52,.	0/0:35:35,0:.,48.52,.	0/0:35:35,0:.,48.52,.
un	63187	1423	C	T	.	PASS	NS=15;AF=0.933,0.067	GT:DP:AD:GL	0/0:68:68,0:.,94.27,.	0/0:31:31,0:.,42.98,.	0/0:42:42,0:.,58.22,.	./.:0:.,.:.,.,.	./.:0:.,.:.,.,.	0/0:44:44,0:.,61,.	0/0:46:46,0:.,63.77,.	1/1:66:0,66:.,242.6,.	0/0:43:43,0:.,59.61,.	0/0:26:26,0:.,36.04,.	./.:0:.,.:.,.,.	./.:0:.,.:.,.,.	0/0:174:174,0:.,241.22,.	0/0:45:45,0:.,62.38,.	0/0:34:34,0:.,47.13,.	0/0:62:62,0:.,85.95,.	0/0:28:28,0:.,38.82,.	0/0:42:42,0:.,58.22,.	0/0:60:60,0:.,83.18,.
un	63229	1424	G	A	.	PASS	NS=17;AF=0.794,0.206	GT:DP:AD:GL	0/0:30:30,0:.,41.59,.	1/0:43:34,9:.,59.61,.	./.:0:.,.:.,.,.	0/0:12:12,0:.,16.64,.	0/0:95:95,0:.,131.7,.	0/0:13:13,0:.,18.02,.	0/0:21:21,0:.,29.11,.	1/1:45:0,45:.,62.38,.	0/0:27:27,0:.,37.43,.	1/1:39:0,39:.,54.07,.	0/0:100:100,0:.,138.63,.	0/0:37:37,0:.,51.29,.	./.:0:.,.:.,.,.	0/0:63:63,0:.,87.34,.	0/0:25:25,0:.,34.66,.	1/0:61:13,48:.,84.56,.	1/0:18:6,12:.,24.95,.	0/0:38:38,0:.,52.68,.	0/0:89:89,0:.,123.38,.
un	63441	1429	C	T	.	PASS	NS=12;AF=0.667,0.333	GT:DP:AD:GL	./.:0:.,.:.,.,.	./.:0:.,.:.,.,.	./.:0:.,.:.,.,.	0/0:22:22,0:.,30.5,.	0/1:18:8,10:.,24.95,.	0/0:45:45,0:.,62.38,.	1/1:28:0,28:.,38.82,.	1/1:39:0,39:.,54.07,.	./.:0:.,.:.,.,.	0/0:42:42,0:.,58.22,.	0/0:62:62,0:.,85.95,.	1/1:29:0,29:.,40.2,.	0/0:21:21,0:.,29.11,.	./.:0:.,.:.,.,.	0/1:15:11,4:.,20.79,.	0/0:19:19,0:.,26.34,.	./.:0:.,.:.,.,.	0/0:26:26,0:.,36.04,.	./.:0:.,.:.,.,.
un	63704	1435	C	A	.	PASS	NS=16;AF=0.875,0.125	GT:DP:AD:GL	0/0:136:136,0:.,188.54,.	0/0:144:144,0:.,199.63,.	./.:0:.,.:.,.,.	0/0:56:56,0:.,77.63,.	0/0:153:153,0:.,212.1,.	0/0:106:106,0:.,146.95,.	0/0:220:220,0:.,306.37,.	0/0:259:259,0:.,359.05,.	0/0:67:67,0:.,92.88,.	0/0:129:129,0:.,178.83,.	0/0:414:414,0:.,573.93,.	1/0:37:20,17:.,51.29,.	./.:0:.,.:.,.,.	1/0:75:53,22:.,103.97,.	./.:0:.,.:.,.,.	0/0:92:92,0:.,127.54,.	1/1:25:0,25:.,34.66,.	0/0:177:177,0:.,245.37,.	0/0:111:111,0:.,153.88,.
un	63851	1438	A	T	.	PASS	NS=12;AF=0.708,0.292	GT:DP:AD:GL	0/1:10:6,4:.,13.86,.	0/0:15:15,0:.,20.79,.	0/0:12:12,0:.,16.64,.	1/1:17:0,17:.,23.57,.	./.:0:.,.:.,.,.	0/0:12:12,0:.,16.64,.	0/0:13:13,0:.,18.02,.	0/0:10:10,0:.,13.86,.	./.:0:.,.:.,.,.	0/0:10:10,0:.,13.86,.	0/1:46:32,14:.,63.77,.	0/1:21:13,8:.,29.11,.	./.:0:.,.:.,.,.	1/1:12:0,12:.,16.64,.	./.:0:.,.:.,.,.	0/0:25:25,0:.,34.66,.	./.:0:.,.:.,.,.	./.:0:.,.:.,.,.	./.:0:.,.:.,.,.
un	64079	1443	G	A	.	PASS	NS=17;AF=0.735,0.265	GT:DP:AD:GL	1/1:74:0,74:.,102.59,.	1/0:40:16,24:.,55.45,.	./.:0:.,.:.,.,.	0/0:48:48,0:.,66.54,.	0/0:54:54,0:.,74.86,.	0/0:90:90,0:.,124.77,.	1/0:71:40,31:.,98.43,.	1/1:128:0,128:.,177.45,.	0/0:23:23,0:.,31.88,.	0/0:40:40,0:.,55.45,.	./.:145:.,.:.,.,.	1/0:33:18,15:.,45.75,.	0/0:140:140,0:.,194.08,.	0/0:27:27,0:.,37.43,.	0/0:33:33,0:.,45.75,.	0/0:45:45,0:.,62.38,.	0/0:29:29,0:.,40.2,.	1/1:107:0,107:.,148.33,.	0/0:58:58,0:.,80.41,.
un	64747	1458	C	T	.	PASS	NS=10;AF=0.950,0.050	GT:DP:AD:GL	0/0:31:31,0:.,42.98,.	./.:0:.,.:.,.,.	./.:0:.,.:.,.,.	0/0:37:37,0:.,51.29,.	./.:0:.,.:.,.,.	./.:0:.,.:.,.,.	0/0:30:30,0:.,41.59,.	0/0:52:52,0:.,72.09,.	./.:0:.,.:.,.,.	0/0:11:11,0:.,15.25,.	0/1:15:7,8:.,20.79,.	./.:0:.,.:.,.,.	./.:0:.,.:.,.,.	0/0:22:22,0:.,30.5,.	./.:0:.,.:.,.,.	0/0:34:34,0:.,47.13,.	./.:0:.,.:.,.,.	0/0:56:56,0:.,77.63,.	0/0:28:28,0:.,38.82,.
un	65059	1465	G	A	.	PASS	NS=18;AF=0.944,0.056	GT:DP:AD:GL	1/1:63:0,63:.,87.34,.	0/0:85:85,0:.,117.84,.	./.:0:.,.:.,.,.	0/0:78:78,0:.,108.13,.	0/0:102:102,0:.,141.4,.	0/0:145:145,0:.,201.01,.	0/0:115:115,0:.,159.42,.	0/0:261:261,0:.,361.82,.	0/0:50:50,0:.,69.31,.	0/0:90:90,0:.,124.77,.	0/0:389:389,0:.,539.27,.	0/0:64:64,0:.,88.72,.	0/0:204:204,0:.,282.8,.	0/0:96:96,0:.,133.08,.	0/0:55:55,0:.,76.25,.	0/0:71:71,0:.,98.43,.	0/0:39:39,0:.,54.07,.	0/0:138:138,0:.,191.31,.	0/0:98:98,0:.,135.86,.
un	65150	1467	T	C	.	PASS	NS=16;AF=0.938,0.062	GT:DP:AD:GL	0/0:38:38,0:.,52.68,.	0/0:18:18,0:.,24.95,.	./.:0:.,.:.,.,.	0/0:21:21,0:.,29.11,.	0/0:54:54,0:.,74.86,.	0/0:27:27,0:.,37.43,.	0/0:26:26,0:.,36.04,.	1/0:33:15,18:.,45.75,.	1/0:28:12,16:.,38.82,.	0/0:12:12,0:.,16.64,.	0/0:107:107,0:.,148.33,.	0/0:26:26,0:.,36.04,.	0/0:85:85,0:.,117.84,.	0/0:31:31,0:.,42.98,.	0/0:23:23,0:.,31.88,.	./.:21:.,.:.,.,.	0/0:21:21,0:.,29.11,.	./.:0:.,.:.,.,.	0/0:27:27,0:.,37.43,.
un	65228	1469	A	G	.	PASS	NS=15;AF=0.833,0.167	GT:DP:AD:GL	0/0:83:83,0:.,115.06,.	0/0:32:32,0:.,44.36,.	./.:0:.,.:.,.,.	0/1:40:26,14:.,55.45,.	0/0:78:78,0:.,108.13,.	0/0:63:63,0:.,87.34,.	0/0:52:52,0:.,72.09,.	0/0:157:157,0:.,217.65,.	./.:0:.,.:.,.,.	0/0:75:75,0:.,103.97,.	1/1:158:0,158:.,219.03,.	0/0:20:20,0:.,27.73,.	./.:0:.,.:.,.,.	./.:0:.,.:.,.,.	0/0:28:28,0:.,38.82,.	0/0:60:60,0:.,83.18,.	0/0:43:43,0:.,59.61,.	0/0:62:62,0:.,85.95,.	1/1:22:0,22:.,30.5,.
un	65526	1476	C	T	.	PASS	NS=13;AF=0.731,0.269	GT:DP:AD:GL	0/0:107:107,0:.,148.33,.	./.:0:.,.:.,.,.	./.:0:.,.:.,.,.	0/0:69:69,0:.,95.65,.	0/0:85:85,0:.,117.84,.	1/1:31:0,31:.,42.98,.	./.:0:.,.:.,.,.	./.:0:.,.:.,.,.	1/1:17:0,17:.,23.57,.	0/0:52:52,0:.,72.09,.	0/1:251:117,134:.,347.96,.	0/0:32:32,0:.,44.36,.	./.:0:.,.:.,.,.	0/0:41:41,0:.,56.84,.	0/1:62:21,41:.,85.95,.	0/0:38:38,0:.,52.68,.	0/1:24:10,14:.,33.27,.	0/0:15:15,0:.,20.79,.	./.:0:.,.:.,.,.
un	65598	1477	A	G	.	PASS	NS=16;AF=0.500,0.500	GT:DP:AD:GL	0/1:56:27,29:.,77.63,.	0/1:43:10,33:.,59.61,.	./.:0:.,.:.,.,.	1/1:77:0,77:.,106.74,.	1/1:49:0,49:.,67.93,.	./.:34:.,.:.,.,.	1/1:53:0,53:.,73.47,.	0/0:105:105,0:.,145.56,.	0/0:43:43,0:.,59.61,.	1/1:86:0,86:.,119.22,.	0/0:259:259,0:.,359.05,.	0/1:25:7,18:.,34.66,.	./.:0:.,.:.,.,.	1/1:109:0,109:.,151.11,.	0/1:11:4,7:.,15.25,.	0/0:54:54,0:.,74.86,.	0/0:27:27,0:.,37.43,.	1/1:173:0,173:.,239.83,.	0/0:63:63,0:.,87.34,.
un	65756	1481	G	A	.	PASS	NS=12;AF=0.792,0.208	GT:DP:AD:GL	0/0:53:53,0:.,73.47,.	0/0:43:43,0:.,59.61,.	./.:0:.,.:.,.,.	./.:0:.,.:.,.,.	./.:0:.,.:.,.,.	1/0:118:61,57:.,163.58,.	./.:0:.,.:.,.,.	./.:0:.,.:.,.,.	0/0:27:27,0:.,37.43,.	./.:0:.,.:.,.,.	1/0:121:81,40:.,167.74,.	0/0:99:99,0:.,137.24,.	./.:0:.,.:.,.,.	0/0:44:44,0:.,61,.	1/0:22:12,10:.,30.5,.	1/0:34:24,10:.,47.13,.	1/0:24:9,15:.,33.27,.	0/0:72:72,0:.,99.81,.	0/0:82:82,0:.,113.68,.
un	65869	1483	C	T	.	PASS	NS=18;AF=0.750,0.250	GT:DP:AD:GL	0/0:126:126,0:.,174.67,.	1/1:36:0,36:.,49.91,.	./.:0:.,.:.,.,.	1/1:59:0,59:.,81.79,.	0/0:152:152,0:.,210.72,.	0/0:137:137,0:.,189.92,.	1/1:59:0,59:.,81.79,.	0/0:288:288,0:.,399.25,.	0/0:71:71,0:.,98.43,.	0/1:102:52,50:.,141.4,.	0/0:363:363,0:.,503.22,.	0/0:30:30,0:.,41.59,.	0/0:201:201,0:.,278.65,.	0/0:71:71,0:.,98.43,.	0/0:60:60,0:.,83.18,.	0/0:79:79,0:.,109.52,.	0/0:50:50,0:.,69.31,.	1/1:141:0,141:.,195.47,.	0/0:86:86,0:.,119.22,.
un	66001	1486	C	A	.	PASS	NS=18;AF=0.917,0.083	GT:DP:AD:GL	1/1:64:0,64:.,88.72,.	0/0:62:62,0:.,85.95,.	./.:0:.,.:.,.,.	0/0:77:77,0:.,106.74,.	0/0:75:75,0:.,103.97,.	0/0:85:85,0:.,117.84,.	1/0:53:19,34:.,73.47,.	0/0:86:86,0:.,119.22,.	0/0:27:27,0:.,37.43,.	0/0:56:56,0:.,77.63,.	0/0:189:189,0:.,262.01,.	0/0:22:22,0:.,30.5,.	0/0:152:152,0:.,210.72,.	0/0:38:38,0:.,52.68,.	0/0:23:23,0:.,31.88,.	0/0:52:52,0:.,72.09,.	0/0:24:24,0:.,33.27,.	0/0:48:48,0:.,66.54,.	0/0:57:57,0:.,79.02,.
un	66653	1501	T	C	.	PASS	NS=12;AF=0.750,0.250	GT:DP:AD:GL	1/1:30:0,30:.,41.59,.	0/0:18:18,0:.,24.95,.	./.:0:.,.:.,.,.	./.:0:.,.:.,.,.	./.:0:.,.:.,.,.	./.:0:.,.:.,.,.	0/0:22:22,0:.,30.5,.	0/0:49:49,0:.,67.93,.	1/1:12:0,12:.,16.64,.	./.:0:.,.:.,.,.	0/0:70:70,0:.,97.04,.	./.:0:.,.:.,.,.	0/0:51:51,0:.,70.7,.	0/0:12:12,0:.,16.64,.	1/0:16:12,4:.,22.18,.	0/0:27:27,0:.,37.43,.	1/0:10:3,7:.,13.86,.	./.:0:.,.:.,.,.	0/0:12:12,0:.,16.64,.
un	66706	1502	G	T	.	PASS	NS=16;AF=0.781,0.219	GT:DP:AD:GL	0/0:36:36,0:.,49.91,.	0/0:29:29,0:.,40.2,.	./.:0:.,.:.,.,.	./.:0:.,.:.,.,.	0/0:33:33,0:.,45.75,.	0/1:42:21,21:.,58.22,.	0/0:29:29,0:.,40.2,.	0/0:53:53,0:.,73.47,.	0/0:15:15,0:.,20.79,.	1/1:53:0,53:.,73.47,.	0/1:123:72,51:.,170.51,.	0/0:47:47,0:.,65.16,.	./.:0:.,.:.,.,.	1/1:37:0,37:.,51.29,.	0/0:43:43,0:.,59.61,.	0/1:23:10,13:.,31.88,.	0/0:15:15,0:.,20.79,.	0/0:22:22,0:.,30.5,.	0/0:68:68,0:.,94.27,.
un	66856	1506	C	T	.	PASS	NS=18;AF=0.944,0.056	GT:DP:AD:GL	0/0:64:64,0:.,88.72,.	0/0:93:93,0:.,128.93,.	./.:0:.,.:.,.,.	0/0:75:75,0:.,103.97,.	0/0:81:81,0:.,112.29,.	0/0:100:100,0:.,138.63,.	0/0:60:60,0:.,83.18,.	0/1:134:102,32:.,185.76,.	0/0:49:49,0:.,67.93,.	0/0:40:40,0:.,55.45,.	0/0:233:233,0:.,323.01,.	0/0:48:48,0:.,66.54,.	0/0:184:184,0:.,255.08,.	0/0:78:78,0:.,108.13,.	0/0:43:43,0:.,59.61,.	0/1:31:22,9:.,42.98,.	0/0:50:50,0:.,69.31,.	0/0:98:98,0:.,135.86,.	0/0:36:36,0:.,49.91,.
un	67346	1517	A	G	.	PASS	NS=13;AF=0.808,0.192	GT:DP:AD:GL	0/1:80:55,25:.,110.9,.	./.:0:.,.:.,.,.	./.:0:.,.:.,.,.	0/1:94:43,51:.,130.31,.	./.:0:.,.:.,.,.	0/0:124:124,0:.,171.9,.	1/1:63:0,63:.,87.34,.	./.:0:.,.:.,.,.	./.:0:.,.:.,.,.	0/0:90:90,0:.,124.77,.	0/0:378:378,0:.,524.02,.	./.:0:.,.:.,.,.	0/0:182:182,0:.,252.31,.	0/0:105:105,0:.,145.56,.	0/1:45:20,25:.,62.38,.	0/0:74:74,0:.,102.59,.	0/0:29:29,0:.,40.2,.	0/0:61:61,0:.,84.56,.	0/0:64:64,0:.,88.72,.
un	68566	1544	A	G	.	PASS	NS=11;AF=0.909,0.091	GT:DP:AD:GL	0/0:13:13,0:.,18.02,.	./.:0:.,.:.,.,.	./.:0:.,.:.,.,.	./.:0:.,.:.,.,.	0/0:49:49,0:.,67.93,.	./.:0:.,.:.,.,.	1/1:15:0,15:.,20.79,.	0/0:19:19,0:.,26.34,.	0/0:13:13,0:.,18.02,.	0/0:14:14,0:.,19.41,.	0/0:87:87,0:.,120.61,.	./.:0:.,.:.,.,.	0/0:47:47,0:.,65.16,.	./.:0:.,.:.,.,.	0/0:12:12,0:.,16.64,.	0/0:33:33,0:.,45.75,.	./.:0:.,.:.,.,.	0/0:17:17,0:.,23.57,.	./.:0:.,.:.,.,.
un	68597	1545	G	A	.	PASS	NS=18;AF=0.944,0.056	GT:DP:AD:GL	0/0:93:93,0:.,128.93,.	0/0:34:34,0:.,47.13,.	./.:0:.,.:.,.,.	0/0:74:74,0:.,102.59,.	0/0:95:95,0:.,131.7,.	0/0:108:108,0:.,149.72,.	1/1:82:0,82:.,113.68,.	0/0:123:123,0:.,170.51,.	0/0:42:42,0:.,58.22,.	0/0:44:44,0:.,61,.	0/0:311:311,0:.,431.14,.	0/0:56:56,0:.,77.63,.	0/0:188:188,0:.,260.62,.	0/0:51:51,0:.,70.7,.	0/0:48:48,0:.,66.54,.	0/0:55:55,0:.,76.25,.	0/0:22:22,0:.,30.5,.	0/0:109:109,0:.,151.11,.	0/0:47:47,0:.,65.16,.
un	68839	1550	C	T	.	PASS	NS=17;AF=0.676,0.324	GT:DP:AD:GL	0/0:29:29,0:.,40.2,.	0/1:39:27,12:.,54.07,.	./.:0:.,.:.,.,.	1/1:12:0,12:.,16.64,.	0/0:44:44,0:.,61,.	0/0:50:50,0:.,69.31,.	1/1:27:0,27:.,37.43,.	0/0:13:13,0:.,18.02,.	0/0:22:22,0:.,30.5,.	0/0:11:11,0:.,15.25,.	0/0:108:108,0:.,149.72,.	0/1:38:28,10:.,54.07,.	./.:0:.,.:.,.,.	0/1:45:24,21:.,62.38,.	0/0:27:27,0:.,37.43,.	0/0:28:28,0:.,38.82,.	0/0:22:22,0:.,30.5,.	1/1:33:0,33:.,45.75,.	1/1:13:0,13:.,18.02,.
un	68964	1553	G	A	.	PASS	NS=18;AF=0.750,0.250	GT:DP:AD:GL	0/0:61:61,0:.,84.56,.	0/0:35:35,0:.,48.52,.	0/0:14:14,0:.,19.41,.	1/1:14:0,14:.,19.41,.	0/0:60:60,0:.,83.18,.	0/0:31:31,0:.,42.98,.	0/0:42:42,0:.,58.22,.	0/0:82:82,0:.,113.68,.	1/1:35:0,35:.,48.52,.	1/0:26:13,13:.,36.04,.	1/0:143:86,57:.,198.24,.	0/0:20:20,0:.,27.73,.	./.:0:.,.:.,.,.	0/0:21:21,0:.,29.11,.	0/0:31:31,0:.,42.98,.	0/0:64:64,0:.,88.72,.	1/1:22:0,22:.,30.5,.	0/0:36:36,0:.,49.91,.	1/0:38:12,26:.,52.68,.
un	70247	1582	C	T	.	PASS	NS=14;AF=0.929,0.071	GT:DP:AD:GL	0/0:120:120,0:.,166.36,.	0/0:18:18,0:.,24.95,.	./.:0:.,.:.,.,.	./.:0:.,.:.,.,.	0/0:104:104,0:.,144.17,.	./.:0:.,.:.,.,.	0/0:33:33,0:.,45.75,.	0/0:173:173,0:.,239.83,.	0/0:61:61,0:.,84.56,.	0/0:113:113,0:.,156.65,.	0/0:117:117,0:.,162.2,.	0/0:23:23,0:.,31.88,.	./.:0:.,.:.,.,.	./.:0:.,.:.,.,.	1/1:47:0,47:.,65.16,.	0/0:56:56,0:.,77.63,.	0/0:43:43,0:.,59.61,.	0/0:141:141,0:.,195.47,.	0/0:26:26,0:.,36.04,.
un	70369	1585	C	T	.	PASS	NS=19;AF=0.895,0.105	GT:DP:AD:GL	0/0:87:87,0:.,120.61,.	0/0:12:12,0:.,16.64,.	0/0:36:36,0:.,49.91,.	0/1:72:56,16:.,99.81,.	0/0:118:118,0:.,163.58,.	0/0:79:79,0:.,109.52,.	0/1:63:42,21:.,87.34,.	0/0:102:102,0:.,141.4,.	0/0:52:52,0:.,72.09,.	0/0:26:26,0:.,36.04,.	0/0:171:171,0:.,237.06,.	0/0:33:33,0:.,45.75,.	0/0:169:169,0:.,234.28,.	0/0:67:67,0:.,92.88,.	0/0:46:46,0:.,63.77,.	0/0:64:64,0:.,88.72,.	0/0:29:29,0:.,40.2,.	1/1:15:0,15:.,20.79,.	0/0:22:22,0:.,30.5,.
un	70699	1592	T	C	.	PASS	NS=12;AF=0.833,0.167	GT:DP:AD:GL	1/1:37:0,37:.,51.29,.	./.:0:.,.:.,.,.	./.:0:.,.:.,.,.	0/0:55:55,0:.,76.25,.	0/0:52:52,0:.,72.09,.	./.:0:.,.:.,.,.	./.:0:.,.:.,.,.	0/0:38:38,0:.,52.68,.	0/0:37:37,0:.,51.29,.	0/0:62:62,0:.,85.95,.	0/0:95:95,0:.,131.7,.	./.:0:.,.:.,.,.	0/0:45:45,0:.,62.38,.	./.:0:.,.:.,.,.	0/0:16:16,0:.,22.18,.	0/0:24:24,0:.,33.27,.	1/1:36:0,36:.,49.91,.	./.:0:.,.:.,.,.	0/0:64:64,0:.,88.72,.
un	70905	1597	A	G	.	PASS	NS=10;AF=0.650,0.350	GT:DP:AD:GL	0/0:24:24,0:.,33.27,.	0/0:105:105,0:.,145.56,.	./.:0:.,.:.,.,.	0/0:116:116,0:.,160.81,.	./.:0:.,.:.,.,.	./.:0:.,.:.,.,.	0/1:143:58,85:.,198.24,.	./.:0:.,.:.,.,.	./.:0:.,.:.,.,.	0/0:198:198,0:.,274.49,.	./.:0:.,.:.,.,.	1/1:21:0,21:.,29.11,.	./.:0:.,.:.,.,.	1/1:190:0,190:.,263.4,.	./.:0:.,.:.,.,.	./.:0:.,.:.,.,.	1/1:56:0,56:.,77.63,.	0/0:304:304,0:.,421.43,.	0/0:95:95,0:.,131.7,.
un	71181	1603	C	T	.	PASS	NS=15;AF=0.800,0.200	GT:DP:AD:GL	0/0:72:72,0:.,99.81,.	0/0:32:32,0:.,44.36,.	./.:0:.,.:.,.,.	0/0:26:26,0:.,36.04,.	0/0:17:17,0:.,23.57,.	1/1:59:0,59:.,81.79,.	0/0:66:66,0:.,91.5,.	0/0:143:143,0:.,198.24,.	./.:0:.,.:.,.,.	0/0:24:24,0:.,33.27,.	./.:0:.,.:.,.,.	0/0:39:39,0:.,54.07,.	1/1:66:0,66:.,91.5,.	1/1:20:0,20:.,27.73,.	0/0:18:18,0:.,24.95,.	0/0:29:29,0:.,40.2,.	0/0:28:28,0:.,38.82,.	0/0:31:31,0:.,42.98,.	./.:0:.,.:.,.,.
un	71370	1607	A	T	.	PASS	NS=18;AF=0.694,0.306	GT:DP:AD:GL	1/1:78:0,78:.,108.13,.	0/0:14:14,0:.,19.41,.	0/0:15:15,0:.,20.79,.	0/0:23:23,0:.,31.88,.	1/1:71:0,71:.,98.43,.	0/0:20:20,0:.,27.73,.	0/0:47:47,0:.,65.16,.	0/0:139:139,0:.,192.69,.	0/0:25:25,0:.,34.66,.	0/0:47:47,0:.,65.16,.	1/1:192:0,192:.,266.17,.	1/1:44:0,44:.,61,.	./.:0:.,.:.,.,.	0/1:10:7,3:.,13.86,.	0/0:45:45,0:.,62.38,.	0/0:31:31,0:.,42.98,.	0/0:26:26,0:.,36.04,.	1/1:75:0,75:.,103.97,.	0/0:36:36,0:.,49.91,.
un	71754	1616	G	A	.	PASS	NS=18;AF=0.944,0.056	GT:DP:AD:GL	0/0:28:28,0:.,38.82,.	0/0:13:13,0:.,18.02,.	0/0:16:16,0:.,22.18,.	0/0:33:33,0:.,45.75,.	1/1:40:0,40:.,55.45,.	0/0:113:113,0:.,156.65,.	0/0:40:40,0:.,55.45,.	0/0:57:57,0:.,79.02,.	0/0:10:10,0:.,13.86,.	0/0:52:52,0:.,72.09,.	0/0:120:120,0:.,166.36,.	0/0:27:27,0:.,37.43,.	./.:0:.,.:.,.,.	0/0:23:23,0:.,31.88,.	0/0:10:10,0:.,13.86,.	0/0:47:47,0:.,65.16,.	0/0:27:27,0:.,37.43,.	0/0:38:38,0:.,52.68,.	0/0:42:42,0:.,58.22,.
un	71782	1617	C	T	.	PASS	NS=15;AF=0.933,0.067	GT:DP:AD:GL	0/0:79:79,0:.,109.52,.	0/0:12:12,0:.,16.64,.	./.:0:.,.:.,.,.	./.:0:.,.:.,.,.	0/0:60:60,0:.,83.18,.	0/0:33:33,0:.,45.75,.	1/1:35:0,35:.,48.52,.	0/0:166:166,0:.,230.12,.	0/0:22:22,0:.,30.5,.	./.:0:.,.:.,.,.	0/0:99:99,0:.,137.24,.	0/0:14:14,0:.,19.41,.	0/0:58:58,0:.,80.41,.	0/0:10:10,0:.,13.86,.	0/0:26:26,0:.,36.04,.	0/0:25:25,0:.,34.66,.	0/0:43:43,0:.,59.61,.	0/0:55:55,0:.,76.25,.	./.:0:.,.:.,.,.
un	73090	1646	C	T	.	PASS	NS=17;AF=0.588,0.412	GT:DP:AD:GL	0/1:42:23,19:.,58.22,.	0/1:30:10,20:.,41.59,.	./.:0:.,.:.,.,.	0/0:46:46,0:.,63.77,.	0/1:59:31,28:.,81.79,.	1/1:72:0,72:.,99.81,.	0/0:12:12,0:.,16.64,.	0/1:61:24,37:.,84.56,.	0/0:21:21,0:.,29.11,.	0/1:42:24,18:.,58.22,.	0/0:174:174,0:.,241.22,.	1/1:15:0,15:.,20.79,.	1/1:110:0,110:.,152.49,.	1/1:49:0,49:.,67.93,.	0/0:11:11,0:.,15.25,.	0/0:47:47,0:.,65.16,.	./.:19:.,.:.,.,.	0/0:23:23,0:.,31.88,.	0/1:46:14,32:.,63.77,.
un	73275	1650	G	A	.	PASS	NS=15;AF=0.667,0.333	GT:DP:AD:GL	0/0:10:10,0:.,13.86,.	1/1:11:0,11:.,15.25,.	./.:0:.,.:.,.,.	1/0:18:11,7:.,24.95,.	1/1:68:0,68:.,94.27,.	1/0:30:14,16:.,41.59,.	./.:0:.,.:.,.,.	0/0:31:31,0:.,42.98,.	1/0:20:6,14:.,27.73,.	0/0:31:31,0:.,42.98,.	1/0:106:44,62:.,146.95,.	0/0:20:20,0:.,27.73,.	0/0:97:97,0:.,134.47,.	./.:0:.,.:.,.,.	./.:0:.,.:.,.,.	0/0:29:29,0:.,40.2,.	0/0:21:21,0:.,29.11,.	1/1:21:0,21:.,29.11,.	0/0:17:17,0:.,23.57,.
un	73449	1654	G	A	.	PASS	NS=18;AF=0.944,0.056	GT:DP:AD:GL	0/0:90:90,0:.,124.77,.	0/0:42:42,0:.,58.22,.	./.:0:.,.:.,.,.	0/0:94:94,0:.,130.31,.	0/0:67:67,0:.,92.88,.	0/0:82:82,0:.,113.68,.	0/0:69:69,0:.,95.65,.	0/0:174:174,0:.,241.22,.	0/0:40:40,0:.,55.45,.	0/0:126:126,0:.,174.67,.	0/0:242:242,0:.,335.48,.	1/1:18:0,18:.,24.95,.	0/0:176:176,0:.,243.99,.	0/0:92:92,0:.,127.54,.	0/0:28:28,0:.,38.82,.	0/0:61:61,0:.,84.56,.	0/0:35:35,0:.,48.52,.	0/0:115:115,0:.,159.42,.	0/0:55:55,0:.,76.25,.
un	73693	1660	C	G	.	PASS	NS=18;AF=0.861,0.139	GT:DP:AD:GL	0/0:46:46,0:.,63.77,.	0/0:60:60,0:.,83.18,.	./.:0:.,.:.,.,.	0/0:37:37,0:.,51.29,.	0/1:43:30,13:.,59.61,.	0/1:44:15,29:.,61,.	0/0:32:32,0:.,44.36,.	0/0:69:69,0:.,95.65,.	0/1:11:7,4:.,15.25,.	0/0:39:39,0:.,54.07,.	0/0:101:101,0:.,140.02,.	0/0:31:31,0:.,42.98,.	0/0:90:90,0:.,124.77,.	0/0:14:14,0:.,19.41,.	1/1:22:0,22:.,30.5,.	0/0:27:27,0:.,37.43,.	0/0:21:21,0:.,29.11,.	0/0:56:56,0:.,77.63,.	0/0:32:32,0:.,44.36,.
un	73741	1661	T	A	.	PASS	NS=15;AF=0.800,0.200	GT:DP:AD:GL	0/0:77:77,0:.,106.74,.	0/0:49:49,0:.,67.93,.	./.:0:.,.:.,.,.	0/0:31:31,0:.,42.98,.	./.:0:.,.:.,.,.	0/0:76:76,0:.,105.36,.	0/0:84:84,0:.,117.84,.	1/0:109:59,50:.,151.11,.	./.:0:.,.:.,.,.	0/0:81:81,0:.,112.29,.	0/0:178:178,0:.,246.76,.	./.:0:.,.:.,.,.	0/0:152:152,0:.,210.72,.	0/0:68:68,0:.,94.27,.	1/1:31:0,31:.,42.98,.	1/0:70:23,47:.,97.04,.	1/1:29:0,29:.,40.2,.	0/0:64:64,0:.,88.72,.	0/0:67:67,0:.,92.88,.
un	73803	1662	C	T	.	PASS	NS=12;AF=0.917,0.083	GT:DP:AD:GL	0/0:42:42,0:.,58.22,.	./.:0:.,.:.,.,.	./.:0:.,.:.,.,.	./.:0:.,.:.,.,.	0/0:31:31,0:.,42.98,.	0/0:28:28,0:.,38.82,.	./.:0:.,.:.,.,.	0/0:77:77,0:.,106.74,.	0/0:11:11,0:.,15.25,.	1/1:18:0,18:.,24.95,.	0/0:56:56,0:.,77.63,.	0/0:30:30,0:.,41.59,.	./.:0:.,.:.,.,.	0/0:18:18,0:.,24.95,.	0/0:22:22,0:.,30.5,.	0/0:21:21,0:.,29.11,.	0/0:20:20,0:.,27.73,.	./.:0:.,.:.,.,.	./.:0:.,.:.,.,.
un	74342	1674	A	C	.	PASS	NS=18;AF=0.861,0.139	GT:DP:AD:GL	0/0:51:51,0:.,70.7,.	0/0:126:126,0:.,174.67,.	./.:0:.,.:.,.,.	0/0:99:99,0:.,137.24,.	0/0:74:74,0:.,102.59,.	0/0:101:101,0:.,140.02,.	0/0:60:60,0:.,83.18,.	0/1:143:101,42:.,198.24,.	0/0:43:43,0:.,59.61,.	0/0:26:26,0:.,36.04,.	0/0:252:252,0:.,349.35,.	0/0:54:54,0:.,74.86,.	0/0:173:173,0:.,239.83,.	0/1:69:47,22:.,95.65,.	0/0:57:57,0:.,79.02,.	0/1:66:43,23:.,91.5,.	1/1:40:0,40:.,55.45,.	0/0:119:119,0:.,164.97,.	0/0:34:34,0:.,47.13,.
un	74674	1682	A	C	.	PASS	NS=16;AF=0.844,0.156	GT:DP:AD:GL	0/0:94:94,0:.,130.31,.	./.:45:.,.:.,.,.	./.:0:.,.:.,.,.	0/0:44:44,0:.,61,.	1/1:102:0,102:.,141.4,.	0/0:55:55,0:.,76.25,.	./.:0:.,.:.,.,.	0/0:89:89,0:.,123.38,.	0/0:49:49,0:.,67.93,.	0/0:72:72,0:.,99.81,.	0/0:258:258,0:.,357.66,.	1/1:24:0,24:.,33.27,.	0/0:182:182,0:.,252.31,.	0/0:116:116,0:.,160.81,.	0/0:51:51,0:.,70.7,.	0/0:47:47,0:.,65.16,.	0/0:36:36,0:.,49.91,.	0/1:79:38,41:.,109.52,.	0/0:10:10,0:.,13.86,.
un	75012	1689	A	G	.	PASS	NS=18;AF=0.583,0.417	GT:DP:AD:GL	1/1:149:0,149:.,206.56,.	0/0:37:37,0:.,51.29,.	./.:0:.,.:.,.,.	0/0:37:37,0:.,51.29,.	1/1:139:0,139:.,192.69,.	0/0:59:59,0:.,81.79,.	1/1:32:0,32:.,44.36,.	1/1:95:0,95:.,131.7,.	0/0:85:85,0:.,117.84,.	0/1:38:29,9:.,52.68,.	0/0:299:299,0:.,414.5,.	0/1:17:10,7:.,23.57,.	0/0:268:268,0:.,371.53,.	0/0:98:98,0:.,135.86,.	0/1:32:24,8:.,44.36,.	1/1:38:0,38:.,52.68,.	0/0:42:42,0:.,58.22,.	1/1:44:0,44:.,61,.	0/0:64:64,0:.,88.72,.
un	75086	1691	C	T	.	PASS	NS=17;AF=0.824,0.176	GT:DP:AD:GL	1/1:12:0,12:.,16.64,.	0/0:32:32,0:.,44.36,.	./.:0:.,.:.,.,.	0/0:21:21,0:.,29.11,.	1/1:49:0,49:.,67.93,.	0/0:22:22,0:.,30.5,.	0/0:39:39,0:.,54.07,.	0/0:136:136,0:.,188.54,.	./.:0:.,.:.,.,.	0/0:13:13,0:.,18.02,.	0/0:127:127,0:.,176.06,.	1/1:15:0,15:.,20.79,.	0/0:104:104,0:.,144.17,.	0/0:17:17,0:.,23.57,.	0/0:11:11,0:.,15.25,.	0/0:59:59,0:.,81.79,.	0/0:18:18,0:.,24.95,.	0/0:35:35,0:.,48.52,.	0/0:17:17,0:.,23.57,.
un	75161	1693	G	A	.	PASS	NS=14;AF=0.607,0.393	GT:DP:AD:GL	1/0:95:57,38:.,131.7,.	0/0:84:84,0:.,116.45,.	1/0:71:33,38:.,98.43,.	./.:0:.,.:.,.,.	1/0:105:57,48:.,145.56,.	1/0:217:153,64:.,300.83,.	1/0:147:63,84:.,203.79,.	0/0:330:330,0:.,457.48,.	1/0:76:40,36:.,105.36,.	./.:81:.,.:.,.,.	1/0:334:195,139:.,463.02,.	./.:0:.,.:.,.,.	./.:0:.,.:.,.,.	0/0:100:100,0:.,138.63,.	./.:78:.,.:.,.,.	1/0:114:50,64:.,158.04,.	1/0:106:83,23:.,146.95,.	1/0:207:151,56:.,286.96,.	1/0:96:71,25:.,133.08,.
un	75217	1694	A	G	.	PASS	NS=11;AF=0.591,0.409	GT:DP:AD:GL	1/1:12:0,12:.,16.64,.	./.:0:.,.:.,.,.	./.:0:.,.:.,.,.	1/1:28:0,28:.,38.82,.	./.:0:.,.:.,.,.	0/1:35:11,24:.,48.52,.	0/1:21:7,14:.,29.11,.	0/0:54:54,0:.,74.86,.	0/0:21:21,0:.,29.11,.	./.:0:.,.:.,.,.	0/1:122:45,77:.,170.51,.	./.:0:.,.:.,.,.	./.:0:.,.:.,.,.	./.:0:.,.:.,.,.	./.:0:.,.:.,.,.	0/1:43:28,15:.,61,.	0/0:13:13,0:.,18.02,.	0/0:26:26,0:.,36.04,.	0/1:22:5,17:.,30.5,.
un	75351	1697	T	C	.	PASS	NS=18;AF=0.944,0.056	GT:DP:AD:GL	0/0:122:122,0:.,169.13,.	0/0:134:134,0:.,185.76,.	0/0:74:74,0:.,102.59,.	0/0:51:51,0:.,70.7,.	0/0:133:133,0:.,184.38,.	0/0:118:118,0:.,163.58,.	0/0:84:84,0:.,116.45,.	0/0:201:201,0:.,278.65,.	./.:0:.,.:.,.,.	0/0:85:85,0:.,117.84,.	1/0:226:181,45:.,313.3,.	0/0:29:29,0:.,40.2,.	0/0:242:242,0:.,335.48,.	0/0:92:92,0:.,127.54,.	1/0:53:39,14:.,73.47,.	0/0:54:54,0:.,74.86,.	0/0:50:50,0:.,69.31,.	0/0:115:115,0:.,159.42,.	0/0:68:68,0:.,94.27,.
un	75786	1707	C	T	.	PASS	NS=18;AF=0.944,0.056	GT:DP:AD:GL	0/0:64:64,0:.,88.72,.	0/0:37:37,0:.,51.29,.	0/0:41:41,0:.,56.84,.	0/0:28:28,0:.,38.82,.	0/0:67:67,0:.,92.88,.	0/0:52:52,0:.,72.09,.	0/0:24:24,0:.,33.27,.	0/0:120:120,0:.,166.36,.	1/1:15:0,15:.,20.79,.	0/0:72:72,0:.,99.81,.	0/0:136:136,0:.,188.54,.	0/0:12:12,0:.,16.64,.	0/0:112:112,0:.,155.26,.	0/0:23:23,0:.,31.88,.	0/0:23:23,0:.,31.88,.	0/0:68:68,0:.,94.27,.	0/0:19:19,0:.,26.34,.	0/0:24:24,0:.,33.27,.	./.:0:.,.:.,.,.
un	76195	1716	C	T	.	PASS	NS=15;AF=0.767,0.233	GT:DP:AD:GL	0/0:92:92,0:.,127.54,.	0/0:26:26,0:.,36.04,.	./.:0:.,.:.,.,.	0/0:44:44,0:.,61,.	1/1:66:0,66:.,91.5,.	0/0:40:40,0:.,55.45,.	0/0:70:70,0:.,97.04,.	0/0:136:136,0:.,188.54,.	0/0:25:25,0:.,34.66,.	0/0:19:19,0:.,26.34,.	0/1:238:114,124:.,329.94,.	./.:0:.,.:.,.,.	./.:0:.,.:.,.,.	./.:34:.,.:.,.,.	1/1:53:0,53:.,73.47,.	0/1:52:11,41:.,72.09,.	0/1:39:21,18:.,54.07,.	0/0:82:82,0:.,113.68,.	0/0:51:51,0:.,70.7,.
un	76371	1720	A	G	.	PASS	NS=19;AF=0.579,0.421	GT:DP:AD:GL	1/1:126:0,126:.,174.67,.	0/1:112:72,40:.,155.26,.	0/0:28:28,0:.,38.82,.	1/1:74:0,74:.,102.59,.	1/1:148:0,148:.,205.17,.	0/0:134:134,0:.,185.76,.	1/1:90:0,90:.,124.77,.	0/0:199:199,0:.,275.87,.	0/0:71:71,0:.,98.43,.	0/0:107:107,0:.,148.33,.	0/1:487:262,225:.,675.13,.	1/1:54:0,54:.,74.86,.	0/0:241:241,0:.,334.1,.	0/1:33:14,19:.,45.75,.	0/1:63:13,50:.,87.34,.	0/1:92:21,71:.,127.54,.	0/1:56:25,31:.,77.63,.	0/0:174:174,0:.,241.22,.	0/0:94:94,0:.,130.31,.
un	76601	1725	G	A	.	PASS	NS=16;AF=0.938,0.062	GT:DP:AD:GL	0/0:78:78,0:.,108.13,.	0/0:60:60,0:.,83.18,.	./.:0:.,.:.,.,.	0/0:72:72,0:.,99.81,.	0/0:104:104,0:.,144.17,.	0/0:156:156,0:.,216.26,.	./.:0:.,.:.,.,.	0/0:212:212,0:.,293.89,.	0/0:28:28,0:.,38.82,.	0/0:95:95,0:.,131.7,.	0/0:269:269,0:.,372.91,.	1/0:49:28,21:.,67.93,.	./.:0:.,.:.,.,.	1/0:24:11,13:.,33.27,.	0/0:45:45,0:.,62.38,.	0/0:81:81,0:.,112.29,.	0/0:37:37,0:.,51.29,.	0/0:93:93,0:.,128.93,.	0/0:30:30,0:.,41.59,.
un	76984	1734	A	G	.	PASS	NS=17;AF=0.882,0.118	GT:DP:AD:GL	0/0:151:151,0:.,209.33,.	0/0:62:62,0:.,85.95,.	./.:0:.,.:.,.,.	./.:0:.,.:.,.,.	1/1:98:0,98:.,135.86,.	0/0:53:53,0:.,73.47,.	0/0:50:50,0:.,69.31,.	0/0:168:168,0:.,232.9,.	0/0:36:36,0:.,49.91,.	0/0:36:36,0:.,49.91,.	0/0:271:271,0:.,375.69,.	1/1:45:0,45:.,62.38,.	0/0:157:157,0:.,217.65,.	0/0:16:16,0:.,22.18,.	0/0:18:18,0:.,24.95,.	0/0:67:67,0:.,92.88,.	0/0:44:44,0:.,61,.	0/0:73:73,0:.,101.2,.	0/0:35:35,0:.,48.52,.
un	78033	1757	G	A	.	PASS	NS=18;AF=0.917,0.083	GT:DP:AD:GL	0/0:77:77,0:.,106.74,.	0/0:92:92,0:.,127.54,.	./.:0:.,.:.,.,.	0/0:57:57,0:.,79.02,.	0/0:126:126,0:.,174.67,.	0/0:32:32,0:.,44.36,.	0/0:61:61,0:.,84.56,.	0/0:130:130,0:.,180.22,.	0/0:50:50,0:.,69.31,.	0/0:84:84,0:.,116.45,.	0/0:278:278,0:.,385.39,.	0/0:51:51,0:.,70.7,.	0/0:198:198,0:.,274.49,.	0/0:45:45,0:.,62.38,.	0/0:35:35,0:.,48.52,.	1/1:47:0,47:.,65.16,.	1/0:26:9,17:.,36.04,.	0/0:83:83,0:.,115.06,.	0/0:42:42,0:.,58.22,.
un	78045	1758	C	A	.	PASS	NS=11;AF=0.682,0.318	GT:DP:AD:GL	1/1:68:0,68:.,94.27,.	./.:0:.,.:.,.,.	./.:0:.,.:.,.,.	./.:0:.,.:.,.,.	1/1:60:0,60:.,83.18,.	./.:0:.,.:.,.,.	./.:0:.,.:.,.,.	0/0:89:89,0:.,123.38,.	1/0:29:10,19:.,40.2,.	./.:0:.,.:.,.,.	./.:0:.,.:.,.,.	1/1:28:0,28:.,38.82,.	0/0:61:61,0:.,84.56,.	0/0:73:73,0:.,101.2,.	0/0:18:18,0:.,24.95,.	0/0:43:43,0:.,59.61,.	0/0:20:20,0:.,27.73,.	0/0:95:95,0:.,131.7,.	./.:0:.,.:.,.,.
un	78452	1767	A	C	.	PASS	NS=12;AF=0.917,0.083	GT:DP:AD:GL	0/0:29:29,0:.,40.2,.	./.:0:.,.:.,.,.	./.:0:.,.:.,.,.	0/0:13:13,0:.,18.02,.	0/0:30:30,0:.,41.59,.	1/1:12:0,12:.,16.64,.	0/0:17:17,0:.,23.57,.	0/0:44:44,0:.,61,.	./.:0:.,.:.,.,.	0/0:37:37,0:.,51.29,.	0/0:69:69,0:.,95.65,.	0/0:24:24,0:.,33.27,.	./.:0:.,.:.,.,.	./.:0:.,.:.,.,.	0/0:19:19,0:.,26.34,.	0/0:12:12,0:.,16.64,.	./.:0:.,.:.,.,.	0/0:12:12,0:.,16.64,.	./.:0:.,.:.,.,.
un	78666	1772	G	C	.	PASS	NS=17;AF=0.912,0.088	GT:DP:AD:GL	0/0:44:44,0:.,61,.	0/0:68:68,0:.,94.27,.	./.:0:.,.:.,.,.	0/0:25:25,0:.,34.66,.	1/1:71:0,71:.,98.43,.	0/0:88:88,0:.,121.99,.	0/0:30:30,0:.,41.59,.	0/0:32:32,0:.,44.36,.	0/0:43:43,0:.,59.61,.	0/0:79:79,0:.,109.52,.	0/0:69:69,0:.,95.65,.	1/0:46:28,18:.,63.77,.	0/0:140:140,0:.,194.08,.	0/0:59:59,0:.,81.79,.	0/0:52:52,0:.,72.09,.	0/0:35:35,0:.,48.52,.	0/0:23:23,0:.,31.88,.	0/0:92:92,0:.,127.54,.	./.:0:.,.:.,.,.
un	78757	1774	A	G	.	PASS	NS=10;AF=0.550,0.450	GT:DP:AD:GL	1/1:31:0,31:.,42.98,.	1/1:59:0,59:.,81.79,.	./.:0:.,.:.,.,.	0/1:21:5,16:.,29.11,.	0/0:77:77,0:.,106.74,.	0/1:50:29,21:.,69.31,.	./.:0:.,.:.,.,.	0/1:100:80,20:.,138.63,.	0/0:37:37,0:.,51.29,.	./.:0:.,.:.,.,.	0/1:206:119,87:.,285.58,.	./.:0:.,.:.,.,.	./.:0:.,.:.,.,.	./.:0:.,.:.,.,.	0/0:27:27,0:.,37.43,.	0/1:75:26,49:.,103.97,.	./.:0:.,.:.,.,.	./.:0:.,.:.,.,.	./.:0:.,.:.,.,.
un	79000	1779	A	G	.	PASS	NS=17;AF=0.941,0.059	GT:DP:AD:GL	0/0:67:67,0:.,92.88,.	0/0:39:39,0:.,54.07,.	./.:0:.,.:.,.,.	./.:0:.,.:.,.,.	1/1:89:0,89:.,123.38,.	0/0:72:72,0:.,99.81,.	0/0:81:81,0:.,112.29,.	0/0:167:167,0:.,231.51,.	0/0:17:17,0:.,23.57,.	0/0:26:26,0:.,36.04,.	0/0:329:329,0:.,456.09,.	0/0:45:45,0:.,62.38,.	0/0:179:179,0:.,248.15,.	0/0:49:49,0:.,67.93,.	0/0:53:53,0:.,73.47,.	0/0:53:53,0:.,73.47,.	0/0:45:45,0:.,62.38,.	0/0:101:101,0:.,140.02,.	0/0:72:72,0:.,99.81,.
un	79123	1782	A	G	.	PASS	NS=10;AF=0.550,0.450	GT:DP:AD:GL	./.:0:.,.:.,.,.	./.:0:.,.:.,.,.	./.:0:.,.:.,.,.	./.:0:.,.:.,.,.	0/1:29:16,13:.,40.2,.	./.:0:.,.:.,.,.	0/0:20:20,0:.,27.73,.	0/0:77:77,0:.,106.74,.	0/0:21:21,0:.,29.11,.	./.:0:.,.:.,.,.	1/1:111:0,111:.,153.88,.	1/1:13:0,13:.,18.02,.	./.:0:.,.:.,.,.	./.:0:.,.:.,.,.	./.:0:.,.:.,.,.	1/1:19:0,19:.,26.34,.	0/1:13:9,4:.,18.02,.	0/0:30:30,0:.,41.59,.	0/1:20:11,9:.,27.73,.
un	79251	1785	T	G	.	PASS	NS=18;AF=0.917,0.083	GT:DP:AD:GL	0/0:74:74,0:.,102.59,.	0/0:41:41,0:.,56.84,.	./.:0:.,.:.,.,.	1/0:56:31,25:.,77.63,.	0/0:63:63,0:.,87.34,.	0/0:113:113,0:.,156.65,.	0/0:56:56,0:.,77.63,.	0/0:157:157,0:.,217.65,.	0/0:50:50,0:.,69.31,.	0/0:67:67,0:.,92.88,.	0/0:199:199,0:.,275.87,.	0/0:26:26,0:.,36.04,.	0/0:130:130,0:.,180.22,.	0/0:24:24,0:.,33.27,.	0/0:49:49,0:.,67.93,.	0/0:64:64,0:.,88.72,.	0/0:52:52,0:.,72.09,.	1/1:82:0,82:.,113.68,.	0/0:81:81,0:.,112.29,.
un	79851	1798	A	G	.	PASS	NS=17;AF=0.853,0.147	GT:DP:AD:GL	1/1:21:0,21:.,29.11,.	0/0:17:17,0:.,23.57,.	0/0:40:40,0:.,55.45,.	./.:0:.,.:.,.,.	1/1:55:0,55:.,76.25,.	0/0:13:13,0:.,18.02,.	0/0:21:21,0:.,29.11,.	0/0:49:49,0:.,67.93,.	0/0:12:12,0:.,16.64,.	0/0:14:14,0:.,19.41,.	0/0:136:136,0:.,188.54,.	0/1:29:11,18:.,40.2,.	0/0:52:52,0:.,72.09,.	0/0:22:22,0:.,30.5,.	0/0:19:19,0:.,26.34,.	0/0:29:29,0:.,40.2,.	0/0:24:24,0:.,33.27,.	0/0:27:27,0:.,37.43,.	./.:0:.,.:.,.,.
un	79877	1799	C	T	.	PASS	NS=14;AF=0.929,0.071	GT:DP:AD:GL	0/0:52:52,0:.,72.09,.	0/0:29:29,0:.,40.2,.	./.:0:.,.:.,.,.	0/0:47:47,0:.,65.16,.	1/1:25:0,25:.,34.66,.	0/0:62:62,0:.,85.95,.	0/0:71:71,0:.,98.43,.	0/0:52:52,0:.,72.09,.	./.:0:.,.:.,.,.	0/0:20:20,0:.,27.73,.	0/0:115:115,0:.,159.42,.	0/0:12:12,0:.,16.64,.	./.:0:.,.:.,.,.	0/0:18:18,0:.,24.95,.	./.:0:.,.:.,.,.	0/0:58:58,0:.,80.41,.	./.:0:.,.:.,.,.	0/0:35:35,0:.,48.52,.	0/0:50:50,0:.,69.31,.
un	80593	1815	A	G	.	PASS	NS=10;AF=0.900,0.100	GT:DP:AD:GL	1/1:81:0,81:.,112.29,.	./.:0:.,.:.,.,.	0/0:14:14,0:.,19.41,.	./.:0:.,.:.,.,.	0/0:78:78,0:.,108.13,.	0/0:15:15,0:.,20.79,.	./.:0:.,.:.,.,.	0/0:114:114,0:.,158.04,.	0/0:39:39,0:.,54.07,.	./.:0:.,.:.,.,.	0/0:128:128,0:.,177.45,.	./.:0:.,.:.,.,.	0/0:153:153,0:.,212.1,.	0/0:20:20,0:.,27.73,.	./.:0:.,.:.,.,.	0/0:29:29,0:.,40.2,.	./.:0:.,.:.,.,.	./.:0:.,.:.,.,.	./.:0:.,.:.,.,.
un	80768	1819	T	A	.	PASS	NS=14;AF=0.929,0.071	GT:DP:AD:GL	1/1:11:0,11:.,15.25,.	0/0:34:34,0:.,47.13,.	0/0:17:17,0:.,23.57,.	0/0:54:54,0:.,74.86,.	./.:0:.,.:.,.,.	0/0:28:28,0:.,38.82,.	0/0:62:62,0:.,85.95,.	./.:0:.,.:.,.,.	0/0:11:11,0:.,15.25,.	0/0:93:93,0:.,128.93,.	0/0:136:136,0:.,188.54,.	./.:0:.,.:.,.,.	./.:0:.,.:.,.,.	0/0:37:37,0:.,51.29,.	0/0:18:18,0:.,24.95,.	0/0:29:29,0:.,40.2,.	0/0:32:32,0:.,44.36,.	0/0:68:68,0:.,94.27,.	./.:0:.,.:.,.,.
un	81624	1838	C	T	.	PASS	NS=16;AF=0.906,0.094	GT:DP:AD:GL	0/0:40:40,0:.,55.45,.	0/0:15:15,0:.,20.79,.	./.:0:.,.:.,.,.	./.:0:.,.:.,.,.	0/0:52:52,0:.,72.09,.	0/0:58:58,0:.,80.41,.	0/1:16:11,5:.,22.18,.	0/0:67:67,0:.,92.88,.	0/0:34:34,0:.,47.13,.	1/1:13:0,13:.,18.02,.	0/0:78:78,0:.,108.13,.	0/0:26:26,0:.,36.04,.	0/0:91:91,0:.,126.15,.	./.:0:.,.:.,.,.	0/0:23:23,0:.,31.88,.	0/0:25:25,0:.,34.66,.	0/0:22:22,0:.,30.5,.	0/0:27:27,0:.,37.43,.	0/0:16:16,0:.,22.18,.
un	81653	1839	T	A	.	PASS	NS=19;AF=0.895,0.105	GT:DP:AD:GL	0/0:38:38,0:.,52.68,.	0/0:49:49,0:.,67.93,.	0/0:57:57,0:.,79.02,.	0/0:33:33,0:.,45.75,.	0/0:65:65,0:.,90.11,.	0/0:22:22,0:.,30.5,.	0/0:51:51,0:.,70.7,.	1/0:117:39,78:.,164.97,.	1/1:35:0,35:.,48.52,.	0/0:47:47,0:.,65.16,.	0/0:148:148,0:.,205.17,.	0/0:34:34,0:.,47.13,.	0/0:113:113,0:.,156.65,.	0/0:16:16,0:.,22.18,.	1/0:44:31,13:.,61,.	0/0:57:57,0:.,79.02,.	0/0:17:17,0:.,23.57,.	0/0:46:46,0:.,63.77,.	0/0:11:11,0:.,15.25,.
un	82100	1849	A	T	.	PASS	NS=10;AF=0.950,0.050	GT:DP:AD:GL	0/0:223:223,0:.,309.14,.	./.:0:.,.:.,.,.	./.:0:.,.:.,.,.	./.:0:.,.:.,.,.	./.:0:.,.:.,.,.	0/0:311:311,0:.,431.14,.	0/0:315:315,0:.,436.68,.	./.:0:.,.:.,.,.	./.:0:.,.:.,.,.	0/0:182:182,0:.,252.31,.	./.:0:.,.:.,.,.	./.:0:.,.:.,.,.	./.:0:.,.:.,.,.	0/0:76:76,0:.,105.36,.	0/1:119:90,29:.,164.97,.	0/0:260:260,0:.,360.44,.	0/0:181:181,0:.,250.92,.	0/0:290:290,0:.,403.41,.	0/0:218:218,0:.,302.21,.
un	82199	1851	C	T	.	PASS	NS=18;AF=0.750,0.250	GT:DP:AD:GL	0/0:64:64,0:.,88.72,.	0/1:89:36,53:.,123.38,.	0/0:29:29,0:.,40.2,.	0/1:39:17,22:.,54.07,.	0/0:71:71,0:.,98.43,.	0/0:56:56,0:.,77.63,.	0/0:64:64,0:.,88.72,.	0/0:125:125,0:.,173.29,.	1/1:31:0,31:.,42.98,.	0/1:108:65,43:.,149.72,.	0/1:154:57,97:.,213.49,.	0/0:44:44,0:.,61,.	./.:0:.,.:.,.,.	0/0:54:54,0:.,74.86,.	0/0:68:68,0:.,94.27,.	0/1:69:46,23:.,95.65,.	0/1:17:5,12:.,23.57,.	0/1:61:35,26:.,84.56,.	0/0:81:81,0:.,112.29,.
un	82270	1853	T	A	.	PASS	NS=12;AF=0.833,0.167	GT:DP:AD:GL	./.:0:.,.:.,.,.	./.:0:.,.:.,.,.	./.:0:.,.:.,.,.	0/0:23:23,0:.,31.88,.	1/0:44:12,32:.,61,.	./.:0:.,.:.,.,.	1/1:30:0,30:.,41.59,.	0/0:53:53,0:.,73.47,.	0/0:28:28,0:.,38.82,.	0/0:31:31,0:.,42.98,.	0/0:137:137,0:.,189.92,.	./.:0:.,.:.,.,.	./.:0:.,.:.,.,.	./.:0:.,.:.,.,.	0/0:28:28,0:.,38.82,.	0/0:40:40,0:.,55.45,.	0/0:11:11,0:.,15.25,.	1/0:63:19,44:.,87.34,.	0/0:22:22,0:.,30.5,.
un	82338	1854	A	G	.	PASS	NS=15;AF=0.933,0.067	GT:DP:AD:GL	0/0:49:49,0:.,67.93,.	0/0:26:26,0:.,36.04,.	./.:0:.,.:.,.,.	0/0:52:52,0:.,72.09,.	0/0:57:57,0:.,79.02,.	0/0:17:17,0:.,23.57,.	0/0:22:22,0:.,30.5,.	1/1:65:0,65:.,90.11,.	./.:0:.,.:.,.,.	./.:0:.,.:.,.,.	0/0:74:74,0:.,102.59,.	./.:0:.,.:.,.,.	0/0:116:116,0:.,160.81,.	0/0:48:48,0:.,66.54,.	0/0:25:25,0:.,34.66,.	0/0:17:17,0:.,23.57,.	0/0:13:13,0:.,18.02,.	0/0:54:54,0:.,74.86,.	0/0:28:28,0:.,38.82,.
un	82588	1860	G	A	.	PASS	NS=19;AF=0.737,0.263	GT:DP:AD:GL	0/0:67:67,0:.,92.88,.	0/0:11:11,0:.,15.25,.	1/1:43:0,43:.,59.61,.	0/0:35:35,0:.,48.52,.	0/0:58:58,0:.,80.41,.	1/0:97:48,49:.,134.47,.	0/0:70:70,0:.,97.04,.	0/0:158:158,0:.,219.03,.	1/1:42:0,42:.,58.22,.	0/0:78:78,0:.,108.13,.	0/0:135:135,0:.,187.15,.	0/0:48:48,0:.,66.54,.	0/0:162:162,0:.,224.58,.	0/0:36:36,0:.,49.91,.	1/0:35:19,16:.,48.52,.	0/0:40:40,0:.,55.45,.	1/1:34:0,34:.,47.13,.	0/0:61:61,0:.,84.56,.	1/1:50:0,50:.,69.31,.
un	82779	1864	T	C	.	PASS	NS=10;AF=0.900,0.100	GT:DP:AD:GL	0/0:97:97,0:.,134.47,.	./.:0:.,.:.,.,.	./.:0:.,.:.,.,.	./.:0:.,.:.,.,.	1/1:63:0,63:.,162.2,.	./.:0:.,.:.,.,.	./.:0:.,.:.,.,.	./.:0:.,.:.,.,.	0/0:24:24,0:.,140.02,.	0/0:31:31,0:.,42.98,.	0/0:214:214,0:.,761.08,.	0/0:19:19,0:.,44.36,.	./.:0:.,.:.,.,.	0/0:53:53,0:.,120.61,.	0/0:118:118,0:.,163.58,.	./.:0:.,.:.,.,.	./.:0:.,.:.,.,.	0/0:102:102,0:.,141.4,.	0/0:99:99,0:.,137.24,.
un	82993	1869	C	T	.	PASS	NS=18;AF=0.639,0.361	GT:DP:AD:GL	0/0:80:80,0:.,110.9,.	1/1:33:0,33:.,45.75,.	0/0:29:29,0:.,40.2,.	0/0:47:47,0:.,65.16,.	0/0:85:85,0:.,117.84,.	1/1:20:0,20:.,27.73,.	1/1:58:0,58:.,80.41,.	0/0:190:190,0:.,263.4,.	0/0:24:24,0:.,33.27,.	0/1:32:12,20:.,44.36,.	0/1:111:52,59:.,153.88,.	0/0:25:25,0:.,34.66,.	./.:0:.,.:.,.,.	1/1:35:0,35:.,48.52,.	0/1:27:12,15:.,37.43,.	0/1:49:11,38:.,67.93,.	0/0:42:42,0:.,58.22,.	0/0:40:40,0:.,55.45,.	0/1:45:35,10:.,62.38,.
un	83175	1873	C	T	.	PASS	NS=18;AF=0.861,0.139	GT:DP:AD:GL	0/0:139:139,0:.,192.69,.	0/0:28:28,0:.,38.82,.	./.:0:.,.:.,.,.	0/0:59:59,0:.,81.79,.	0/1:126:66,60:.,174.67,.	0/0:94:94,0:.,130.31,.	0/1:53:29,24:.,73.47,.	0/1:198:55,143:.,274.49,.	0/0:73:73,0:.,101.2,.	0/0:55:55,0:.,76.25,.	0/0:158:158,0:.,219.03,.	0/1:36:16,20:.,49.91,.	0/0:228:228,0:.,316.08,.	0/1:105:29,76:.,145.56,.	0/0:54:54,0:.,74.86,.	0/0:66:66,0:.,91.5,.	0/0:56:56,0:.,77.63,.	0/0:91:91,0:.,126.15,.	0/0:75:75,0:.,103.97,.
un	83614	1883	G	A	.	PASS	NS=16;AF=0.750,0.250	GT:DP:AD:GL	0/0:46:46,0:.,63.77,.	0/0:35:35,0:.,48.52,.	./.:0:.,.:.,.,.	1/1:35:0,35:.,48.52,.	0/0:25:25,0:.,34.66,.	0/0:64:64,0:.,88.72,.	1/1:26:0,26:.,36.04,.	0/0:43:43,0:.,59.61,.	0/0:16:16,0:.,22.18,.	0/0:72:72,0:.,99.81,.	1/0:103:51,52:.,142.79,.	0/0:31:31,0:.,42.98,.	./.:0:.,.:.,.,.	0/0:56:56,0:.,77.63,.	0/0:19:19,0:.,26.34,.	0/0:26:26,0:.,36.04,.	./.:0:.,.:.,.,.	1/1:86:0,86:.,119.22,.	1/0:39:22,17:.,54.07,.
un	84470	1902	G	A	.	PASS	NS=13;AF=0.846,0.154	GT:DP:AD:GL	0/0:19:19,0:.,26.34,.	./.:0:.,.:.,.,.	./.:0:.,.:.,.,.	./.:0:.,.:.,.,.	0/0:26:26,0:.,36.04,.	1/1:54:0,54:.,74.86,.	./.:0:.,.:.,.,.	0/0:27:27,0:.,37.43,.	0/0:21:21,0:.,29.11,.	0/0:15:15,0:.,20.79,.	1/0:112:55,57:.,155.26,.	0/0:42:42,0:.,58.22,.	0/0:37:37,0:.,51.29,.	./.:0:.,.:.,.,.	0/0:16:16,0:.,22.18,.	0/0:12:12,0:.,16.64,.	./.:0:.,.:.,.,.	0/0:54:54,0:.,74.86,.	1/0:22:16,6:.,30.5,.
un	84535	1903	C	T	.	PASS	NS=10;AF=0.550,0.450	GT:DP:AD:GL	0/0:72:72,0:.,99.81,.	./.:0:.,.:.,.,.	./.:0:.,.:.,.,.	./.:0:.,.:.,.,.	./.:0:.,.:.,.,.	0/1:36:19,17:.,49.91,.	0/0:64:64,0:.,88.72,.	./.:0:.,.:.,.,.	./.:0:.,.:.,.,.	0/1:14:6,8:.,19.41,.	./.:0:.,.:.,.,.	./.:0:.,.:.,.,.	./.:0:.,.:.,.,.	0/1:49:34,15:.,67.93,.	0/0:21:21,0:.,29.11,.	1/1:61:0,61:.,84.56,.	0/1:56:26,30:.,77.63,.	0/1:103:61,42:.,142.79,.	1/1:13:0,13:.,18.02,.
un	84682	1907	T	C	.	PASS	NS=17;AF=0.882,0.118	GT:DP:AD:GL	0/0:64:64,0:.,88.72,.	0/0:14:14,0:.,19.41,.	./.:0:.,.:.,.,.	./.:0:.,.:.,.,.	0/0:59:59,0:.,81.79,.	0/0:36:36,0:.,49.91,.	0/0:49:49,0:.,67.93,.	0/0:32:32,0:.,44.36,.	0/0:10:10,0:.,13.86,.	1/1:20:0,20:.,27.73,.	0/0:65:65,0:.,90.11,.	0/0:17:17,0:.,23.57,.	0/0:83:83,0:.,115.06,.	0/0:18:18,0:.,24.95,.	0/0:17:17,0:.,23.57,.	0/0:39:39,0:.,54.07,.	0/0:11:11,0:.,15.25,.	1/1:23:0,23:.,31.88,.	0/0:13:13,0:.,18.02,.
un	84812	1910	C	T	.	PASS	NS=13;AF=0.577,0.423	GT:DP:AD:GL	1/1:54:0,54:.,74.86,.	./.:0:.,.:.,.,.	./.:0:.,.:.,.,.	./.:0:.,.:.,.,.	1/1:35:0,35:.,48.52,.	0/0:81:81,0:.,112.29,.	./.:0:.,.:.,.,.	0/1:151:57,94:.,209.33,.	0/0:36:36,0:.,49.91,.	0/0:18:18,0:.,24.95,.	0/0:92:92,0:.,127.54,.	1/1:19:0,19:.,26.34,.	0/0:91:91,0:.,126.15,.	./.:0:.,.:.,.,.	1/1:43:0,43:.,59.61,.	1/1:20:0,20:.,27.73,.	0/0:53:53,0:.,73.47,.	./.:0:.,.:.,.,.	0/0:36:36,0:.,49.91,.
un	85550	1926	T	A	.	PASS	NS=18;AF=0.833,0.167	GT:DP:AD:GL	1/1:82:0,82:.,113.68,.	0/0:100:100,0:.,138.63,.	0/0:20:20,0:.,27.73,.	0/0:64:64,0:.,88.72,.	1/1:111:0,111:.,153.88,.	0/0:59:59,0:.,81.79,.	0/0:71:71,0:.,98.43,.	0/0:174:174,0:.,241.22,.	0/0:98:98,0:.,135.86,.	0/0:153:153,0:.,212.1,.	0/0:317:317,0:.,439.46,.	1/1:29:0,29:.,40.2,.	./.:0:.,.:.,.,.	0/0:163:163,0:.,225.97,.	0/0:61:61,0:.,84.56,.	0/0:52:52,0:.,72.09,.	0/0:44:44,0:.,61,.	0/0:91:91,0:.,126.15,.	0/0:75:75,0:.,103.97,.
un	86157	1940	T	C	.	PASS	NS=17;AF=0.941,0.059	GT:DP:AD:GL	1/1:64:0,64:.,88.72,.	0/0:13:13,0:.,18.02,.	./.:0:.,.:.,.,.	0/0:32:32,0:.,44.36,.	0/0:111:111,0:.,153.88,.	./.:0:.,.:.,.,.	0/0:41:41,0:.,56.84,.	0/0:96:96,0:.,133.08,.	0/0:40:40,0:.,55.45,.	0/0:57:57,0:.,79.02,.	0/0:171:171,0:.,237.06,.	0/0:21:21,0:.,29.11,.	0/0:142:142,0:.,196.85,.	0/0:48:48,0:.,66.54,.	0/0:39:39,0:.,54.07,.	0/0:41:41,0:.,56.84,.	0/0:41:41,0:.,56.84,.	0/0:50:50,0:.,69.31,.	0/0:25:25,0:.,34.66,.
un	86411	1946	G	A	.	PASS	NS=15;AF=0.900,0.100	GT:DP:AD:GL	0/0:80:80,0:.,110.9,.	0/0:50:50,0:.,69.31,.	./.:0:.,.:.,.,.	1/1:20:0,20:.,27.73,.	0/0:78:78,0:.,108.13,.	0/0:47:47,0:.,65.16,.	./.:0:.,.:.,.,.	0/0:82:82,0:.,113.68,.	0/0:51:51,0:.,70.7,.	1/0:75:35,40:.,103.97,.	./.:0:.,.:.,.,.	0/0:27:27,0:.,37.43,.	0/0:77:77,0:.,106.74,.	0/0:10:10,0:.,13.86,.	0/0:13:13,0:.,18.02,.	0/0:27:27,0:.,37.43,.	0/0:36:36,0:.,49.91,.	./.:0:.,.:.,.,.	0/0:26:26,0:.,36.04,.
un	86547	1949	G	A	.	PASS	NS=14;AF=0.714,0.286	GT:DP:AD:GL	./.:0:.,.:.,.,.	./.:0:.,.:.,.,.	0/0:12:12,0:.,16.64,.	0/0:34:34,0:.,47.13,.	1/1:25:0,25:.,34.66,.	0/0:36:36,0:.,49.91,.	0/0:24:24,0:.,33.27,.	./.:0:.,.:.,.,.	./.:0:.,.:.,.,.	0/0:19:19,0:.,26.34,.	0/0:101:101,0:.,140.02,.	1/1:20:0,20:.,27.73,.	0/0:52:52,0:.,72.09,.	0/0:12:12,0:.,16.64,.	1/1:16:0,16:.,22.18,.	0/0:14:14,0:.,19.41,.	1/1:13:0,13:.,18.02,.	0/0:23:23,0:.,31.88,.	./.:0:.,.:.,.,.
un	87483	1970	T	C	.	PASS	NS=11;AF=0.909,0.091	GT:DP:AD:GL	0/0:70:70,0:.,97.04,.	./.:0:.,.:.,.,.	./.:0:.,.:.,.,.	./.:0:.,.:.,.,.	./.:0:.,.:.,.,.	0/0:83:83,0:.,115.06,.	0/0:78:78,0:.,108.13,.	./.:0:.,.:.,.,.	./.:0:.,.:.,.,.	0/0:100:100,0:.,138.63,.	./.:0:.,.:.,.,.	./.:0:.,.:.,.,.	0/0:182:182,0:.,252.31,.	1/0:58:38,20:.,80.41,.	0/0:49:49,0:.,67.93,.	0/0:72:72,0:.,99.81,.	1/0:46:29,17:.,63.77,.	0/0:95:95,0:.,131.7,.	0/0:74:74,0:.,102.59,.
un	87756	1976	T	A	.	PASS	NS=15;AF=0.667,0.333	GT:DP:AD:GL	0/0:73:73,0:.,101.2,.	0/0:34:34,0:.,47.13,.	./.:0:.,.:.,.,.	0/0:60:60,0:.,83.18,.	1/1:47:0,47:.,65.16,.	0/0:98:98,0:.,135.86,.	./.:0:.,.:.,.,.	1/1:118:0,118:.,163.58,.	1/1:29:0,29:.,40.2,.	0/0:58:58,0:.,80.41,.	1/0:192:76,116:.,266.17,.	1/1:30:0,30:.,41.59,.	./.:0:.,.:.,.,.	1/0:103:48,55:.,142.79,.	./.:17:.,.:.,.,.	0/0:50:50,0:.,69.31,.	0/0:27:27,0:.,37.43,.	0/0:124:124,0:.,171.9,.	0/0:77:77,0:.,106.74,.
un	87827	1978	G	A	.	PASS	NS=11;AF=0.909,0.091	GT:DP:AD:GL	0/0:50:50,0:.,69.31,.	./.:0:.,.:.,.,.	./.:0:.,.:.,.,.	./.:0:.,.:.,.,.	0/0:117:117,0:.,162.2,.	0/0:10:10,0:.,13.86,.	./.:0:.,.:.,.,.	0/0:127:127,0:.,176.06,.	0/0:37:37,0:.,51.29,.	./.:0:.,.:.,.,.	./.:0:.,.:.,.,.	1/1:56:0,56:.,77.63,.	0/0:90:90,0:.,124.77,.	0/0:37:37,0:.,51.29,.	0/0:46:46,0:.,63.77,.	0/0:60:60,0:.,83.18,.	0/0:18:18,0:.,24.95,.	./.:0:.,.:.,.,.	./.:0:.,.:.,.,.
un	87972	1981	A	G	.	PASS	NS=15;AF=0.867,0.133	GT:DP:AD:GL	0/0:95:95,0:.,131.7,.	0/0:90:90,0:.,124.77,.	./.:12:.,.:.,.,.	0/0:37:37,0:.,51.29,.	1/1:41:0,41:.,56.84,.	./.:0:.,.:.,.,.	0/0:14:14,0:.,19.41,.	0/0:57:57,0:.,79.02,.	0/0:13:13,0:.,18.02,.	./.:0:.,.:.,.,.	0/0:86:86,0:.,119.22,.	0/1:25:15,10:.,34.66,.	0/0:65:65,0:.,90.11,.	0/0:16:16,0:.,22.18,.	0/0:28:28,0:.,38.82,.	0/0:27:27,0:.,37.43,.	0/1:16:9,7:.,22.18,.	./.:0:.,.:.,.,.	0/0:37:37,0:.,51.29,.
un	88115	1984	C	T	.	PASS	NS=11;AF=0.818,0.182	GT:DP:AD:GL	0/0:79:79,0:.,109.52,.	0/0:14:14,0:.,19.41,.	./.:0:.,.:.,.,.	0/0:32:32,0:.,44.36,.	./.:0:.,.:.,.,.	1/1:42:0,42:.,58.22,.	./.:0:.,.:.,.,.	0/0:82:82,0:.,113.68,.	./.:0:.,.:.,.,.	0/0:10:10,0:.,13.86,.	0/0:32:32,0:.,44.36,.	./.:0:.,.:.,.,.	0/0:61:61,0:.,84.56,.	0/0:12:12,0:.,16.64,.	./.:0:.,.:.,.,.	0/0:22:22,0:.,30.5,.	./.:0:.,.:.,.,.	./.:0:.,.:.,.,.	1/1:63:0,63:.,87.34,.
un	88441	1991	G	A	.	PASS	NS=16;AF=0.750,0.250	GT:DP:AD:GL	0/0:92:92,0:.,127.54,.	./.:0:.,.:.,.,.	./.:0:.,.:.,.,.	1/1:19:0,19:.,26.34,.	0/0:60:60,0:.,83.18,.	0/0:19:19,0:.,26.34,.	1/1:18:0,18:.,24.95,.	1/0:86:38,48:.,119.22,.	0/0:18:18,0:.,24.95,.	0/0:37:37,0:.,51.29,.	0/0:164:164,0:.,227.35,.	0/0:10:10,0:.,13.86,.	./.:0:.,.:.,.,.	0/0:11:11,0:.,15.25,.	0/0:27:27,0:.,37.43,.	0/0:45:45,0:.,62.38,.	0/0:35:35,0:.,48.52,.	1/1:37:0,37:.,51.29,.	1/0:28:12,16:.,38.82,.
un	88470	1992	T	G	.	PASS	NS=11;AF=0.909,0.091	GT:DP:AD:GL	0/0:97:97,0:.,134.47,.	./.:0:.,.:.,.,.	./.:0:.,.:.,.,.	./.:0:.,.:.,.,.	./.:0:.,.:.,.,.	0/0:111:111,0:.,153.88,.	1/1:90:0,90:.,124.77,.	./.:0:.,.:.,.,.	./.:0:.,.:.,.,.	0/0:136:136,0:.,188.54,.	./.:0:.,.:.,.,.	./.:0:.,.:.,.,.	0/0:195:195,0:.,270.33,.	0/0:27:27,0:.,37.43,.	0/0:43:43,0:.,59.61,.	0/0:41:41,0:.,56.84,.	0/0:45:45,0:.,62.38,.	0/0:121:121,0:.,167.74,.	0/0:58:58,0:.,80.41,.
un	88957	2003	C	G	.	PASS	NS=16;AF=0.719,0.281	GT:DP:AD:GL	1/1:46:0,46:.,63.77,.	./.:0:.,.:.,.,.	./.:0:.,.:.,.,.	./.:0:.,.:.,.,.	0/0:49:49,0:.,67.93,.	1/1:25:0,25:.,34.66,.	0/0:25:25,0:.,34.66,.	0/0:73:73,0:.,101.2,.	0/0:16:16,0:.,22.18,.	0/0:35:35,0:.,48.52,.	1/1:148:0,148:.,205.17,.	0/0:25:25,0:.,34.66,.	0/0:100:100,0:.,138.63,.	0/0:19:19,0:.,26.34,.	0/0:28:28,0:.,38.82,.	0/0:28:28,0:.,38.82,.	0/1:34:19,15:.,47.13,.	1/1:62:0,62:.,85.95,.	0/0:23:23,0:.,31.88,.
un	89028	2005	A	G	.	PASS	NS=18;AF=0.611,0.389	GT:DP:AD:GL	1/1:83:0,83:.,115.06,.	0/0:77:77,0:.,106.74,.	./.:0:.,.:.,.,.	0/0:19:19,0:.,26.34,.	0/0:74:74,0:.,102.59,.	0/0:38:38,0:.,52.68,.	0/0:47:47,0:.,65.16,.	0/1:145:52,93:.,201.01,.	0/0:60:60,0:.,83.18,.	0/0:41:41,0:.,56.84,.	1/1:310:0,310:.,429.75,.	0/0:25:25,0:.,34.66,.	0/0:176:176,0:.,243.99,.	1/1:45:0,45:.,62.38,.	1/1:52:0,52:.,72.09,.	1/1:61:0,61:.,84.56,.	1/1:37:0,37:.,51.29,.	0/1:20:6,14:.,27.73,.	0/0:39:39,0:.,54.07,.
un	89172	2008	C	G	.	PASS	NS=12;AF=0.917,0.083	GT:DP:AD:GL	0/0:24:24,0:.,33.27,.	./.:0:.,.:.,.,.	0/1:15:10,5:.,20.79,.	0/0:17:17,0:.,23.57,.	0/0:21:21,0:.,29.11,.	0/0:58:58,0:.,80.41,.	0/0:16:16,0:.,22.18,.	./.:0:.,.:.,.,.	./.:0:.,.:.,.,.	./.:0:.,.:.,.,.	0/0:128:128,0:.,177.45,.	./.:0:.,.:.,.,.	0/0:22:22,0:.,30.5,.	./.:0:.,.:.,.,.	0/1:14:7,7:.,19.41,.	0/0:10:10,0:.,13.86,.	0/0:12:12,0:.,16.64,.	0/0:86:86,0:.,119.22,.	./.:0:.,.:.,.,.
un	89772	2021	A	G	.	PASS	NS=18;AF=0.833,0.167	GT:DP:AD:GL	0/0:129:129,0:.,178.83,.	0/1:30:11,19:.,41.59,.	0/0:16:16,0:.,22.18,.	0/1:91:68,23:.,126.15,.	0/0:113:113,0:.,156.65,.	0/0:137:137,0:.,189.92,.	0/0:68:68,0:.,94.27,.	0/0:282:282,0:.,390.93,.	0/0:76:76,0:.,105.36,.	1/1:37:0,37:.,51.29,.	0/0:336:336,0:.,465.79,.	0/0:35:35,0:.,48.52,.	./.:0:.,.:.,.,.	0/0:45:45,0:.,62.38,.	0/0:60:60,0:.,83.18,.	0/0:77:77,0:.,106.74,.	0/0:52:52,0:.,72.09,.	1/1:57:0,57:.,79.02,.	0/0:43:43,0:.,59.61,.
un	89890	2024	T	G	.	PASS	NS=16;AF=0.750,0.250	GT:DP:AD:GL	0/0:86:86,0:.,119.22,.	0/0:122:122,0:.,169.13,.	./.:0:.,.:.,.,.	0/0:101:101,0:.,140.02,.	0/0:62:62,0:.,85.95,.	0/0:160:160,0:.,221.81,.	./.:0:.,.:.,.,.	./.:0:.,.:.,.,.	1/1:27:0,27:.,37.43,.	0/0:123:123,0:.,170.51,.	0/0:223:223,0:.,309.14,.	0/0:13:13,0:.,18.02,.	0/0:288:288,0:.,399.25,.	1/0:51:26,25:.,70.7,.	1/1:44:0,44:.,61,.	0/0:67:67,0:.,92.88,.	1/1:43:0,43:.,59.61,.	0/0:98:98,0:.,135.86,.	1/0:75:53,22:.,103.97,.
un	90022	2027	C	T	.	PASS	NS=18;AF=0.722,0.278	GT:DP:AD:GL	1/1:97:0,97:.,134.47,.	0/0:35:35,0:.,48.52,.	./.:0:.,.:.,.,.	0/1:12:5,7:.,16.64,.	1/1:91:0,91:.,126.15,.	0/0:59:59,0:.,81.79,.	0/0:33:33,0:.,45.75,.	0/0:194:194,0:.,268.94,.	0/0:42:42,0:.,58.22,.	0/1:66:39,27:.,91.5,.	0/0:261:261,0:.,361.82,.	1/1:33:0,33:.,45.75,.	0/0:176:176,0:.,243.99,.	0/1:28:11,17:.,38.82,.	0/1:78:38,40:.,108.13,.	0/0:77:77,0:.,106.74,.	0/0:42:42,0:.,58.22,.	0/0:178:178,0:.,246.76,.	0/0:46:46,0:.,63.77,.
un	90293	2033	C	T	.	PASS	NS=18;AF=0.528,0.472	GT:DP:AD:GL	0/0:77:77,0:.,106.74,.	1/1:41:0,41:.,56.84,.	0/1:46:28,18:.,63.77,.	1/1:64:0,64:.,88.72,.	./.:0:.,.:.,.,.	0/1:106:56,50:.,146.95,.	1/1:68:0,68:.,94.27,.	0/0:104:104,0:.,144.17,.	0/0:60:60,0:.,83.18,.	0/1:95:37,58:.,131.7,.	1/1:326:0,326:.,451.93,.	0/0:43:43,0:.,59.61,.	0/0:177:177,0:.,245.37,.	0/0:40:40,0:.,55.45,.	1/1:59:0,59:.,81.79,.	0/0:54:54,0:.,74.86,.	1/1:31:0,31:.,42.98,.	1/1:41:0,41:.,56.84,.	0/0:56:56,0:.,77.63,.
un	92385	2080	A	T	.	PASS	NS=16;AF=0.500,0.500	GT:DP:AD:GL	0/1:181:136,45:.,250.92,.	0/1:93:70,23:.,128.93,.	./.:0:.,.:.,.,.	0/1:133:74,59:.,184.38,.	0/1:244:152,92:.,338.26,.	0/1:239:175,64:.,331.32,.	0/1:108:78,30:.,149.72,.	0/1:471:226,245:.,654.33,.	0/1:121:82,39:.,167.74,.	0/1:219:161,58:.,303.6,.	0/1:797:482,315:.,1104.88,.	0/1:58:29,29:.,81.79,.	./.:0:.,.:.,.,.	0/1:152:110,42:.,210.72,.	0/1:148:68,80:.,206.56,.	0/1:155:59,96:.,214.88,.	0/1:105:63,42:.,145.56,.	./.:213:.,.:.,.,.	0/1:59:31,28:.,81.79,.
un	92771	2089	A	G	.	PASS	NS=10;AF=0.950,0.050	GT:DP:AD:GL	0/0:78:78,0:.,108.13,.	0/0:22:22,0:.,30.5,.	./.:0:.,.:.,.,.	./.:0:.,.:.,.,.	0/0:16:16,0:.,22.18,.	0/0:26:26,0:.,36.04,.	0/1:16:7,9:.,22.18,.	./.:0:.,.:.,.,.	./.:0:.,.:.,.,.	0/0:25:25,0:.,34.66,.	0/0:106:106,0:.,146.95,.	0/0:18:18,0:.,24.95,.	0/0:107:107,0:.,148.33,.	0/0:92:92,0:.,127.54,.	./.:0:.,.:.,.,.	./.:0:.,.:.,.,.	./.:0:.,.:.,.,.	./.:0:.,.:.,.,.	./.:0:.,.:.,.,.
un	92832	2090	C	T	.	PASS	NS=15;AF=0.933,0.067	GT:DP:AD:GL	0/0:44:44,0:.,61,.	./.:0:.,.:.,.,.	0/0:46:46,0:.,63.77,.	0/0:20:20,0:.,27.73,.	./.:0:.,.:.,.,.	0/0:60:60,0:.,83.18,.	./.:0:.,.:.,.,.	0/0:54:54,0:.,74.86,.	0/0:15:15,0:.,20.79,.	0/0:37:37,0:.,51.29,.	0/0:67:67,0:.,92.88,.	1/1:23:0,23:.,31.88,.	0/0:101:101,0:.,140.02,.	./.:0:.,.:.,.,.	0/0:36:36,0:.,49.91,.	0/0:27:27,0:.,37.43,.	0/0:12:12,0:.,16.64,.	0/0:26:26,0:.,36.04,.	0/0:24:24,0:.,33.27,.
un	92862	2091	A	G	.	PASS	NS=15;AF=0.733,0.267	GT:DP:AD:GL	0/0:50:50,0:.,69.31,.	1/1:25:0,25:.,34.66,.	0/1:21:10,11:.,29.11,.	0/0:57:57,0:.,79.02,.	0/0:40:40,0:.,55.45,.	0/0:34:34,0:.,47.13,.	0/0:17:17,0:.,23.57,.	0/0:62:62,0:.,85.95,.	1/1:10:0,10:.,13.86,.	0/1:20:10,10:.,27.73,.	0/1:89:41,48:.,123.38,.	0/0:29:29,0:.,40.2,.	./.:0:.,.:.,.,.	./.:27:.,.:.,.,.	0/1:21:8,13:.,29.11,.	./.:0:.,.:.,.,.	./.:0:.,.:.,.,.	0/0:36:36,0:.,49.91,.	0/0:29:29,0:.,40.2,.
un	93306	2101	G	A	.	PASS	NS=17;AF=0.706,0.294	GT:DP:AD:GL	0/0:139:139,0:.,192.69,.	1/0:77:60,17:.,106.74,.	./.:0:.,.:.,.,.	1/0:24:9,15:.,33.27,.	0/0:97:97,0:.,134.47,.	1/0:121:49,72:.,167.74,.	0/0:23:23,0:.,31.88,.	1/1:174:0,174:.,241.22,.	1/0:71:31,40:.,98.43,.	1/0:37:28,9:.,51.29,.	0/0:331:331,0:.,458.86,.	0/0:31:31,0:.,42.98,.	0/0:248:248,0:.,343.8,.	0/0:71:71,0:.,98.43,.	./.:57:.,.:.,.,.	1/0:72:35,37:.,99.81,.	1/1:58:0,58:.,80.41,.	0/0:41:41,0:.,56.84,.	0/0:112:112,0:.,155.26,.
un	94391	2125	C	T	.	PASS	NS=19;AF=0.684,0.316	GT:DP:AD:GL	1/1:59:0,59:.,81.79,.	0/0:20:20,0:.,27.73,.	1/1:18:0,18:.,24.95,.	0/1:44:22,22:.,61,.	1/1:57:0,57:.,79.02,.	0/0:35:35,0:.,48.52,.	1/1:67:0,67:.,92.88,.	0/0:28:28,0:.,38.82,.	0/0:13:13,0:.,18.02,.	0/1:81:19,62:.,112.29,.	0/0:132:132,0:.,182.99,.	1/1:51:0,51:.,70.7,.	0/0:115:115,0:.,159.42,.	0/0:33:33,0:.,45.75,.	0/0:36:36,0:.,49.91,.	0/0:37:37,0:.,51.29,.	0/0:11:11,0:.,15.25,.	0/0:64:64,0:.,88.72,.	0/0:27:27,0:.,37.43,.
un	96190	2166	A	G	.	PASS	NS=17;AF=0.500,0.500	GT:DP:AD:GL	1/1:13:0,13:.,18.02,.	0/0:28:28,0:.,38.82,.	./.:0:.,.:.,.,.	0/0:34:34,0:.,47.13,.	1/1:74:0,74:.,102.59,.	0/1:54:34,20:.,76.25,.	1/1:31:0,31:.,42.98,.	1/1:105:0,105:.,145.56,.	0/0:61:61,0:.,84.56,.	0/0:87:87,0:.,120.61,.	0/1:133:83,50:.,184.38,.	0/1:24:6,18:.,33.27,.	0/0:166:166,0:.,230.12,.	0/1:49:13,36:.,67.93,.	1/1:12:0,12:.,16.64,.	1/1:32:0,32:.,44.36,.	./.:0:.,.:.,.,.	0/0:68:68,0:.,94.27,.	0/1:36:14,22:.,49.91,.
un	96518	2173	G	A	.	PASS	NS=14;AF=0.929,0.071	GT:DP:AD:GL	1/1:158:0,158:.,219.03,.	0/0:43:43,0:.,59.61,.	./.:0:.,.:.,.,.	0/0:106:106,0:.,146.95,.	./.:0:.,.:.,.,.	0/0:173:173,0:.,239.83,.	0/0:101:101,0:.,140.02,.	0/0:328:328,0:.,454.7,.	./.:0:.,.:.,.,.	0/0:172:172,0:.,238.44,.	0/0:442:442,0:.,612.74,.	0/0:32:32,0:.,44.36,.	0/0:286:286,0:.,396.48,.	0/0:109:109,0:.,151.11,.	./.:0:.,.:.,.,.	0/0:137:137,0:.,189.92,.	./.:0:.,.:.,.,.	0/0:166:166,0:.,230.12,.	0/0:119:119,0:.,164.97,.
un	97017	2184	T	A	.	PASS	NS=15;AF=0.733,0.267	GT:DP:AD:GL	0/0:23:23,0:.,31.88,.	1/1:27:0,27:.,37.43,.	0/0:24:24,0:.,33.27,.	1/1:15:0,15:.,20.79,.	0/0:13:13,0:.,18.02,.	1/1:15:0,15:.,20.79,.	./.:0:.,.:.,.,.	./.:0:.,.:.,.,.	./.:0:.,.:.,.,.	1/0:26:7,19:.,36.04,.	0/0:157:157,0:.,217.65,.	0/0:22:22,0:.,30.5,.	0/0:67:67,0:.,92.88,.	0/0:30:30,0:.,41.59,.	0/0:17:17,0:.,23.57,.	./.:0:.,.:.,.,.	0/0:11:11,0:.,15.25,.	0/0:22:22,0:.,30.5,.	1/0:17:8,9:.,23.57,.
un	97175	2188	G	A	.	PASS	NS=12;AF=0.750,0.250	GT:DP:AD:GL	0/0:51:51,0:.,70.7,.	0/0:36:36,0:.,49.91,.	0/0:35:35,0:.,48.52,.	0/0:39:39,0:.,54.07,.	./.:0:.,.:.,.,.	0/0:45:45,0:.,62.38,.	./.:0:.,.:.,.,.	1/0:199:67,132:.,280.03,.	1/0:87:40,47:.,124.77,.	./.:0:.,.:.,.,.	./.:0:.,.:.,.,.	1/0:34:17,17:.,47.13,.	0/0:155:155,0:.,214.88,.	./.:0:.,.:.,.,.	./.:0:.,.:.,.,.	1/0:54:37,17:.,81.79,.	1/1:49:0,49:.,67.93,.	./.:0:.,.:.,.,.	0/0:52:52,0:.,72.09,.
un	97210	2189	G	A	.	PASS	NS=15;AF=0.533,0.467	GT:DP:AD:GL	0/0:69:69,0:.,95.65,.	1/1:10:0,10:.,13.86,.	./.:0:.,.:.,.,.	1/1:28:0,28:.,38.82,.	0/0:73:73,0:.,101.2,.	1/1:76:0,76:.,105.36,.	1/1:24:0,24:.,33.27,.	0/0:166:166,0:.,230.12,.	1/1:33:0,33:.,45.75,.	./.:0:.,.:.,.,.	0/0:90:90,0:.,124.77,.	./.:0:.,.:.,.,.	./.:0:.,.:.,.,.	1/0:52:39,13:.,72.09,.	0/0:57:57,0:.,79.02,.	1/0:71:28,43:.,98.43,.	0/0:47:47,0:.,65.16,.	1/1:31:0,31:.,42.98,.	0/0:30:30,0:.,41.59,.
un	97593	2197	G	A	.	PASS	NS=17;AF=0.676,0.324	GT:DP:AD:GL	0/0:40:40,0:.,55.45,.	0/0:78:78,0:.,108.13,.	./.:0:.,.:.,.,.	0/0:40:40,0:.,55.45,.	0/0:66:66,0:.,91.5,.	1/1:41:0,41:.,56.84,.	0/0:34:34,0:.,47.13,.	0/0:49:49,0:.,67.93,.	1/1:19:0,19:.,26.34,.	0/0:65:65,0:.,90.11,.	0/0:157:157,0:.,217.65,.	0/0:22:22,0:.,30.5,.	./.:0:.,.:.,.,.	0/0:30:30,0:.,41.59,.	1/1:22:0,22:.,30.5,.	1/1:49:0,49:.,67.93,.	1/1:28:0,28:.,38.82,.	0/0:15:15,0:.,20.79,.	1/0:41:27,14:.,58.22,.
un	98235	2212	G	A	.	PASS	NS=15;AF=0.800,0.200	GT:DP:AD:GL	0/0:34:34,0:.,47.13,.	0/0:16:16,0:.,22.18,.	./.:0:.,.:.,.,.	0/0:18:18,0:.,24.95,.	0/0:51:51,0:.,70.7,.	1/1:89:0,89:.,123.38,.	0/0:47:47,0:.,65.16,.	0/0:19:19,0:.,26.34,.	0/0:15:15,0:.,20.79,.	1/0:51:36,15:.,70.7,.	1/1:46:0,46:.,63.77,.	0/0:29:29,0:.,40.2,.	./.:0:.,.:.,.,.	1/0:72:33,39:.,99.81,.	./.:0:.,.:.,.,.	0/0:31:31,0:.,42.98,.	0/0:27:27,0:.,37.43,.	0/0:11:11,0:.,15.25,.	./.:0:.,.:.,.,.
un	98277	2213	G	T	.	PASS	NS=17;AF=0.588,0.412	GT:DP:AD:GL	0/0:24:24,0:.,33.27,.	0/1:30:19,11:.,41.59,.	./.:0:.,.:.,.,.	1/1:61:0,61:.,84.56,.	1/1:134:0,134:.,185.76,.	0/0:157:157,0:.,217.65,.	0/0:55:55,0:.,76.25,.	0/0:237:237,0:.,328.55,.	./.:0:.,.:.,.,.	0/1:41:20,21:.,56.84,.	0/0:284:284,0:.,393.71,.	0/0:21:21,0:.,29.11,.	0/0:220:220,0:.,304.98,.	0/0:61:61,0:.,84.56,.	1/1:24:0,24:.,33.27,.	0/0:71:71,0:.,98.43,.	1/1:22:0,22:.,30.5,.	1/1:91:0,91:.,126.15,.	1/1:26:0,26:.,36.04,.
un	98788	2224	A	T	.	PASS	NS=16;AF=0.844,0.156	GT:DP:AD:GL	0/0:41:41,0:.,56.84,.	0/1:66:49,17:.,91.5,.	./.:0:.,.:.,.,.	0/0:43:43,0:.,59.61,.	0/0:72:72,0:.,99.81,.	0/0:37:37,0:.,51.29,.	0/0:20:20,0:.,27.73,.	0/0:64:64,0:.,88.72,.	./.:0:.,.:.,.,.	0/1:35:26,9:.,48.52,.	0/0:189:189,0:.,262.01,.	0/0:36:36,0:.,49.91,.	./.:0:.,.:.,.,.	0/0:48:48,0:.,66.54,.	0/1:20:7,13:.,27.73,.	0/0:40:40,0:.,55.45,.	1/1:23:0,23:.,31.88,.	0/0:30:30,0:.,41.59,.	0/0:49:49,0:.,67.93,.
un	99392	2238	T	G	.	PASS	NS=15;AF=0.933,0.067	GT:DP:AD:GL	0/0:31:31,0:.,42.98,.	0/0:18:18,0:.,24.95,.	./.:0:.,.:.,.,.	./.:0:.,.:.,.,.	0/0:28:28,0:.,38.82,.	0/0:15:15,0:.,20.79,.	1/1:28:0,28:.,38.82,.	0/0:12:12,0:.,16.64,.	0/0:20:20,0:.,27.73,.	0/0:13:13,0:.,18.02,.	0/0:72:72,0:.,99.81,.	./.:0:.,.:.,.,.	0/0:59:59,0:.,81.79,.	0/0:15:15,0:.,20.79,.	0/0:26:26,0:.,36.04,.	0/0:29:29,0:.,40.2,.	0/0:18:18,0:.,24.95,.	0/0:14:14,0:.,19.41,.	./.:0:.,.:.,.,.
un	99492	2240	G	A	.	PASS	NS=13;AF=0.654,0.346	GT:DP:AD:GL	0/0:45:45,0:.,62.38,.	./.:0:.,.:.,.,.	./.:0:.,.:.,.,.	0/0:28:28,0:.,38.82,.	0/0:75:75,0:.,103.97,.	0/0:29:29,0:.,40.2,.	1/0:37:20,17:.,51.29,.	0/0:117:117,0:.,162.2,.	1/0:24:13,11:.,33.27,.	./.:0:.,.:.,.,.	1/1:141:0,141:.,195.47,.	0/0:36:36,0:.,49.91,.	./.:0:.,.:.,.,.	./.:21:.,.:.,.,.	1/0:22:10,12:.,30.5,.	1/0:32:15,17:.,44.36,.	1/1:12:0,12:.,16.64,.	1/0:35:21,14:.,48.52,.	./.:35:.,.:.,.,.
un	99583	2242	A	C	.	PASS	NS=18;AF=0.861,0.139	GT:DP:AD:GL	0/0:64:64,0:.,88.72,.	0/1:28:17,11:.,38.82,.	./.:0:.,.:.,.,.	0/0:70:70,0:.,97.04,.	0/0:44:44,0:.,61,.	0/0:66:66,0:.,91.5,.	1/1:62:0,62:.,85.95,.	0/0:79:79,0:.,109.52,.	0/0:46:46,0:.,63.77,.	1/1:105:0,105:.,145.56,.	0/0:204:204,0:.,282.8,.	0/0:21:21,0:.,29.11,.	0/0:109:109,0:.,151.11,.	0/0:89:89,0:.,123.38,.	0/0:25:25,0:.,34.66,.	0/0:57:57,0:.,79.02,.	0/0:26:26,0:.,36.04,.	0/0:48:48,0:.,66.54,.	0/0:81:81,0:.,112.29,.
un	100021	2252	T	C	.	PASS	NS=16;AF=0.750,0.250	GT:DP:AD:GL	1/1:47:0,47:.,65.16,.	0/0:18:18,0:.,24.95,.	1/0:19:7,12:.,26.34,.	0/0:17:17,0:.,23.57,.	1/1:80:0,80:.,110.9,.	./.:0:.,.:.,.,.	1/0:43:13,30:.,59.61,.	0/0:98:98,0:.,135.86,.	./.:0:.,.:.,.,.	0/0:28:28,0:.,38.82,.	0/0:82:82,0:.,113.68,.	1/1:15:0,15:.,20.79,.	0/0:56:56,0:.,77.63,.	0/0:12:12,0:.,16.64,.	./.:0:.,.:.,.,.	0/0:24:24,0:.,33.27,.	0/0:11:11,0:.,15.25,.	0/0:30:30,0:.,41.59,.	0/0:24:24,0:.,33.27,.
un	100919	2272	T	C	.	PASS	NS=18;AF=0.889,0.111	GT:DP:AD:GL	1/1:57:0,57:.,79.02,.	0/0:62:62,0:.,85.95,.	./.:0:.,.:.,.,.	0/0:13:13,0:.,18.02,.	0/0:89:89,0:.,123.38,.	0/0:97:97,0:.,134.47,.	1/0:90:32,58:.,124.77,.	0/0:178:178,0:.,246.76,.	0/0:39:39,0:.,54.07,.	0/0:128:128,0:.,177.45,.	0/0:197:197,0:.,273.1,.	0/0:24:24,0:.,33.27,.	0/0:162:162,0:.,224.58,.	0/0:69:69,0:.,95.65,.	0/0:50:50,0:.,69.31,.	0/0:56:56,0:.,77.63,.	0/0:34:34,0:.,47.13,.	1/0:55:38,17:.,76.25,.	0/0:86:86,0:.,119.22,.
un	100986	2274	G	A	.	PASS	NS=17;AF=0.941,0.059	GT:DP:AD:GL	0/0:37:37,0:.,51.29,.	0/0:29:29,0:.,40.2,.	./.:0:.,.:.,.,.	0/0:21:21,0:.,29.11,.	1/0:69:27,42:.,95.65,.	0/0:16:16,0:.,22.18,.	0/0:27:27,0:.,37.43,.	0/0:82:82,0:.,113.68,.	0/0:21:21,0:.,29.11,.	0/0:14:14,0:.,19.41,.	0/0:72:72,0:.,99.81,.	1/0:21:7,14:.,29.11,.	0/0:32:32,0:.,44.36,.	0/0:15:15,0:.,20.79,.	0/0:13:13,0:.,18.02,.	0/0:31:31,0:.,42.98,.	0/0:25:25,0:.,34.66,.	0/0:15:15,0:.,20.79,.	./.:0:.,.:.,.,.
un	101895	2294	A	G	.	PASS	NS=17;AF=0.765,0.235	GT:DP:AD:GL	1/1:28:0,28:.,38.82,.	0/0:36:36,0:.,49.91,.	0/0:26:26,0:.,36.04,.	0/0:47:47,0:.,65.16,.	./.:0:.,.:.,.,.	0/0:64:64,0:.,88.72,.	0/0:42:42,0:.,58.22,.	1/1:85:0,85:.,117.84,.	0/0:11:11,0:.,15.25,.	0/0:65:65,0:.,90.11,.	0/0:124:124,0:.,171.9,.	1/1:34:0,34:.,47.13,.	0/0:104:104,0:.,144.17,.	0/0:32:32,0:.,44.36,.	1/1:19:0,19:.,26.34,.	0/0:32:32,0:.,44.36,.	0/0:10:10,0:.,13.86,.	./.:0:.,.:.,.,.	0/0:23:23,0:.,31.88,.
un	102036	2297	C	T	.	PASS	NS=15;AF=0.733,0.267	GT:DP:AD:GL	0/0:26:26,0:.,36.04,.	0/0:18:18,0:.,24.95,.	./.:0:.,.:.,.,.	./.:31:.,.:.,.,.	0/0:20:20,0:.,27.73,.	0/0:20:20,0:.,27.73,.	0/1:28:19,9:.,38.82,.	0/0:47:47,0:.,65.16,.	./.:0:.,.:.,.,.	0/1:41:11,30:.,56.84,.	0/0:71:71,0:.,98.43,.	0/0:26:26,0:.,36.04,.	0/0:69:69,0:.,95.65,.	0/1:34:11,23:.,47.13,.	0/1:12:7,5:.,16.64,.	0/1:29:15,14:.,40.2,.	./.:0:.,.:.,.,.	1/1:18:0,18:.,24.95,.	0/1:34:22,12:.,47.13,.
un	102794	2314	C	T	.	PASS	NS=11;AF=0.864,0.136	GT:DP:AD:GL	0/0:11:11,0:.,15.25,.	./.:0:.,.:.,.,.	./.:0:.,.:.,.,.	0/1:16:10,6:.,22.18,.	0/0:23:23,0:.,31.88,.	0/0:16:16,0:.,22.18,.	0/1:33:10,23:.,47.13,.	0/0:22:22,0:.,30.5,.	./.:0:.,.:.,.,.	0/1:21:10,11:.,29.11,.	0/0:53:53,0:.,73.47,.	./.:0:.,.:.,.,.	./.:0:.,.:.,.,.	./.:0:.,.:.,.,.	./.:0:.,.:.,.,.	0/0:23:23,0:.,31.88,.	./.:0:.,.:.,.,.	0/0:33:33,0:.,45.75,.	0/0:11:11,0:.,15.25,.
un	103801	2337	T	G	.	PASS	NS=18;AF=0.667,0.333	GT:DP:AD:GL	0/0:81:81,0:.,112.29,.	./.:70:.,.:.,.,.	0/0:60:60,0:.,83.18,.	1/1:72:0,72:.,99.81,.	0/0:71:71,0:.,98.43,.	0/0:102:102,0:.,141.4,.	1/1:89:0,89:.,123.38,.	0/0:131:131,0:.,181.6,.	0/0:37:37,0:.,51.29,.	1/1:61:0,61:.,84.56,.	1/0:258:120,138:.,357.66,.	0/0:75:75,0:.,103.97,.	1/1:139:0,139:.,192.69,.	0/0:56:56,0:.,77.63,.	0/0:49:49,0:.,67.93,.	0/0:44:44,0:.,61,.	0/0:29:29,0:.,40.2,.	1/1:47:0,47:.,65.16,.	1/0:77:37,40:.,106.74,.
un	103970	2341	T	A	.	PASS	NS=17;AF=0.824,0.176	GT:DP:AD:GL	1/0:50:17,33:.,69.31,.	0/0:43:43,0:.,59.61,.	./.:0:.,.:.,.,.	0/0:26:26,0:.,36.04,.	0/0:27:27,0:.,37.43,.	0/0:41:41,0:.,56.84,.	1/0:85:46,39:.,117.84,.	1/0:155:43,112:.,214.88,.	1/0:29:10,19:.,40.2,.	0/0:14:14,0:.,19.41,.	0/0:66:66,0:.,91.5,.	0/0:20:20,0:.,27.73,.	./.:0:.,.:.,.,.	0/0:20:20,0:.,27.73,.	1/0:35:20,15:.,48.52,.	1/0:33:16,17:.,45.75,.	0/0:11:11,0:.,15.25,.	0/0:19:19,0:.,26.34,.	0/0:30:30,0:.,41.59,.
un	104063	2343	C	T	.	PASS	NS=17;AF=0.882,0.118	GT:DP:AD:GL	0/0:35:35,0:.,48.52,.	0/0:34:34,0:.,47.13,.	0/0:12:12,0:.,16.64,.	0/0:71:71,0:.,98.43,.	0/0:42:42,0:.,58.22,.	1/1:27:0,27:.,37.43,.	0/0:25:25,0:.,34.66,.	0/0:96:96,0:.,133.08,.	0/0:14:14,0:.,19.41,.	./.:0:.,.:.,.,.	0/1:96:47,49:.,133.08,.	0/0:53:53,0:.,73.47,.	./.:0:.,.:.,.,.	0/0:36:36,0:.,49.91,.	0/0:15:15,0:.,20.79,.	0/0:40:40,0:.,55.45,.	0/0:17:17,0:.,23.57,.	0/0:49:49,0:.,67.93,.	0/1:101:75,26:.,140.02,.
un	104141	2345	A	G	.	PASS	NS=18;AF=0.944,0.056	GT:DP:AD:GL	0/0:48:48,0:.,66.54,.	0/0:75:75,0:.,103.97,.	./.:0:.,.:.,.,.	0/0:13:13,0:.,18.02,.	0/0:21:21,0:.,29.11,.	0/0:20:20,0:.,27.73,.	1/1:48:0,48:.,66.54,.	0/0:111:111,0:.,153.88,.	0/0:15:15,0:.,20.79,.	0/0:48:48,0:.,66.54,.	0/0:385:385,0:.,533.72,.	0/0:18:18,0:.,24.95,.	0/0:165:165,0:.,228.74,.	0/0:40:40,0:.,55.45,.	0/0:14:14,0:.,19.41,.	0/0:49:49,0:.,67.93,.	0/0:36:36,0:.,49.91,.	0/0:47:47,0:.,65.16,.	0/0:37:37,0:.,51.29,.
un	104302	2348	C	T	.	PASS	NS=18;AF=0.944,0.056	GT:DP:AD:GL	0/0:23:23,0:.,31.88,.	0/0:66:66,0:.,91.5,.	./.:0:.,.:.,.,.	0/0:65:65,0:.,90.11,.	1/1:20:0,20:.,27.73,.	0/0:174:174,0:.,241.22,.	0/0:108:108,0:.,149.72,.	0/0:138:138,0:.,191.31,.	0/0:53:53,0:.,73.47,.	0/0:81:81,0:.,112.29,.	0/0:253:253,0:.,350.73,.	0/0:16:16,0:.,22.18,.	0/0:216:216,0:.,299.44,.	0/0:106:106,0:.,146.95,.	0/0:22:22,0:.,30.5,.	0/0:89:89,0:.,123.38,.	0/0:49:49,0:.,67.93,.	0/0:158:158,0:.,219.03,.	0/0:119:119,0:.,164.97,.
un	104410	2351	T	C	.	PASS	NS=16;AF=0.938,0.062	GT:DP:AD:GL	0/0:13:13,0:.,18.02,.	./.:0:.,.:.,.,.	./.:0:.,.:.,.,.	./.:0:.,.:.,.,.	0/0:15:15,0:.,20.79,.	0/0:17:17,0:.,23.57,.	0/0:24:24,0:.,33.27,.	0/0:12:12,0:.,16.64,.	1/0:12:8,4:.,16.64,.	0/0:11:11,0:.,15.25,.	0/0:40:40,0:.,55.45,.	0/0:20:20,0:.,27.73,.	0/0:52:52,0:.,72.09,.	0/0:61:61,0:.,84.56,.	0/0:15:15,0:.,20.79,.	1/0:20:12,8:.,27.73,.	0/0:11:11,0:.,15.25,.	0/0:19:19,0:.,26.34,.	0/0:13:13,0:.,18.02,.
un	104701	2357	G	A	.	PASS	NS=18;AF=0.944,0.056	GT:DP:AD:GL	0/0:68:68,0:.,94.27,.	0/0:11:11,0:.,15.25,.	./.:0:.,.:.,.,.	0/0:53:53,0:.,73.47,.	1/1:18:0,18:.,24.95,.	0/0:41:41,0:.,56.84,.	0/0:19:19,0:.,26.34,.	0/0:102:102,0:.,141.4,.	0/0:10:10,0:.,13.86,.	0/0:41:41,0:.,56.84,.	0/0:103:103,0:.,142.79,.	0/0:28:28,0:.,38.82,.	0/0:106:106,0:.,146.95,.	0/0:20:20,0:.,27.73,.	0/0:26:26,0:.,36.04,.	0/0:29:29,0:.,40.2,.	0/0:18:18,0:.,24.95,.	0/0:49:49,0:.,67.93,.	0/0:45:45,0:.,62.38,.
un	105249	2370	G	A	.	PASS	NS=18;AF=0.639,0.361	GT:DP:AD:GL	1/1:47:0,47:.,65.16,.	1/0:67:21,46:.,92.88,.	0/0:53:53,0:.,73.47,.	0/0:52:52,0:.,72.09,.	1/0:45:27,18:.,62.38,.	0/0:75:75,0:.,103.97,.	0/0:42:42,0:.,58.22,.	0/0:114:114,0:.,158.04,.	1/0:32:17,15:.,44.36,.	1/0:78:37,41:.,108.13,.	0/0:188:188,0:.,260.62,.	1/0:49:20,29:.,67.93,.	./.:0:.,.:.,.,.	1/1:65:0,65:.,90.11,.	1/0:25:18,7:.,34.66,.	1/1:92:0,92:.,127.54,.	1/0:26:6,20:.,36.04,.	0/0:51:51,0:.,70.7,.	0/0:63:63,0:.,87.34,.
un	105359	2372	A	C	.	PASS	NS=14;AF=0.786,0.214	GT:DP:AD:GL	0/0:47:47,0:.,65.16,.	./.:0:.,.:.,.,.	./.:0:.,.:.,.,.	./.:28:.,.:.,.,.	1/1:61:0,61:.,84.56,.	0/1:51:12,39:.,70.7,.	1/1:43:0,43:.,59.61,.	0/0:101:101,0:.,140.02,.	0/0:22:22,0:.,30.5,.	./.:0:.,.:.,.,.	0/0:114:114,0:.,158.04,.	0/0:32:32,0:.,44.36,.	0/0:115:115,0:.,159.42,.	0/0:43:43,0:.,59.61,.	0/1:24:17,7:.,33.27,.	0/0:33:33,0:.,45.75,.	0/0:19:19,0:.,26.34,.	0/0:62:62,0:.,85.95,.	./.:44:.,.:.,.,.
un	105883	2384	C	T	.	PASS	NS=17;AF=0.794,0.206	GT:DP:AD:GL	0/0:37:37,0:.,51.29,.	./.:57:.,.:.,.,.	./.:0:.,.:.,.,.	0/1:49:14,35:.,67.93,.	0/0:32:32,0:.,44.36,.	0/0:119:119,0:.,164.97,.	0/0:74:74,0:.,102.59,.	0/0:35:35,0:.,48.52,.	0/0:26:26,0:.,36.04,.	0/1:45:31,14:.,62.38,.	1/1:161:0,161:.,223.19,.	0/0:36:36,0:.,49.91,.	0/0:135:135,0:.,187.15,.	0/0:17:17,0:.,23.57,.	0/0:16:16,0:.,22.18,.	0/0:39:39,0:.,54.07,.	0/0:18:18,0:.,24.95,.	1/1:39:0,39:.,54.07,.	0/1:61:48,13:.,84.56,.
un	106386	2395	C	T	.	PASS	NS=16;AF=0.719,0.281	GT:DP:AD:GL	1/1:11:0,11:.,15.25,.	0/0:20:20,0:.,27.73,.	./.:0:.,.:.,.,.	1/1:18:0,18:.,24.95,.	1/1:26:0,26:.,36.04,.	0/0:28:28,0:.,38.82,.	0/0:10:10,0:.,13.86,.	0/0:21:21,0:.,29.11,.	0/0:13:13,0:.,18.02,.	0/0:11:11,0:.,15.25,.	0/0:64:64,0:.,88.72,.	1/1:20:0,20:.,27.73,.	0/0:65:65,0:.,90.11,.	./.:0:.,.:.,.,.	0/1:30:8,22:.,41.59,.	0/0:25:25,0:.,34.66,.	0/0:21:21,0:.,29.11,.	./.:0:.,.:.,.,.	0/0:20:20,0:.,27.73,.
un	106547	2399	G	A	.	PASS	NS=12;AF=0.917,0.083	GT:DP:AD:GL	0/0:18:18,0:.,24.95,.	0/0:18:18,0:.,24.95,.	./.:0:.,.:.,.,.	./.:0:.,.:.,.,.	0/0:22:22,0:.,30.5,.	0/0:13:13,0:.,18.02,.	1/1:13:0,13:.,18.02,.	0/0:20:20,0:.,27.73,.	0/0:15:15,0:.,20.79,.	./.:0:.,.:.,.,.	0/0:37:37,0:.,51.29,.	0/0:14:14,0:.,19.41,.	0/0:55:55,0:.,76.25,.	./.:0:.,.:.,.,.	0/0:12:12,0:.,16.64,.	./.:0:.,.:.,.,.	./.:0:.,.:.,.,.	./.:0:.,.:.,.,.	0/0:23:23,0:.,31.88,.
un	106796	2404	G	A	.	PASS	NS=11;AF=0.909,0.091	GT:DP:AD:GL	0/0:108:108,0:.,149.72,.	0/0:46:46,0:.,63.77,.	./.:0:.,.:.,.,.	./.:0:.,.:.,.,.	./.:0:.,.:.,.,.	0/0:60:60,0:.,83.18,.	0/0:60:60,0:.,83.18,.	./.:0:.,.:.,.,.	./.:0:.,.:.,.,.	0/0:56:56,0:.,77.63,.	./.:0:.,.:.,.,.	./.:0:.,.:.,.,.	0/0:192:192,0:.,266.17,.	1/0:44:23,21:.,61,.	1/0:67:14,53:.,92.88,.	./.:0:.,.:.,.,.	0/0:16:16,0:.,22.18,.	0/0:50:50,0:.,69.31,.	0/0:56:56,0:.,77.63,.
un	107933	2430	T	C	.	PASS	NS=18;AF=0.556,0.444	GT:DP:AD:GL	1/1:90:0,90:.,124.77,.	0/0:69:69,0:.,95.65,.	./.:0:.,.:.,.,.	0/0:110:110,0:.,152.49,.	1/1:111:0,111:.,153.88,.	0/0:109:109,0:.,151.11,.	0/0:79:79,0:.,109.52,.	1/1:190:0,190:.,263.4,.	1/1:64:0,64:.,88.72,.	0/0:62:62,0:.,85.95,.	0/0:358:358,0:.,496.29,.	1/1:30:0,30:.,41.59,.	0/0:217:217,0:.,300.83,.	0/0:86:86,0:.,119.22,.	1/1:37:0,37:.,51.29,.	1/1:74:0,74:.,102.59,.	1/0:46:28,18:.,63.77,.	0/0:83:83,0:.,115.06,.	1/0:53:33,20:.,73.47,.
un	108018	2432	A	T	.	PASS	NS=17;AF=0.765,0.235	GT:DP:AD:GL	0/1:58:46,12:.,80.41,.	0/0:30:30,0:.,41.59,.	./.:0:.,.:.,.,.	0/0:107:107,0:.,148.33,.	0/0:81:81,0:.,112.29,.	0/0:87:87,0:.,120.61,.	0/1:37:8,29:.,51.29,.	1/1:178:0,178:.,246.76,.	0/1:34:19,15:.,48.52,.	0/0:76:76,0:.,105.36,.	0/0:261:261,0:.,361.82,.	0/0:46:46,0:.,63.77,.	./.:0:.,.:.,.,.	0/0:77:77,0:.,106.74,.	0/0:30:30,0:.,41.59,.	0/1:56:43,13:.,77.63,.	1/1:17:0,17:.,23.57,.	0/0:83:83,0:.,115.06,.	0/0:79:79,0:.,109.52,.
un	108732	2448	C	G	.	PASS	NS=17;AF=0.500,0.500	GT:DP:AD:GL	1/1:124:0,124:.,171.9,.	0/0:83:83,0:.,115.06,.	./.:0:.,.:.,.,.	0/0:26:26,0:.,36.04,.	1/1:113:0,113:.,156.65,.	0/0:87:87,0:.,120.61,.	0/0:30:30,0:.,41.59,.	1/1:106:0,106:.,146.95,.	1/1:48:0,48:.,66.54,.	0/0:90:90,0:.,124.77,.	0/0:252:252,0:.,349.35,.	1/1:44:0,44:.,61,.	./.:0:.,.:.,.,.	0/1:59:33,26:.,81.79,.	1/1:53:0,53:.,73.47,.	1/1:54:0,54:.,74.86,.	1/1:45:0,45:.,62.38,.	0/0:144:144,0:.,199.63,.	0/0:53:53,0:.,73.47,.
un	109193	2458	A	G	.	PASS	NS=16;AF=0.656,0.344	GT:DP:AD:GL	0/0:97:97,0:.,134.47,.	0/1:12:6,6:.,16.64,.	./.:0:.,.:.,.,.	./.:21:.,.:.,.,.	0/0:126:126,0:.,174.67,.	1/1:37:0,37:.,51.29,.	0/0:35:35,0:.,48.52,.	0/0:151:151,0:.,209.33,.	0/0:40:40,0:.,55.45,.	0/0:43:43,0:.,59.61,.	0/1:257:119,138:.,356.28,.	0/0:22:22,0:.,30.5,.	./.:0:.,.:.,.,.	1/1:32:0,32:.,44.36,.	0/0:39:39,0:.,54.07,.	0/1:64:16,48:.,88.72,.	1/1:56:0,56:.,77.63,.	0/0:43:43,0:.,59.61,.	1/1:76:0,76:.,105.36,.
un	109277	2460	C	G	.	PASS	NS=17;AF=0.765,0.235	GT:DP:AD:GL	0/0:67:67,0:.,92.88,.	0/0:27:27,0:.,37.43,.	./.:0:.,.:.,.,.	0/0:10:10,0:.,13.86,.	0/0:120:120,0:.,166.36,.	0/0:66:66,0:.,91.5,.	1/1:58:0,58:.,80.41,.	0/0:97:97,0:.,134.47,.	1/1:42:0,42:.,58.22,.	0/1:41:17,24:.,56.84,.	0/0:182:182,0:.,252.31,.	0/0:31:31,0:.,42.98,.	./.:0:.,.:.,.,.	0/1:31:9,22:.,42.98,.	0/0:51:51,0:.,70.7,.	0/0:72:72,0:.,99.81,.	0/0:21:21,0:.,29.11,.	1/1:23:0,23:.,31.88,.	0/0:10:10,0:.,13.86,.
un	110411	2486	G	A	.	PASS	NS=16;AF=0.938,0.062	GT:DP:AD:GL	0/0:45:45,0:.,62.38,.	0/0:30:30,0:.,41.59,.	./.:0:.,.:.,.,.	0/0:26:26,0:.,36.04,.	0/0:19:19,0:.,26.34,.	0/0:29:29,0:.,40.2,.	0/0:12:12,0:.,16.64,.	0/0:44:44,0:.,61,.	0/0:13:13,0:.,18.02,.	0/0:18:18,0:.,24.95,.	0/0:63:63,0:.,87.34,.	1/0:18:11,7:.,24.95,.	0/0:84:84,0:.,116.45,.	0/0:41:41,0:.,56.84,.	./.:0:.,.:.,.,.	1/0:42:16,26:.,58.22,.	0/0:16:16,0:.,22.18,.	0/0:18:18,0:.,24.95,.	./.:0:.,.:.,.,.
un	110478	2487	T	C	.	PASS	NS=18;AF=0.944,0.056	GT:DP:AD:GL	1/1:62:0,62:.,85.95,.	0/0:41:41,0:.,56.84,.	./.:0:.,.:.,.,.	0/0:100:100,0:.,138.63,.	0/0:41:41,0:.,56.84,.	0/0:113:113,0:.,156.65,.	0/0:51:51,0:.,70.7,.	0/0:109:109,0:.,151.11,.	0/0:30:30,0:.,41.59,.	0/0:43:43,0:.,59.61,.	0/0:139:139,0:.,192.69,.	0/0:38:38,0:.,52.68,.	0/0:149:149,0:.,206.56,.	0/0:74:74,0:.,102.59,.	0/0:17:17,0:.,23.57,.	0/0:53:53,0:.,73.47,.	0/0:18:18,0:.,24.95,.	0/0:27:27,0:.,37.43,.	0/0:29:29,0:.,40.2,.
un	111204	2504	G	A	.	PASS	NS=17;AF=0.735,0.265	GT:DP:AD:GL	0/0:46:46,0:.,63.77,.	0/0:85:85,0:.,117.84,.	./.:0:.,.:.,.,.	0/0:82:82,0:.,113.68,.	0/0:46:46,0:.,63.77,.	0/0:118:118,0:.,163.58,.	1/1:43:0,43:.,59.61,.	0/0:78:78,0:.,108.13,.	0/0:44:44,0:.,61,.	1/0:45:16,29:.,62.38,.	0/0:198:198,0:.,274.49,.	0/0:20:20,0:.,27.73,.	./.:0:.,.:.,.,.	0/0:126:126,0:.,174.67,.	0/0:38:38,0:.,52.68,.	1/0:52:40,12:.,72.09,.	1/1:21:0,21:.,29.11,.	1/1:53:0,53:.,73.47,.	1/0:83:52,31:.,115.06,.
un	111727	2515	G	A	.	PASS	NS=17;AF=0.853,0.147	GT:DP:AD:GL	0/0:19:19,0:.,26.34,.	1/1:10:0,10:.,13.86,.	0/0:32:32,0:.,44.36,.	1/0:19:11,8:.,26.34,.	0/0:19:19,0:.,26.34,.	0/0:16:16,0:.,22.18,.	./.:0:.,.:.,.,.	0/0:17:17,0:.,23.57,.	./.:0:.,.:.,.,.	0/0:23:23,0:.,31.88,.	0/0:31:31,0:.,42.98,.	0/0:19:19,0:.,26.34,.	0/0:66:66,0:.,91.5,.	0/0:46:46,0:.,63.77,.	0/0:20:20,0:.,27.73,.	0/0:15:15,0:.,20.79,.	0/0:13:13,0:.,18.02,.	1/1:17:0,17:.,23.57,.	0/0:14:14,0:.,19.41,.
un	111771	2516	G	T	.	PASS	NS=11;AF=0.773,0.227	GT:DP:AD:GL	0/1:167:134,33:.,231.51,.	0/0:151:151,0:.,209.33,.	./.:0:.,.:.,.,.	./.:0:.,.:.,.,.	./.:0:.,.:.,.,.	0/1:262:166,96:.,363.21,.	0/0:128:128,0:.,177.45,.	./.:0:.,.:.,.,.	0/1:161:96,65:.,224.58,.	0/0:198:198,0:.,274.49,.	./.:0:.,.:.,.,.	./.:0:.,.:.,.,.	./.:0:.,.:.,.,.	./.:0:.,.:.,.,.	0/0:87:87,0:.,120.61,.	0/1:146:90,56:.,202.4,.	0/1:157:116,41:.,217.65,.	0/0:139:139,0:.,192.69,.	0/0:95:95,0:.,131.7,.
un	111968	2521	A	T	.	PASS	NS=18;AF=0.944,0.056	GT:DP:AD:GL	0/0:42:42,0:.,58.22,.	0/0:97:97,0:.,134.47,.	./.:0:.,.:.,.,.	0/0:106:106,0:.,146.95,.	0/0:114:114,0:.,158.04,.	0/0:170:170,0:.,235.67,.	0/0:131:131,0:.,181.6,.	0/0:177:177,0:.,245.37,.	0/0:64:64,0:.,88.72,.	0/0:104:104,0:.,144.17,.	0/0:405:405,0:.,561.45,.	0/0:61:61,0:.,84.56,.	1/1:66:0,66:.,91.5,.	0/0:133:133,0:.,184.38,.	0/0:17:17,0:.,23.57,.	0/0:47:47,0:.,65.16,.	0/0:44:44,0:.,62.38,.	0/0:75:75,0:.,103.97,.	0/0:64:64,0:.,88.72,.
un	112282	2528	G	A	.	PASS	NS=17;AF=0.706,0.294	GT:DP:AD:GL	0/0:79:79,0:.,109.52,.	1/0:45:18,27:.,62.38,.	./.:0:.,.:.,.,.	0/0:61:61,0:.,84.56,.	0/0:80:80,0:.,110.9,.	1/1:45:0,45:.,62.38,.	0/0:72:72,0:.,99.81,.	1/1:119:0,119:.,164.97,.	0/0:42:42,0:.,58.22,.	1/1:29:0,29:.,40.2,.	1/0:178:80,98:.,246.76,.	0/0:31:31,0:.,42.98,.	0/0:162:162,0:.,224.58,.	0/0:38:38,0:.,52.68,.	./.:38:.,.:.,.,.	0/0:46:46,0:.,63.77,.	1/1:16:0,16:.,22.18,.	0/0:30:30,0:.,41.59,.	0/0:18:18,0:.,24.95,.
un	112317	2529	T	C	.	PASS	NS=11;AF=0.818,0.182	GT:DP:AD:GL	./.:0:.,.:.,.,.	./.:0:.,.:.,.,.	./.:0:.,.:.,.,.	0/0:36:36,0:.,49.91,.	1/1:32:0,32:.,44.36,.	0/0:32:32,0:.,44.36,.	0/0:25:25,0:.,34.66,.	./.:0:.,.:.,.,.	0/0:19:19,0:.,26.34,.	0/0:18:18,0:.,24.95,.	0/0:81:81,0:.,112.29,.	1/1:15:0,15:.,20.79,.	0/0:62:62,0:.,85.95,.	./.:0:.,.:.,.,.	./.:0:.,.:.,.,.	0/0:27:27,0:.,37.43,.	0/0:22:22,0:.,30.5,.	./.:0:.,.:.,.,.	./.:0:.,.:.,.,.
un	112823	2540	T	C	.	PASS	NS=17;AF=0.853,0.147	GT:DP:AD:GL	0/0:37:37,0:.,51.29,.	0/0:38:38,0:.,52.68,.	./.:0:.,.:.,.,.	0/0:58:58,0:.,80.41,.	0/0:39:39,0:.,54.07,.	0/0:92:92,0:.,127.54,.	./.:0:.,.:.,.,.	0/0:155:155,0:.,214.88,.	1/0:53:12,41:.,73.47,.	1/0:69:21,48:.,95.65,.	1/0:377:85,292:.,522.63,.	0/0:32:32,0:.,44.36,.	0/0:153:153,0:.,212.1,.	0/0:40:40,0:.,55.45,.	0/0:11:11,0:.,15.25,.	0/0:37:37,0:.,51.29,.	0/0:37:37,0:.,51.29,.	1/0:88:24,64:.,123.38,.	1/0:56:31,25:.,79.02,.
un	113030	2545	A	G	.	PASS	NS=12;AF=0.625,0.375	GT:DP:AD:GL	./.:0:.,.:.,.,.	./.:0:.,.:.,.,.	./.:0:.,.:.,.,.	0/0:41:41,0:.,56.84,.	1/1:30:0,30:.,41.59,.	0/0:68:68,0:.,94.27,.	0/0:14:14,0:.,19.41,.	0/0:77:77,0:.,106.74,.	./.:0:.,.:.,.,.	0/1:32:21,11:.,44.36,.	1/1:53:0,53:.,73.47,.	1/1:62:0,62:.,85.95,.	0/0:60:60,0:.,83.18,.	./.:0:.,.:.,.,.	./.:0:.,.:.,.,.	0/0:13:13,0:.,18.02,.	./.:0:.,.:.,.,.	0/0:17:17,0:.,23.57,.	1/1:36:0,36:.,49.91,.
un	113300	2551	A	G	.	PASS	NS=13;AF=0.808,0.192	GT:DP:AD:GL	0/0:89:89,0:.,123.38,.	./.:0:.,.:.,.,.	./.:0:.,.:.,.,.	0/0:43:43,0:.,59.61,.	0/0:78:78,0:.,108.13,.	./.:0:.,.:.,.,.	./.:0:.,.:.,.,.	0/1:131:72,59:.,181.6,.	0/1:52:19,33:.,72.09,.	./.:0:.,.:.,.,.	0/0:234:234,0:.,324.39,.	0/0:35:35,0:.,48.52,.	./.:0:.,.:.,.,.	0/0:29:29,0:.,40.2,.	0/0:46:46,0:.,63.77,.	0/1:68:30,38:.,94.27,.	0/0:38:38,0:.,52.68,.	0/1:71:19,52:.,98.43,.	0/1:57:45,12:.,79.02,.
un	113535	2556	A	C	.	PASS	NS=17;AF=0.794,0.206	GT:DP:AD:GL	0/0:47:47,0:.,65.16,.	1/1:24:0,24:.,33.27,.	./.:0:.,.:.,.,.	1/1:42:0,42:.,58.22,.	0/0:54:54,0:.,74.86,.	0/0:92:92,0:.,127.54,.	0/0:37:37,0:.,51.29,.	0/0:101:101,0:.,140.02,.	0/0:13:13,0:.,18.02,.	1/1:37:0,37:.,51.29,.	0/0:123:123,0:.,170.51,.	0/0:49:49,0:.,67.93,.	0/0:116:116,0:.,160.81,.	0/0:37:37,0:.,51.29,.	0/0:13:13,0:.,18.02,.	0/0:39:39,0:.,54.07,.	./.:0:.,.:.,.,.	0/0:44:44,0:.,61,.	0/1:60:22,38:.,83.18,.
un	114280	2573	G	A	.	PASS	NS=18;AF=0.861,0.139	GT:DP:AD:GL	1/0:20:7,13:.,27.73,.	0/0:14:14,0:.,19.41,.	0/0:44:44,0:.,61,.	./.:0:.,.:.,.,.	0/0:24:24,0:.,33.27,.	0/0:40:40,0:.,55.45,.	0/0:37:37,0:.,51.29,.	0/0:66:66,0:.,91.5,.	0/0:19:19,0:.,26.34,.	0/0:40:40,0:.,55.45,.	0/0:104:104,0:.,144.17,.	1/0:54:28,26:.,74.86,.	0/0:107:107,0:.,148.33,.	0/0:43:43,0:.,59.61,.	1/0:18:11,7:.,24.95,.	0/0:14:14,0:.,19.41,.	0/0:12:12,0:.,16.64,.	1/1:40:0,40:.,55.45,.	0/0:44:44,0:.,61,.
un	114536	2579	G	A	.	PASS	NS=17;AF=0.941,0.059	GT:DP:AD:GL	0/0:58:58,0:.,80.41,.	0/0:24:24,0:.,33.27,.	0/0:11:11,0:.,15.25,.	0/0:29:29,0:.,40.2,.	1/0:88:38,50:.,121.99,.	0/0:63:63,0:.,87.34,.	0/0:59:59,0:.,81.79,.	0/0:222:222,0:.,307.76,.	0/0:47:47,0:.,65.16,.	0/0:50:50,0:.,69.31,.	0/0:212:212,0:.,293.89,.	0/0:25:25,0:.,34.66,.	./.:0:.,.:.,.,.	0/0:97:97,0:.,134.47,.	1/0:51:25,26:.,70.7,.	0/0:64:64,0:.,88.72,.	0/0:40:40,0:.,55.45,.	0/0:45:45,0:.,62.38,.	./.:0:.,.:.,.,.
un	114698	2582	G	T	.	PASS	NS=15;AF=0.900,0.100	GT:DP:AD:GL	0/0:57:57,0:.,79.02,.	0/0:80:80,0:.,110.9,.	./.:0:.,.:.,.,.	0/0:90:90,0:.,124.77,.	1/1:50:0,50:.,69.31,.	0/0:151:151,0:.,209.33,.	./.:0:.,.:.,.,.	0/0:197:197,0:.,273.1,.	0/0:36:36,0:.,49.91,.	0/0:112:112,0:.,155.26,.	0/0:258:258,0:.,357.66,.	0/0:30:30,0:.,41.59,.	./.:0:.,.:.,.,.	./.:0:.,.:.,.,.	0/1:37:29,8:.,51.29,.	0/0:45:45,0:.,62.38,.	0/0:29:29,0:.,40.2,.	0/0:90:90,0:.,124.77,.	0/0:57:57,0:.,79.02,.
un	114870	2586	G	A	.	PASS	NS=19;AF=0.947,0.053	GT:DP:AD:GL	0/0:84:84,0:.,116.45,.	0/0:28:28,0:.,38.82,.	0/0:21:21,0:.,29.11,.	0/0:41:41,0:.,56.84,.	0/0:102:102,0:.,141.4,.	0/0:79:79,0:.,109.52,.	0/0:65:65,0:.,90.11,.	0/0:151:151,0:.,209.33,.	1/0:78:48,30:.,108.13,.	0/0:49:49,0:.,67.93,.	0/0:119:119,0:.,164.97,.	0/0:19:19,0:.,26.34,.	0/0:177:177,0:.,245.37,.	0/0:99:99,0:.,137.24,.	0/0:32:32,0:.,44.36,.	0/0:75:75,0:.,103.97,.	1/0:46:28,18:.,63.77,.	0/0:54:54,0:.,74.86,.	0/0:18:18,0:.,24.95,.
un	115974	2611	A	T	.	PASS	NS=12;AF=0.917,0.083	GT:DP:AD:GL	0/0:56:56,0:.,77.63,.	./.:0:.,.:.,.,.	./.:0:.,.:.,.,.	./.:0:.,.:.,.,.	0/0:16:16,0:.,22.18,.	0/0:15:15,0:.,20.79,.	0/0:15:15,0:.,20.79,.	1/1:30:0,30:.,41.59,.	./.:0:.,.:.,.,.	0/0:15:15,0:.,20.79,.	0/0:64:64,0:.,88.72,.	0/0:20:20,0:.,27.73,.	0/0:42:42,0:.,58.22,.	0/0:39:39,0:.,54.07,.	0/0:34:34,0:.,47.13,.	./.:0:.,.:.,.,.	./.:0:.,.:.,.,.	0/0:13:13,0:.,18.02,.	./.:0:.,.:.,.,.
un	117647	2649	C	T	.	PASS	NS=10;AF=0.500,0.500	GT:DP:AD:GL	0/0:12:12,0:.,16.64,.	./.:0:.,.:.,.,.	./.:0:.,.:.,.,.	./.:0:.,.:.,.,.	./.:0:.,.:.,.,.	1/1:42:0,42:.,58.22,.	./.:0:.,.:.,.,.	./.:0:.,.:.,.,.	0/1:14:5,9:.,19.41,.	1/1:19:0,19:.,26.34,.	1/1:33:0,33:.,135.86,.	0/0:13:13,0:.,27.73,.	./.:0:.,.:.,.,.	0/1:26:18,8:.,36.04,.	0/0:13:13,0:.,18.02,.	0/1:19:5,14:.,26.34,.	0/1:27:12,15:.,37.43,.	./.:0:.,.:.,.,.	./.:0:.,.:.,.,.
un	117817	2653	A	G	.	PASS	NS=10;AF=0.600,0.400	GT:DP:AD:GL	./.:0:.,.:.,.,.	1/1:25:0,25:.,34.66,.	./.:0:.,.:.,.,.	0/0:13:13,0:.,18.02,.	1/1:22:0,22:.,30.5,.	0/0:26:26,0:.,36.04,.	1/1:22:0,22:.,30.5,.	0/0:36:36,0:.,49.91,.	./.:0:.,.:.,.,.	./.:0:.,.:.,.,.	0/0:37:37,0:.,51.29,.	./.:0:.,.:.,.,.	0/0:49:49,0:.,67.93,.	./.:0:.,.:.,.,.	./.:0:.,.:.,.,.	0/0:10:10,0:.,13.86,.	./.:0:.,.:.,.,.	1/1:13:0,13:.,18.02,.	./.:13:.,.:.,.,.
un	118104	2659	G	C	.	PASS	NS=18;AF=0.944,0.056	GT:DP:AD:GL	0/0:47:47,0:.,65.16,.	1/0:35:26,9:.,48.52,.	./.:0:.,.:.,.,.	0/0:40:40,0:.,55.45,.	0/0:72:72,0:.,99.81,.	0/0:51:51,0:.,70.7,.	0/0:61:61,0:.,84.56,.	0/0:51:51,0:.,70.7,.	0/0:22:22,0:.,30.5,.	1/0:48:20,28:.,66.54,.	0/0:114:114,0:.,158.04,.	0/0:24:24,0:.,33.27,.	0/0:114:114,0:.,158.04,.	0/0:13:13,0:.,18.02,.	0/0:32:32,0:.,44.36,.	0/0:26:26,0:.,36.04,.	0/0:23:23,0:.,31.88,.	0/0:45:45,0:.,62.38,.	0/0:48:48,0:.,66.54,.
un	118643	2671	G	A	.	PASS	NS=16;AF=0.688,0.312	GT:DP:AD:GL	0/0:115:115,0:.,159.42,.	1/0:73:19,54:.,101.2,.	./.:0:.,.:.,.,.	0/0:92:92,0:.,127.54,.	1/0:122:80,42:.,169.13,.	0/0:41:41,0:.,56.84,.	0/0:52:52,0:.,72.09,.	0/0:168:168,0:.,232.9,.	./.:52:.,.:.,.,.	1/0:77:59,18:.,106.74,.	1/0:340:216,124:.,471.34,.	1/0:35:24,11:.,48.52,.	./.:0:.,.:.,.,.	1/0:77:23,54:.,106.74,.	1/0:75:46,29:.,103.97,.	1/0:75:34,41:.,103.97,.	1/0:39:16,23:.,54.07,.	0/0:99:99,0:.,137.24,.	1/0:131:99,32:.,181.6,.
un	119728	2696	G	A	.	PASS	NS=17;AF=0.882,0.118	GT:DP:AD:GL	0/0:54:54,0:.,74.86,.	0/0:25:25,0:.,34.66,.	./.:0:.,.:.,.,.	0/0:37:37,0:.,51.29,.	0/0:64:64,0:.,88.72,.	0/0:74:74,0:.,102.59,.	0/0:81:81,0:.,112.29,.	0/0:92:92,0:.,127.54,.	0/0:29:29,0:.,40.2,.	0/0:44:44,0:.,61,.	1/0:170:79,91:.,235.67,.	0/0:45:45,0:.,62.38,.	./.:0:.,.:.,.,.	1/1:87:0,87:.,120.61,.	0/0:20:20,0:.,27.73,.	0/0:41:41,0:.,56.84,.	0/0:11:11,0:.,15.25,.	1/0:13:8,5:.,18.02,.	0/0:69:69,0:.,95.65,.
un	119986	2701	C	T	.	PASS	NS=16;AF=0.938,0.062	GT:DP:AD:GL	0/0:149:149,0:.,206.56,.	0/0:77:77,0:.,106.74,.	0/0:62:62,0:.,85.95,.	0/0:102:102,0:.,141.4,.	./.:0:.,.:.,.,.	0/0:310:310,0:.,429.75,.	0/0:110:110,0:.,152.49,.	0/0:317:317,0:.,439.46,.	0/0:71:71,0:.,98.43,.	0/0:104:104,0:.,144.17,.	0/0:408:408,0:.,565.61,.	./.:0:.,.:.,.,.	./.:0:.,.:.,.,.	0/1:184:99,85:.,255.08,.	0/1:107:66,41:.,148.33,.	0/0:113:113,0:.,156.65,.	0/0:82:82,0:.,113.68,.	0/0:280:280,0:.,388.16,.	0/0:102:102,0:.,141.4,.
un	120107	2704	C	T	.	PASS	NS=17;AF=0.794,0.206	GT:DP:AD:GL	1/1:195:0,195:.,270.33,.	0/0:92:92,0:.,127.54,.	./.:0:.,.:.,.,.	0/0:41:41,0:.,56.84,.	1/1:161:0,161:.,223.19,.	0/0:240:240,0:.,332.71,.	0/0:160:160,0:.,221.81,.	0/0:293:293,0:.,406.18,.	0/1:99:30,69:.,137.24,.	0/0:282:282,0:.,390.93,.	0/0:520:520,0:.,720.87,.	1/1:31:0,31:.,42.98,.	./.:0:.,.:.,.,.	0/0:185:185,0:.,256.46,.	0/0:118:118,0:.,163.58,.	0/0:105:105,0:.,145.56,.	0/0:96:96,0:.,133.08,.	0/0:251:251,0:.,347.96,.	0/0:263:263,0:.,364.6,.
un	120192	2706	A	G	.	PASS	NS=17;AF=0.912,0.088	GT:DP:AD:GL	0/0:70:70,0:.,97.04,.	0/1:73:48,25:.,101.2,.	./.:0:.,.:.,.,.	0/1:91:33,58:.,126.15,.	0/0:69:69,0:.,95.65,.	0/0:48:48,0:.,66.54,.	0/0:81:81,0:.,112.29,.	0/0:73:73,0:.,101.2,.	0/0:27:27,0:.,37.43,.	0/1:78:27,51:.,108.13,.	0/0:101:101,0:.,140.02,.	0/0:26:26,0:.,36.04,.	0/0:136:136,0:.,188.54,.	0/0:38:38,0:.,52.68,.	0/0:56:56,0:.,77.63,.	0/0:25:25,0:.,34.66,.	./.:0:.,.:.,.,.	0/0:50:50,0:.,69.31,.	0/0:75:75,0:.,103.97,.
un	120485	2713	G	A	.	PASS	NS=16;AF=0.938,0.062	GT:DP:AD:GL	0/0:23:23,0:.,31.88,.	0/0:55:55,0:.,76.25,.	./.:0:.,.:.,.,.	0/0:14:14,0:.,19.41,.	1/0:30:22,8:.,41.59,.	0/0:63:63,0:.,87.34,.	0/0:73:73,0:.,101.2,.	0/0:61:61,0:.,84.56,.	./.:0:.,.:.,.,.	0/0:88:88,0:.,121.99,.	0/0:110:110,0:.,152.49,.	1/0:24:11,13:.,33.27,.	0/0:89:89,0:.,123.38,.	0/0:26:26,0:.,36.04,.	./.:16:.,.:.,.,.	0/0:43:43,0:.,59.61,.	0/0:27:27,0:.,37.43,.	0/0:71:71,0:.,98.43,.	0/0:48:48,0:.,66.54,.
un	121463	2735	A	G	.	PASS	NS=15;AF=0.700,0.300	GT:DP:AD:GL	0/0:48:48,0:.,66.54,.	./.:0:.,.:.,.,.	./.:0:.,.:.,.,.	0/0:13:13,0:.,18.02,.	0/0:38:38,0:.,52.68,.	./.:0:.,.:.,.,.	0/0:16:16,0:.,22.18,.	0/1:100:44,56:.,138.63,.	0/0:20:20,0:.,27.73,.	0/1:23:14,9:.,31.88,.	1/1:110:0,110:.,152.49,.	0/0:18:18,0:.,24.95,.	1/1:80:0,80:.,110.9,.	0/1:28:19,9:.,38.82,.	0/0:14:14,0:.,19.41,.	0/0:19:19,0:.,26.34,.	0/1:16:5,11:.,22.18,.	0/1:37:21,16:.,51.29,.	./.:0:.,.:.,.,.
un	121599	2738	A	C	.	PASS	NS=18;AF=0.861,0.139	GT:DP:AD:GL	0/0:99:99,0:.,137.24,.	0/0:29:29,0:.,40.2,.	./.:0:.,.:.,.,.	0/1:20:12,8:.,27.73,.	0/0:104:104,0:.,144.17,.	0/0:123:123,0:.,170.51,.	1/1:55:0,55:.,76.25,.	0/0:127:127,0:.,176.06,.	0/0:55:55,0:.,76.25,.	1/1:52:0,52:.,72.09,.	0/0:121:121,0:.,167.74,.	0/0:30:30,0:.,41.59,.	0/0:161:161,0:.,223.19,.	0/0:80:80,0:.,110.9,.	0/0:79:79,0:.,109.52,.	0/0:72:72,0:.,99.81,.	0/0:42:42,0:.,58.22,.	0/0:107:107,0:.,148.33,.	0/0:52:52,0:.,72.09,.
un	121644	2739	C	A	.	PASS	NS=18;AF=0.944,0.056	GT:DP:AD:GL	0/0:85:85,0:.,117.84,.	0/0:78:78,0:.,108.13,.	./.:0:.,.:.,.,.	0/0:83:83,0:.,115.06,.	0/0:124:124,0:.,171.9,.	0/0:84:84,0:.,116.45,.	1/1:64:0,64:.,88.72,.	0/0:182:182,0:.,252.31,.	0/0:71:71,0:.,98.43,.	0/0:105:105,0:.,145.56,.	0/0:390:390,0:.,540.65,.	0/0:27:27,0:.,37.43,.	0/0:203:203,0:.,281.42,.	0/0:127:127,0:.,176.06,.	0/0:49:49,0:.,67.93,.	0/0:98:98,0:.,135.86,.	0/0:45:45,0:.,62.38,.	0/0:160:160,0:.,221.81,.	0/0:28:28,0:.,38.82,.
un	121757	2741	C	T	.	PASS	NS=17;AF=0.529,0.471	GT:DP:AD:GL	0/0:149:149,0:.,206.56,.	1/1:90:0,90:.,124.77,.	./.:0:.,.:.,.,.	0/1:61:33,28:.,84.56,.	0/0:170:170,0:.,235.67,.	1/1:127:0,127:.,176.06,.	1/1:61:0,61:.,84.56,.	0/0:330:330,0:.,457.48,.	0/1:81:33,48:.,112.29,.	1/1:154:0,154:.,213.49,.	1/1:463:0,463:.,641.85,.	0/0:16:16,0:.,22.18,.	./.:0:.,.:.,.,.	0/1:115:37,78:.,159.42,.	0/0:110:110,0:.,152.49,.	0/0:95:95,0:.,131.7,.	0/1:54:23,31:.,74.86,.	1/1:198:0,198:.,274.49,.	0/0:40:40,0:.,55.45,.
un	122964	2768	C	T	.	PASS	NS=11;AF=0.727,0.273	GT:DP:AD:GL	0/0:34:34,0:.,47.13,.	./.:0:.,.:.,.,.	./.:0:.,.:.,.,.	./.:0:.,.:.,.,.	./.:0:.,.:.,.,.	0/1:172:124,48:.,238.44,.	0/0:51:51,0:.,70.7,.	./.:0:.,.:.,.,.	./.:0:.,.:.,.,.	0/0:58:58,0:.,80.41,.	./.:0:.,.:.,.,.	./.:0:.,.:.,.,.	1/1:122:0,122:.,169.13,.	0/1:118:84,34:.,163.58,.	0/0:56:56,0:.,77.63,.	1/1:56:0,56:.,77.63,.	0/0:39:39,0:.,54.07,.	0/0:204:204,0:.,282.8,.	0/0:172:172,0:.,238.44,.
un	123355	2777	A	G	.	PASS	NS=18;AF=0.944,0.056	GT:DP:AD:GL	0/1:114:79,35:.,158.04,.	0/0:106:106,0:.,146.95,.	./.:0:.,.:.,.,.	0/0:45:45,0:.,62.38,.	0/0:37:37,0:.,51.29,.	0/0:121:121,0:.,167.74,.	0/0:74:74,0:.,102.59,.	0/0:163:163,0:.,225.97,.	0/0:53:53,0:.,73.47,.	0/0:117:117,0:.,162.2,.	0/0:204:204,0:.,282.8,.	0/1:20:15,5:.,27.73,.	0/0:181:181,0:.,250.92,.	0/0:83:83,0:.,115.06,.	0/0:23:23,0:.,31.88,.	0/0:35:35,0:.,48.52,.	0/0:31:31,0:.,42.98,.	0/0:106:106,0:.,146.95,.	0/0:98:98,0:.,135.86,.
un	123489	2780	A	C	.	PASS	NS=10;AF=0.800,0.200	GT:DP:AD:GL	./.:0:.,.:.,.,.	./.:0:.,.:.,.,.	./.:0:.,.:.,.,.	./.:0:.,.:.,.,.	0/0:24:24,0:.,33.27,.	./.:0:.,.:.,.,.	./.:0:.,.:.,.,.	0/1:66:44,22:.,91.5,.	0/1:10:7,3:.,13.86,.	./.:0:.,.:.,.,.	0/0:37:37,0:.,51.29,.	./.:0:.,.:.,.,.	0/0:35:35,0:.,48.52,.	0/0:24:24,0:.,33.27,.	1/1:14:0,14:.,19.41,.	0/0:32:32,0:.,44.36,.	0/0:17:17,0:.,23.57,.	./.:0:.,.:.,.,.	0/0:41:41,0:.,56.84,.
un	125930	2835	C	T	.	PASS	NS=13;AF=0.808,0.192	GT:DP:AD:GL	0/0:35:35,0:.,48.52,.	./.:0:.,.:.,.,.	./.:0:.,.:.,.,.	0/0:30:30,0:.,41.59,.	0/0:38:38,0:.,52.68,.	./.:0:.,.:.,.,.	0/1:16:8,8:.,22.18,.	0/0:46:46,0:.,63.77,.	0/0:10:10,0:.,13.86,.	0/1:37:13,24:.,51.29,.	0/0:87:87,0:.,120.61,.	0/0:21:21,0:.,29.11,.	./.:0:.,.:.,.,.	./.:0:.,.:.,.,.	0/0:22:22,0:.,30.5,.	0/0:23:23,0:.,31.88,.	./.:0:.,.:.,.,.	1/1:37:0,37:.,51.29,.	0/1:22:11,11:.,30.5,.
un	125991	2837	A	G	.	PASS	NS=11;AF=0.864,0.136	GT:DP:AD:GL	1/1:17:0,17:.,23.57,.	./.:35:.,.:.,.,.	./.:0:.,.:.,.,.	./.:0:.,.:.,.,.	./.:0:.,.:.,.,.	./.:0:.,.:.,.,.	0/0:44:44,0:.,61,.	0/0:76:76,0:.,105.36,.	0/0:19:19,0:.,26.34,.	0/0:49:49,0:.,67.93,.	0/0:84:84,0:.,116.45,.	0/0:37:37,0:.,51.29,.	./.:0:.,.:.,.,.	./.:0:.,.:.,.,.	0/1:19:11,8:.,26.34,.	0/0:41:41,0:.,58.22,.	0/0:14:14,0:.,19.41,.	0/0:33:33,0:.,45.75,.	./.:0:.,.:.,.,.
un	126425	2846	T	C	.	PASS	NS=10;AF=0.750,0.250	GT:DP:AD:GL	0/0:11:11,0:.,15.25,.	./.:0:.,.:.,.,.	./.:0:.,.:.,.,.	./.:0:.,.:.,.,.	0/0:19:19,0:.,26.34,.	./.:0:.,.:.,.,.	./.:0:.,.:.,.,.	0/0:21:21,0:.,29.11,.	./.:0:.,.:.,.,.	./.:0:.,.:.,.,.	1/0:43:20,23:.,59.61,.	0/0:11:11,0:.,15.25,.	0/0:36:36,0:.,49.91,.	1/1:11:0,11:.,15.25,.	./.:0:.,.:.,.,.	1/0:16:9,7:.,22.18,.	1/0:14:5,9:.,19.41,.	./.:0:.,.:.,.,.	0/0:24:24,0:.,33.27,.
un	127135	2862	C	T	.	PASS	NS=17;AF=0.941,0.059	GT:DP:AD:GL	0/0:60:60,0:.,83.18,.	0/0:36:36,0:.,49.91,.	./.:0:.,.:.,.,.	./.:0:.,.:.,.,.	0/0:60:60,0:.,83.18,.	0/0:48:48,0:.,66.54,.	0/0:43:43,0:.,59.61,.	0/0:123:123,0:.,170.51,.	0/0:31:31,0:.,42.98,.	0/0:39:39,0:.,54.07,.	0/0:106:106,0:.,146.95,.	0/1:25:15,10:.,34.66,.	0/0:126:126,0:.,174.67,.	0/0:28:28,0:.,38.82,.	0/1:31:16,15:.,42.98,.	0/0:47:47,0:.,65.16,.	0/0:45:45,0:.,62.38,.	0/0:58:58,0:.,80.41,.	0/0:84:84,0:.,116.45,.
un	127315	2866	C	T	.	PASS	NS=17;AF=0.941,0.059	GT:DP:AD:GL	0/0:60:60,0:.,83.18,.	0/0:37:37,0:.,51.29,.	./.:0:.,.:.,.,.	0/0:33:33,0:.,45.75,.	0/1:58:20,38:.,80.41,.	./.:0:.,.:.,.,.	0/0:36:36,0:.,49.91,.	0/0:109:109,0:.,151.11,.	0/1:23:10,13:.,31.88,.	0/0:26:26,0:.,36.04,.	0/0:132:132,0:.,182.99,.	0/0:23:23,0:.,31.88,.	0/0:113:113,0:.,156.65,.	0/0:13:13,0:.,18.02,.	0/0:27:27,0:.,37.43,.	0/0:25:25,0:.,34.66,.	0/0:15:15,0:.,20.79,.	0/0:10:10,0:.,13.86,.	0/0:35:35,0:.,48.52,.
un	128409	2891	T	C	.	PASS	NS=17;AF=0.941,0.059	GT:DP:AD:GL	0/0:64:64,0:.,88.72,.	0/0:32:32,0:.,44.36,.	./.:0:.,.:.,.,.	0/0:52:52,0:.,72.09,.	0/0:70:70,0:.,97.04,.	0/0:40:40,0:.,55.45,.	0/0:26:26,0:.,36.04,.	0/0:95:95,0:.,131.7,.	0/0:61:61,0:.,84.56,.	0/0:31:31,0:.,42.98,.	1/0:174:111,63:.,241.22,.	0/0:32:32,0:.,44.36,.	./.:0:.,.:.,.,.	0/0:25:25,0:.,34.66,.	0/0:28:28,0:.,38.82,.	0/0:56:56,0:.,77.63,.	1/0:29:11,18:.,40.2,.	0/0:75:75,0:.,103.97,.	0/0:16:16,0:.,22.18,.
un	128593	2895	A	G	.	PASS	NS=17;AF=0.824,0.176	GT:DP:AD:GL	0/0:59:59,0:.,81.79,.	0/1:28:21,7:.,38.82,.	./.:0:.,.:.,.,.	0/1:53:37,16:.,73.47,.	./.:0:.,.:.,.,.	0/0:25:25,0:.,34.66,.	1/1:17:0,17:.,23.57,.	0/0:80:80,0:.,110.9,.	0/0:50:50,0:.,69.31,.	1/1:16:0,16:.,22.18,.	0/0:83:83,0:.,115.06,.	0/0:12:12,0:.,16.64,.	0/0:78:78,0:.,108.13,.	0/0:26:26,0:.,36.04,.	0/0:18:18,0:.,24.95,.	0/0:68:68,0:.,94.27,.	0/0:34:34,0:.,47.13,.	0/0:30:30,0:.,41.59,.	0/0:40:40,0:.,55.45,.
un	130625	2941	T	A	.	PASS	NS=18;AF=0.944,0.056	GT:DP:AD:GL	1/1:86:0,86:.,119.22,.	0/0:95:95,0:.,131.7,.	./.:0:.,.:.,.,.	0/0:11:11,0:.,15.25,.	0/0:104:104,0:.,144.17,.	0/0:102:102,0:.,141.4,.	0/0:80:80,0:.,110.9,.	0/0:231:231,0:.,320.23,.	0/0:55:55,0:.,76.25,.	0/0:77:77,0:.,106.74,.	0/0:339:339,0:.,469.95,.	0/0:26:26,0:.,36.04,.	0/0:106:106,0:.,146.95,.	0/0:67:67,0:.,92.88,.	0/0:57:57,0:.,79.02,.	0/0:54:54,0:.,74.86,.	0/0:44:44,0:.,61,.	0/0:155:155,0:.,214.88,.	0/0:69:69,0:.,95.65,.
un	130666	2942	T	G	.	PASS	NS=18;AF=0.583,0.417	GT:DP:AD:GL	1/1:72:0,72:.,99.81,.	1/1:25:0,25:.,34.66,.	./.:0:.,.:.,.,.	0/0:40:40,0:.,55.45,.	1/1:71:0,71:.,98.43,.	0/0:15:15,0:.,20.79,.	0/0:26:26,0:.,36.04,.	1/0:68:36,32:.,94.27,.	1/0:17:5,12:.,23.57,.	0/0:11:11,0:.,15.25,.	0/0:225:225,0:.,311.92,.	1/0:33:14,19:.,45.75,.	0/0:123:123,0:.,170.51,.	1/0:54:35,19:.,74.86,.	1/0:19:12,7:.,26.34,.	1/0:28:19,9:.,38.82,.	1/0:25:11,14:.,34.66,.	0/0:159:159,0:.,220.42,.	1/1:42:0,42:.,58.22,.
un	131415	2959	G	A	.	PASS	NS=17;AF=0.941,0.059	GT:DP:AD:GL	0/0:38:38,0:.,52.68,.	0/0:42:42,0:.,58.22,.	./.:0:.,.:.,.,.	0/0:14:14,0:.,19.41,.	0/0:30:30,0:.,41.59,.	0/0:68:68,0:.,94.27,.	0/0:52:52,0:.,72.09,.	0/0:46:46,0:.,63.77,.	./.:0:.,.:.,.,.	0/0:67:67,0:.,92.88,.	0/0:123:123,0:.,171.9,.	1/1:19:0,19:.,26.34,.	0/0:142:142,0:.,196.85,.	0/0:15:15,0:.,20.79,.	0/0:18:18,0:.,24.95,.	0/0:31:31,0:.,42.98,.	0/0:14:14,0:.,19.41,.	0/0:28:28,0:.,38.82,.	0/0:21:21,0:.,29.11,.
un	132543	2984	T	C	.	PASS	NS=17;AF=0.765,0.235	GT:DP:AD:GL	0/0:89:89,0:.,123.38,.	1/0:77:22,55:.,106.74,.	./.:0:.,.:.,.,.	1/1:54:0,54:.,74.86,.	0/0:100:100,0:.,138.63,.	0/0:87:87,0:.,120.61,.	1/1:24:0,24:.,33.27,.	0/0:119:119,0:.,164.97,.	0/0:33:33,0:.,45.75,.	1/0:41:16,25:.,56.84,.	1/0:195:98,97:.,270.33,.	0/0:20:20,0:.,27.73,.	./.:0:.,.:.,.,.	1/0:59:17,42:.,81.79,.	0/0:61:61,0:.,84.56,.	0/0:71:71,0:.,98.43,.	0/0:26:26,0:.,36.04,.	0/0:76:76,0:.,105.36,.	0/0:51:51,0:.,70.7,.
un	132580	2985	A	G	.	PASS	NS=12;AF=0.917,0.083	GT:DP:AD:GL	./.:0:.,.:.,.,.	0/0:56:56,0:.,77.63,.	./.:0:.,.:.,.,.	0/0:68:68,0:.,94.27,.	./.:0:.,.:.,.,.	0/0:25:25,0:.,34.66,.	0/1:27:19,8:.,37.43,.	./.:0:.,.:.,.,.	0/0:21:21,0:.,29.11,.	0/0:42:42,0:.,58.22,.	./.:0:.,.:.,.,.	0/0:19:19,0:.,26.34,.	0/0:109:109,0:.,151.11,.	0/0:53:53,0:.,73.47,.	./.:0:.,.:.,.,.	0/0:30:30,0:.,41.59,.	0/0:21:21,0:.,29.11,.	0/1:69:26,43:.,95.65,.	./.:0:.,.:.,.,.
un	132800	2990	T	C	.	PASS	NS=12;AF=0.917,0.083	GT:DP:AD:GL	0/0:39:39,0:.,54.07,.	./.:0:.,.:.,.,.	./.:0:.,.:.,.,.	./.:0:.,.:.,.,.	1/0:85:51,34:.,119.22,.	0/0:26:26,0:.,36.04,.	./.:0:.,.:.,.,.	0/0:98:98,0:.,135.86,.	0/0:20:20,0:.,27.73,.	./.:0:.,.:.,.,.	0/0:110:110,0:.,152.49,.	1/0:44:34,10:.,61,.	./.:0:.,.:.,.,.	0/0:13:13,0:.,18.02,.	0/0:44:44,0:.,61,.	0/0:45:45,0:.,62.38,.	0/0:23:23,0:.,31.88,.	./.:0:.,.:.,.,.	0/0:40:40,0:.,55.45,.
un	132905	2992	G	A	.	PASS	NS=18;AF=0.917,0.083	GT:DP:AD:GL	0/0:49:49,0:.,67.93,.	0/0:57:57,0:.,79.02,.	./.:0:.,.:.,.,.	0/0:56:56,0:.,77.63,.	0/0:96:96,0:.,133.08,.	0/0:190:190,0:.,263.4,.	0/0:96:96,0:.,133.08,.	0/0:241:241,0:.,334.1,.	1/0:92:49,43:.,127.54,.	0/0:72:72,0:.,99.81,.	0/0:396:396,0:.,548.97,.	0/0:38:38,0:.,52.68,.	0/0:166:166,0:.,230.12,.	1/0:68:42,26:.,94.27,.	1/0:53:26,27:.,74.86,.	0/0:89:89,0:.,123.38,.	0/0:66:66,0:.,91.5,.	0/0:153:153,0:.,212.1,.	0/0:80:80,0:.,110.9,.
un	133100	2997	G	T	.	PASS	NS=17;AF=0.882,0.118	GT:DP:AD:GL	0/0:17:17,0:.,23.57,.	0/0:29:29,0:.,40.2,.	./.:0:.,.:.,.,.	0/0:26:26,0:.,36.04,.	0/0:42:42,0:.,58.22,.	0/0:34:34,0:.,47.13,.	1/1:22:0,22:.,30.5,.	0/0:45:45,0:.,62.38,.	0/0:10:10,0:.,13.86,.	./.:0:.,.:.,.,.	0/1:75:27,48:.,103.97,.	0/0:35:35,0:.,48.52,.	0/0:59:59,0:.,81.79,.	0/0:14:14,0:.,19.41,.	0/0:24:24,0:.,33.27,.	0/0:22:22,0:.,30.5,.	0/0:11:11,0:.,15.25,.	0/0:31:31,0:.,42.98,.	0/1:35:23,12:.,48.52,.
un	133254	3000	C	A	.	PASS	NS=16;AF=0.656,0.344	GT:DP:AD:GL	0/0:112:112,0:.,155.26,.	0/0:72:72,0:.,99.81,.	./.:0:.,.:.,.,.	1/1:18:0,18:.,24.95,.	1/1:19:0,19:.,26.34,.	0/0:67:67,0:.,92.88,.	./.:36:.,.:.,.,.	1/0:81:41,40:.,112.29,.	0/0:55:55,0:.,76.25,.	1/0:94:63,31:.,130.31,.	1/0:128:96,32:.,177.45,.	0/0:18:18,0:.,24.95,.	./.:0:.,.:.,.,.	1/1:43:0,43:.,59.61,.	0/0:38:38,0:.,52.68,.	1/0:57:42,15:.,79.02,.	0/0:31:31,0:.,42.98,.	1/0:48:29,19:.,66.54,.	0/0:21:21,0:.,29.11,.
un	133661	3009	A	G	.	PASS	NS=10;AF=0.500,0.500	GT:DP:AD:GL	1/1:47:0,47:.,65.16,.	0/0:22:22,0:.,30.5,.	./.:0:.,.:.,.,.	./.:0:.,.:.,.,.	1/1:80:0,80:.,110.9,.	0/0:12:12,0:.,16.64,.	./.:0:.,.:.,.,.	./.:0:.,.:.,.,.	1/1:22:0,22:.,30.5,.	./.:0:.,.:.,.,.	0/0:91:91,0:.,126.15,.	1/1:50:0,50:.,69.31,.	0/0:105:105,0:.,145.56,.	0/0:21:21,0:.,29.11,.	1/1:28:0,28:.,38.82,.	./.:0:.,.:.,.,.	./.:0:.,.:.,.,.	./.:0:.,.:.,.,.	./.:0:.,.:.,.,.
un	134316	3024	C	A	.	PASS	NS=17;AF=0.559,0.441	GT:DP:AD:GL	1/1:29:0,29:.,40.2,.	0/0:51:51,0:.,70.7,.	./.:0:.,.:.,.,.	0/0:13:13,0:.,18.02,.	1/1:49:0,49:.,67.93,.	0/0:22:22,0:.,30.5,.	1/1:29:0,29:.,40.2,.	0/0:36:36,0:.,49.91,.	1/1:21:0,21:.,29.11,.	1/1:41:0,41:.,56.84,.	1/0:62:30,32:.,85.95,.	1/1:27:0,27:.,37.43,.	1/0:73:36,37:.,101.2,.	0/0:18:18,0:.,24.95,.	./.:19:.,.:.,.,.	0/0:29:29,0:.,40.2,.	0/0:22:22,0:.,30.5,.	1/0:16:7,9:.,22.18,.	0/0:16:16,0:.,22.18,.
un	134664	3032	A	T	.	PASS	NS=13;AF=0.615,0.385	GT:DP:AD:GL	./.:19:.,.:.,.,.	./.:0:.,.:.,.,.	./.:0:.,.:.,.,.	0/1:18:5,13:.,24.95,.	1/1:43:0,43:.,59.61,.	./.:0:.,.:.,.,.	0/0:17:17,0:.,23.57,.	0/0:97:97,0:.,134.47,.	./.:16:.,.:.,.,.	0/0:50:50,0:.,69.31,.	0/0:84:84,0:.,116.45,.	1/1:35:0,35:.,48.52,.	./.:0:.,.:.,.,.	0/1:22:16,6:.,30.5,.	1/1:13:0,13:.,18.02,.	0/0:25:25,0:.,34.66,.	1/1:16:0,16:.,22.18,.	0/0:26:26,0:.,36.04,.	0/0:48:48,0:.,66.54,.
un	135087	3041	T	C	.	PASS	NS=11;AF=0.545,0.455	GT:DP:AD:GL	1/1:73:0,73:.,101.2,.	0/0:108:108,0:.,149.72,.	./.:0:.,.:.,.,.	./.:0:.,.:.,.,.	./.:0:.,.:.,.,.	0/0:159:159,0:.,220.42,.	1/1:64:0,64:.,88.72,.	./.:0:.,.:.,.,.	1/0:30:16,14:.,41.59,.	0/0:83:83,0:.,115.06,.	./.:0:.,.:.,.,.	./.:0:.,.:.,.,.	./.:0:.,.:.,.,.	1/0:112:79,33:.,156.65,.	./.:33:.,.:.,.,.	1/1:70:0,70:.,97.04,.	1/1:28:0,28:.,38.82,.	0/0:82:82,0:.,113.68,.	0/0:111:111,0:.,153.88,.
un	135241	3045	C	A	.	PASS	NS=17;AF=0.912,0.088	GT:DP:AD:GL	0/0:152:152,0:.,210.72,.	0/0:36:36,0:.,49.91,.	./.:0:.,.:.,.,.	./.:0:.,.:.,.,.	1/1:103:0,103:.,142.79,.	0/0:184:184,0:.,255.08,.	0/0:86:86,0:.,119.22,.	0/0:218:218,0:.,302.21,.	0/0:60:60,0:.,83.18,.	0/0:55:55,0:.,76.25,.	0/0:245:245,0:.,339.64,.	1/0:76:57,19:.,105.36,.	0/0:122:122,0:.,169.13,.	0/0:162:162,0:.,224.58,.	0/0:67:67,0:.,92.88,.	0/0:61:61,0:.,84.56,.	0/0:53:53,0:.,73.47,.	0/0:96:96,0:.,133.08,.	0/0:38:38,0:.,52.68,.
un	135510	3051	T	G	.	PASS	NS=18;AF=0.889,0.111	GT:DP:AD:GL	0/0:78:78,0:.,108.13,.	0/0:77:77,0:.,106.74,.	./.:0:.,.:.,.,.	0/0:96:96,0:.,133.08,.	0/0:123:123,0:.,170.51,.	0/0:115:115,0:.,159.42,.	0/0:103:103,0:.,142.79,.	0/0:204:204,0:.,282.8,.	1/0:51:22,29:.,70.7,.	0/0:51:51,0:.,70.7,.	1/0:284:121,163:.,393.71,.	0/0:41:41,0:.,56.84,.	0/0:218:218,0:.,302.21,.	1/0:88:23,65:.,121.99,.	0/0:55:55,0:.,76.25,.	0/0:66:66,0:.,91.5,.	0/0:23:23,0:.,31.88,.	0/0:147:147,0:.,203.79,.	1/0:64:43,21:.,88.72,.
un	135887	3059	C	T	.	PASS	NS=14;AF=0.536,0.464	GT:DP:AD:GL	1/1:129:0,129:.,178.83,.	0/0:10:10,0:.,13.86,.	./.:0:.,.:.,.,.	0/0:97:97,0:.,134.47,.	1/1:102:0,102:.,141.4,.	0/0:63:63,0:.,87.34,.	0/0:21:21,0:.,29.11,.	1/1:114:0,114:.,158.04,.	./.:0:.,.:.,.,.	0/0:58:58,0:.,80.41,.	0/1:459:240,219:.,636.31,.	1/1:59:0,59:.,81.79,.	./.:0:.,.:.,.,.	0/1:140:107,33:.,194.08,.	1/1:54:0,54:.,74.86,.	./.:0:.,.:.,.,.	./.:0:.,.:.,.,.	0/0:96:96,0:.,133.08,.	0/1:45:25,20:.,62.38,.
un	136584	3075	A	G	.	PASS	NS=18;AF=0.806,0.194	GT:DP:AD:GL	0/0:71:71,0:.,98.43,.	0/0:61:61,0:.,84.56,.	./.:0:.,.:.,.,.	0/0:81:81,0:.,112.29,.	0/1:56:24,32:.,77.63,.	0/0:84:84,0:.,116.45,.	0/0:44:44,0:.,61,.	0/1:74:36,38:.,102.59,.	1/1:44:0,44:.,61,.	0/0:87:87,0:.,120.61,.	0/0:206:206,0:.,285.58,.	1/1:32:0,32:.,44.36,.	0/0:152:152,0:.,210.72,.	0/0:102:102,0:.,141.4,.	0/0:39:39,0:.,54.07,.	0/0:62:62,0:.,85.95,.	0/1:17:11,6:.,23.57,.	0/0:32:32,0:.,44.36,.	0/0:67:67,0:.,92.88,.
un	136672	3077	T	G	.	PASS	NS=19;AF=0.816,0.184	GT:DP:AD:GL	0/0:79:79,0:.,109.52,.	1/0:90:48,42:.,124.77,.	1/0:29:13,16:.,40.2,.	1/0:125:47,78:.,173.29,.	1/0:53:31,22:.,73.47,.	1/0:129:51,78:.,178.83,.	0/0:84:84,0:.,116.45,.	0/0:74:74,0:.,102.59,.	1/0:24:17,7:.,33.27,.	0/0:93:93,0:.,128.93,.	0/0:186:186,0:.,257.85,.	0/0:20:20,0:.,27.73,.	0/0:164:164,0:.,227.35,.	0/0:108:108,0:.,149.72,.	0/0:14:14,0:.,19.41,.	1/0:66:31,35:.,91.5,.	0/0:26:26,0:.,36.04,.	0/0:126:126,0:.,174.67,.	0/0:138:138,0:.,191.31,.
un	136703	3078	T	C	.	PASS	NS=17;AF=0.824,0.176	GT:DP:AD:GL	./.:0:.,.:.,.,.	1/0:59:45,14:.,81.79,.	./.:0:.,.:.,.,.	0/0:118:118,0:.,163.58,.	0/0:117:117,0:.,162.2,.	0/0:69:69,0:.,95.65,.	0/0:52:52,0:.,72.09,.	1/1:143:0,143:.,198.24,.	0/0:78:78,0:.,108.13,.	1/0:73:34,39:.,101.2,.	0/0:235:235,0:.,325.78,.	0/0:19:19,0:.,26.34,.	0/0:177:177,0:.,245.37,.	0/0:45:45,0:.,62.38,.	0/0:83:83,0:.,115.06,.	1/0:82:65,17:.,113.68,.	1/0:39:20,19:.,54.07,.	0/0:55:55,0:.,76.25,.	0/0:51:51,0:.,70.7,.
un	137025	3085	C	A	.	PASS	NS=14;AF=0.893,0.107	GT:DP:AD:GL	0/0:101:101,0:.,140.02,.	1/0:67:44,23:.,92.88,.	./.:0:.,.:.,.,.	./.:0:.,.:.,.,.	0/0:120:120,0:.,166.36,.	0/0:105:105,0:.,145.56,.	./.:0:.,.:.,.,.	0/0:231:231,0:.,320.23,.	0/0:44:44,0:.,61,.	./.:0:.,.:.,.,.	1/0:279:109,170:.,386.78,.	0/0:58:58,0:.,80.41,.	./.:0:.,.:.,.,.	1/0:105:25,80:.,145.56,.	0/0:68:68,0:.,94.27,.	0/0:75:75,0:.,103.97,.	0/0:49:49,0:.,67.93,.	0/0:155:155,0:.,214.88,.	0/0:35:35,0:.,48.52,.
un	137549	3097	G	T	.	PASS	NS=18;AF=0.944,0.056	GT:DP:AD:GL	0/0:89:89,0:.,123.38,.	0/0:46:46,0:.,63.77,.	./.:0:.,.:.,.,.	0/0:27:27,0:.,37.43,.	1/1:91:0,91:.,126.15,.	0/0:103:103,0:.,142.79,.	0/0:38:38,0:.,52.68,.	0/0:251:251,0:.,347.96,.	0/0:44:44,0:.,61,.	0/0:59:59,0:.,81.79,.	0/0:206:206,0:.,285.58,.	0/0:46:46,0:.,63.77,.	0/0:195:195,0:.,270.33,.	0/0:75:75,0:.,103.97,.	0/0:61:61,0:.,84.56,.	0/0:66:66,0:.,91.5,.	0/0:13:13,0:.,18.02,.	0/0:134:134,0:.,185.76,.	0/0:53:53,0:.,73.47,.
un	137751	3101	A	G	.	PASS	NS=18;AF=0.778,0.222	GT:DP:AD:GL	0/0:81:81,0:.,112.29,.	0/0:44:44,0:.,61,.	./.:0:.,.:.,.,.	0/0:39:39,0:.,54.07,.	0/1:104:60,44:.,144.17,.	0/0:47:47,0:.,65.16,.	0/0:70:70,0:.,97.04,.	0/1:110:38,72:.,152.49,.	0/0:44:44,0:.,61,.	0/0:63:63,0:.,87.34,.	0/0:234:234,0:.,324.39,.	1/1:53:0,53:.,73.47,.	0/0:163:163,0:.,225.97,.	0/0:16:16,0:.,22.18,.	1/1:53:0,53:.,73.47,.	0/0:50:50,0:.,69.31,.	0/0:23:23,0:.,31.88,.	1/1:48:0,48:.,66.54,.	0/0:82:82,0:.,113.68,.
un	137944	3106	T	C	.	PASS	NS=17;AF=0.912,0.088	GT:DP:AD:GL	0/0:122:122,0:.,170.51,.	0/0:68:68,0:.,94.27,.	./.:0:.,.:.,.,.	0/0:84:84,0:.,116.45,.	0/0:145:145,0:.,201.01,.	0/0:94:94,0:.,130.31,.	1/1:124:0,124:.,171.9,.	0/0:211:211,0:.,292.51,.	0/0:58:58,0:.,80.41,.	1/0:53:42,11:.,73.47,.	0/0:193:193,0:.,267.55,.	./.:0:.,.:.,.,.	0/0:218:218,0:.,302.21,.	0/0:69:69,0:.,95.65,.	0/0:75:75,0:.,103.97,.	0/0:77:77,0:.,106.74,.	0/0:38:38,0:.,52.68,.	0/0:71:71,0:.,98.43,.	0/0:65:65,0:.,90.11,.
un	138286	3113	G	A	.	PASS	NS=17;AF=0.912,0.088	GT:DP:AD:GL	0/0:52:52,0:.,72.09,.	0/0:42:42,0:.,58.22,.	./.:0:.,.:.,.,.	1/1:22:0,22:.,30.5,.	0/0:71:71,0:.,98.43,.	0/0:33:33,0:.,45.75,.	0/0:44:44,0:.,61,.	0/0:93:93,0:.,128.93,.	0/0:10:10,0:.,13.86,.	1/0:29:15,14:.,40.2,.	0/0:165:165,0:.,228.74,.	0/0:33:33,0:.,45.75,.	0/0:127:127,0:.,176.06,.	0/0:25:25,0:.,34.66,.	0/0:32:32,0:.,44.36,.	0/0:50:50,0:.,69.31,.	0/0:23:23,0:.,31.88,.	./.:0:.,.:.,.,.	0/0:55:55,0:.,76.25,.
un	138580	3120	T	A	.	PASS	NS=17;AF=0.794,0.206	GT:DP:AD:GL	0/0:324:324,0:.,449.16,.	1/0:155:60,95:.,214.88,.	./.:0:.,.:.,.,.	1/0:247:138,109:.,342.41,.	0/0:399:399,0:.,553.13,.	1/0:373:153,220:.,517.09,.	0/0:249:249,0:.,345.19,.	1/0:454:333,121:.,629.38,.	0/0:155:155,0:.,214.88,.	1/0:211:130,81:.,292.51,.	1/0:711:482,229:.,987.04,.	0/0:118:118,0:.,163.58,.	./.:0:.,.:.,.,.	0/0:194:194,0:.,268.94,.	0/0:163:163,0:.,225.97,.	0/0:171:171,0:.,237.06,.	0/0:153:153,0:.,212.1,.	0/0:357:357,0:.,494.91,.	1/0:195:133,62:.,270.33,.
un	138923	3128	T	C	.	PASS	NS=17;AF=0.529,0.471	GT:DP:AD:GL	1/1:53:0,53:.,73.47,.	0/0:46:46,0:.,63.77,.	./.:0:.,.:.,.,.	./.:0:.,.:.,.,.	1/1:46:0,46:.,63.77,.	1/1:32:0,32:.,44.36,.	0/0:57:57,0:.,79.02,.	1/0:108:56,52:.,149.72,.	1/0:42:25,17:.,58.22,.	0/0:33:33,0:.,45.75,.	0/0:166:166,0:.,230.12,.	1/1:32:0,32:.,44.36,.	0/0:134:134,0:.,185.76,.	1/0:26:14,12:.,36.04,.	1/0:36:10,26:.,51.29,.	0/0:45:45,0:.,62.38,.	1/0:29:20,9:.,40.2,.	1/1:10:0,10:.,13.86,.	1/0:25:12,13:.,34.66,.
un	139976	3151	G	A	.	PASS	NS=17;AF=0.824,0.176	GT:DP:AD:GL	0/0:50:50,0:.,69.31,.	0/0:30:30,0:.,41.59,.	./.:0:.,.:.,.,.	./.:0:.,.:.,.,.	0/0:78:78,0:.,108.13,.	0/0:41:41,0:.,56.84,.	0/0:38:38,0:.,52.68,.	1/1:30:0,30:.,41.59,.	0/0:11:11,0:.,15.25,.	0/0:80:80,0:.,110.9,.	0/0:112:112,0:.,155.26,.	0/0:16:16,0:.,22.18,.	0/0:84:84,0:.,116.45,.	0/0:28:28,0:.,38.82,.	0/0:32:32,0:.,44.36,.	1/1:35:0,35:.,48.52,.	1/1:28:0,28:.,38.82,.	0/0:18:18,0:.,24.95,.	0/0:14:14,0:.,19.41,.
un	140038	3153	C	T	.	PASS	NS=10;AF=0.900,0.100	GT:DP:AD:GL	0/1:59:29,30:.,81.79,.	./.:0:.,.:.,.,.	./.:0:.,.:.,.,.	./.:0:.,.:.,.,.	./.:0:.,.:.,.,.	0/0:27:27,0:.,37.43,.	0/0:51:51,0:.,70.7,.	./.:0:.,.:.,.,.	./.:0:.,.:.,.,.	0/0:20:20,0:.,27.73,.	./.:0:.,.:.,.,.	./.:0:.,.:.,.,.	./.:0:.,.:.,.,.	0/0:54:54,0:.,74.86,.	0/0:30:30,0:.,41.59,.	0/0:30:30,0:.,41.59,.	0/0:32:32,0:.,44.36,.	0/1:53:41,12:.,73.47,.	0/0:18:18,0:.,24.95,.
un	140092	3154	G	A	.	PASS	NS=12;AF=0.917,0.083	GT:DP:AD:GL	./.:0:.,.:.,.,.	0/0:78:78,0:.,108.13,.	./.:0:.,.:.,.,.	./.:0:.,.:.,.,.	1/1:26:0,26:.,36.04,.	0/0:30:30,0:.,41.59,.	./.:0:.,.:.,.,.	0/0:19:19,0:.,27.73,.	./.:0:.,.:.,.,.	0/0:22:22,0:.,30.5,.	0/0:65:65,0:.,90.11,.	0/0:26:26,0:.,37.43,.	0/0:58:58,0:.,80.41,.	0/0:25:25,0:.,34.66,.	0/0:23:23,0:.,31.88,.	./.:0:.,.:.,.,.	./.:0:.,.:.,.,.	0/0:51:51,0:.,70.7,.	0/0:27:27,0:.,37.43,.
un	140350	3160	T	A	.	PASS	NS=17;AF=0.647,0.353	GT:DP:AD:GL	0/0:42:42,0:.,58.22,.	1/0:72:55,17:.,99.81,.	0/0:37:37,0:.,51.29,.	0/0:22:22,0:.,30.5,.	0/0:22:22,0:.,30.5,.	1/0:57:14,43:.,79.02,.	0/0:28:28,0:.,38.82,.	1/1:163:0,163:.,225.97,.	./.:0:.,.:.,.,.	1/0:37:27,10:.,51.29,.	1/0:154:48,106:.,213.49,.	1/0:145:98,47:.,201.01,.	./.:0:.,.:.,.,.	1/1:81:0,81:.,112.29,.	0/0:10:10,0:.,13.86,.	1/0:20:11,9:.,27.73,.	1/0:29:19,10:.,40.2,.	0/0:40:40,0:.,55.45,.	1/0:59:13,46:.,81.79,.
un	140912	3172	C	T	.	PASS	NS=17;AF=0.912,0.088	GT:DP:AD:GL	0/0:70:70,0:.,97.04,.	0/0:56:56,0:.,77.63,.	0/0:15:15,0:.,20.79,.	0/0:67:67,0:.,92.88,.	0/0:66:66,0:.,91.5,.	./.:0:.,.:.,.,.	0/0:31:31,0:.,42.98,.	0/0:75:75,0:.,103.97,.	0/1:18:8,10:.,24.95,.	0/0:58:58,0:.,80.41,.	0/0:180:180,0:.,249.53,.	./.:0:.,.:.,.,.	0/0:129:129,0:.,178.83,.	1/1:31:0,31:.,42.98,.	0/0:30:30,0:.,41.59,.	0/0:38:38,0:.,52.68,.	0/0:17:17,0:.,23.57,.	0/0:39:39,0:.,54.07,.	0/0:16:16,0:.,22.18,.
un	140931	3173	C	T	.	PASS	NS=16;AF=0.594,0.406	GT:DP:AD:GL	0/0:35:35,0:.,48.52,.	0/0:75:75,0:.,103.97,.	./.:0:.,.:.,.,.	0/1:66:23,43:.,91.5,.	0/1:113:54,59:.,156.65,.	0/1:31:11,20:.,42.98,.	0/1:33:21,12:.,45.75,.	./.:0:.,.:.,.,.	0/1:61:36,25:.,84.56,.	0/1:32:23,9:.,44.36,.	0/1:291:128,163:.,403.41,.	0/1:32:20,12:.,45.75,.	./.:0:.,.:.,.,.	0/0:64:64,0:.,88.72,.	0/1:28:17,11:.,38.82,.	0/1:138:99,39:.,191.31,.	0/1:57:33,24:.,79.02,.	0/1:59:37,22:.,81.79,.	0/1:71:25,46:.,98.43,.
un	141066	3176	A	C	.	PASS	NS=16;AF=0.938,0.062	GT:DP:AD:GL	0/0:47:47,0:.,65.16,.	0/0:29:29,0:.,40.2,.	./.:0:.,.:.,.,.	0/0:40:40,0:.,55.45,.	0/0:50:50,0:.,69.31,.	0/0:47:47,0:.,65.16,.	1/1:33:0,33:.,45.75,.	0/0:63:63,0:.,87.34,.	./.:0:.,.:.,.,.	./.:19:.,.:.,.,.	0/0:138:138,0:.,191.31,.	0/0:22:22,0:.,30.5,.	0/0:124:124,0:.,171.9,.	0/0:55:55,0:.,76.25,.	0/0:17:17,0:.,23.57,.	0/0:43:43,0:.,59.61,.	0/0:11:11,0:.,15.25,.	0/0:23:23,0:.,31.88,.	0/0:51:51,0:.,70.7,.
un	141116	3177	G	A	.	PASS	NS=19;AF=0.947,0.053	GT:DP:AD:GL	0/0:110:110,0:.,152.49,.	0/0:80:80,0:.,110.9,.	0/0:17:17,0:.,23.57,.	0/0:39:39,0:.,54.07,.	0/0:53:53,0:.,73.47,.	0/0:62:62,0:.,85.95,.	1/1:65:0,65:.,90.11,.	0/0:120:120,0:.,166.36,.	0/0:29:29,0:.,40.2,.	0/0:128:128,0:.,177.45,.	0/0:200:200,0:.,277.26,.	0/0:37:37,0:.,51.29,.	0/0:155:155,0:.,214.88,.	0/0:56:56,0:.,77.63,.	0/0:25:25,0:.,34.66,.	0/0:69:69,0:.,95.65,.	0/0:31:31,0:.,42.98,.	0/0:45:45,0:.,62.38,.	0/0:90:90,0:.,124.77,.
un	141417	3184	A	G	.	PASS	NS=17;AF=0.618,0.382	GT:DP:AD:GL	1/1:54:0,54:.,74.86,.	./.:11:.,.:.,.,.	0/0:11:11,0:.,15.25,.	0/1:67:23,44:.,92.88,.	0/0:88:88,0:.,121.99,.	0/1:158:73,85:.,219.03,.	1/1:66:0,66:.,91.5,.	0/0:101:101,0:.,140.02,.	1/1:23:0,23:.,31.88,.	0/0:77:77,0:.,106.74,.	0/1:318:153,165:.,440.84,.	./.:0:.,.:.,.,.	0/0:170:170,0:.,235.67,.	0/0:87:87,0:.,120.61,.	1/1:26:0,26:.,36.04,.	0/1:75:36,39:.,103.97,.	0/1:26:12,14:.,36.04,.	0/0:97:97,0:.,134.47,.	0/0:57:57,0:.,79.02,.
un	141527	3186	G	T	.	PASS	NS=17;AF=0.794,0.206	GT:DP:AD:GL	0/0:57:57,0:.,79.02,.	0/0:11:11,0:.,15.25,.	./.:0:.,.:.,.,.	0/0:64:64,0:.,88.72,.	0/0:138:138,0:.,191.31,.	0/0:75:75,0:.,103.97,.	0/0:36:36,0:.,49.91,.	0/0:102:102,0:.,141.4,.	0/1:27:6,21:.,37.43,.	0/0:54:54,0:.,74.86,.	0/0:185:185,0:.,256.46,.	1/1:18:0,18:.,24.95,.	1/1:126:0,126:.,174.67,.	0/0:54:54,0:.,74.86,.	0/1:23:12,11:.,31.88,.	0/0:43:43,0:.,59.61,.	./.:0:.,.:.,.,.	0/0:79:79,0:.,109.52,.	0/1:49:15,34:.,67.93,.
un	141553	3187	G	A	.	PASS	NS=18;AF=0.778,0.222	GT:DP:AD:GL	0/0:111:111,0:.,153.88,.	1/0:51:23,28:.,70.7,.	./.:0:.,.:.,.,.	0/0:78:78,0:.,108.13,.	0/0:123:123,0:.,170.51,.	1/0:141:49,92:.,195.47,.	0/0:38:38,0:.,52.68,.	0/0:161:161,0:.,223.19,.	0/0:67:67,0:.,92.88,.	0/0:68:68,0:.,94.27,.	1/0:323:136,187:.,447.77,.	0/0:21:21,0:.,29.11,.	1/1:193:0,193:.,267.55,.	1/1:68:0,68:.,94.27,.	0/0:103:103,0:.,142.79,.	1/0:73:45,28:.,101.2,.	0/0:35:35,0:.,48.52,.	0/0:49:49,0:.,67.93,.	0/0:42:42,0:.,58.22,.
un	142644	3211	C	A	.	PASS	NS=10;AF=0.900,0.100	GT:DP:AD:GL	./.:0:.,.:.,.,.	0/0:13:13,0:.,18.02,.	./.:0:.,.:.,.,.	0/0:32:32,0:.,44.36,.	1/1:21:0,21:.,29.11,.	0/0:27:27,0:.,37.43,.	./.:0:.,.:.,.,.	0/0:69:69,0:.,95.65,.	./.:0:.,.:.,.,.	0/0:59:59,0:.,81.79,.	0/0:23:23,0:.,31.88,.	0/0:29:29,0:.,40.2,.	0/0:61:61,0:.,84.56,.	0/0:39:39,0:.,54.07,.	./.:0:.,.:.,.,.	./.:0:.,.:.,.,.	./.:0:.,.:.,.,.	./.:0:.,.:.,.,.	./.:0:.,.:.,.,.
un	142863	3216	A	G	.	PASS	NS=19;AF=0.579,0.421	GT:DP:AD:GL	0/0:103:103,0:.,142.79,.	0/1:61:27,34:.,84.56,.	0/1:11:7,4:.,15.25,.	1/1:20:0,20:.,27.73,.	0/0:106:106,0:.,146.95,.	0/0:94:94,0:.,130.31,.	1/1:58:0,58:.,80.41,.	0/0:154:154,0:.,213.49,.	0/0:41:41,0:.,56.84,.	0/0:62:62,0:.,85.95,.	0/0:256:256,0:.,354.89,.	0/1:40:20,20:.,55.45,.	1/1:170:0,170:.,235.67,.	0/0:46:46,0:.,63.77,.	1/1:49:0,49:.,67.93,.	0/1:44:22,22:.,61,.	0/1:40:18,22:.,55.45,.	0/1:105:68,37:.,145.56,.	1/1:57:0,57:.,79.02,.
un	143645	3234	T	G	.	PASS	NS=16;AF=0.594,0.406	GT:DP:AD:GL	0/0:31:31,0:.,42.98,.	./.:0:.,.:.,.,.	./.:0:.,.:.,.,.	0/0:32:32,0:.,44.36,.	0/0:36:36,0:.,49.91,.	1/1:52:0,52:.,72.09,.	1/0:18:12,6:.,24.95,.	1/1:124:0,124:.,171.9,.	./.:14:.,.:.,.,.	1/0:64:19,45:.,88.72,.	1/0:148:75,73:.,205.17,.	0/0:48:48,0:.,66.54,.	1/1:97:0,97:.,134.47,.	1/1:30:0,30:.,41.59,.	0/0:31:31,0:.,42.98,.	1/0:41:27,14:.,56.84,.	0/0:18:18,0:.,24.95,.	0/0:37:37,0:.,51.29,.	1/0:25:9,16:.,34.66,.
un	144075	3243	A	G	.	PASS	NS=19;AF=0.526,0.474	GT:DP:AD:GL	0/0:58:58,0:.,80.41,.	0/0:42:42,0:.,58.22,.	1/1:62:0,62:.,85.95,.	0/0:54:54,0:.,74.86,.	0/0:48:48,0:.,66.54,.	0/0:26:26,0:.,36.04,.	0/0:46:46,0:.,63.77,.	1/1:26:0,26:.,36.04,.	1/1:19:0,19:.,26.34,.	1/1:31:0,31:.,42.98,.	0/1:122:74,48:.,169.13,.	0/0:35:35,0:.,48.52,.	0/1:96:37,59:.,133.08,.	1/1:29:0,29:.,40.2,.	1/1:19:0,19:.,26.34,.	1/1:30:0,30:.,41.59,.	1/1:28:0,28:.,38.82,.	0/0:36:36,0:.,49.91,.	0/0:92:92,0:.,127.54,.
un	144619	3256	C	T	.	PASS	NS=16;AF=0.938,0.062	GT:DP:AD:GL	0/0:41:41,0:.,56.84,.	0/0:14:14,0:.,19.41,.	./.:0:.,.:.,.,.	./.:0:.,.:.,.,.	0/0:11:11,0:.,15.25,.	0/0:10:10,0:.,13.86,.	0/0:34:34,0:.,47.13,.	0/1:58:33,25:.,80.41,.	0/1:19:10,9:.,26.34,.	0/0:46:46,0:.,63.77,.	0/0:60:60,0:.,83.18,.	0/0:46:46,0:.,63.77,.	0/0:92:92,0:.,127.54,.	./.:0:.,.:.,.,.	0/0:26:26,0:.,36.04,.	0/0:20:20,0:.,27.73,.	0/0:23:23,0:.,31.88,.	0/0:35:35,0:.,48.52,.	0/0:24:24,0:.,33.27,.
un	144783	3259	T	A	.	PASS	NS=18;AF=0.861,0.139	GT:DP:AD:GL	1/1:58:0,58:.,80.41,.	0/0:60:60,0:.,83.18,.	./.:0:.,.:.,.,.	0/0:65:65,0:.,90.11,.	1/1:81:0,81:.,112.29,.	0/0:76:76,0:.,105.36,.	0/0:62:62,0:.,85.95,.	0/0:126:126,0:.,174.67,.	0/0:26:26,0:.,36.04,.	0/0:126:126,0:.,174.67,.	0/0:191:191,0:.,264.78,.	1/0:52:26,26:.,72.09,.	0/0:146:146,0:.,202.4,.	0/0:46:46,0:.,63.77,.	0/0:30:30,0:.,41.59,.	0/0:65:65,0:.,90.11,.	0/0:37:37,0:.,51.29,.	0/0:53:53,0:.,73.47,.	0/0:41:41,0:.,56.84,.
un	145122	3267	G	T	.	PASS	NS=18;AF=0.750,0.250	GT:DP:AD:GL	0/0:149:149,0:.,206.56,.	0/1:104:25,79:.,144.17,.	./.:0:.,.:.,.,.	0/1:97:65,32:.,134.47,.	0/1:139:71,68:.,194.08,.	0/0:100:100,0:.,138.63,.	1/1:60:0,60:.,83.18,.	0/0:198:198,0:.,274.49,.	0/1:65:34,31:.,90.11,.	0/1:77:30,47:.,106.74,.	0/0:399:399,0:.,553.13,.	0/0:33:33,0:.,45.75,.	0/0:230:230,0:.,318.85,.	0/0:97:97,0:.,134.47,.	0/1:87:61,26:.,120.61,.	0/0:110:110,0:.,152.49,.	0/0:42:42,0:.,58.22,.	0/1:117:55,62:.,162.2,.	0/0:68:68,0:.,94.27,.
un	145598	3278	A	C	.	PASS	NS=18;AF=0.806,0.194	GT:DP:AD:GL	0/0:118:118,0:.,163.58,.	0/0:56:56,0:.,77.63,.	./.:0:.,.:.,.,.	0/0:55:55,0:.,76.25,.	0/0:136:136,0:.,188.54,.	0/0:73:73,0:.,101.2,.	0/0:61:61,0:.,84.56,.	1/1:245:0,245:.,339.64,.	0/0:56:56,0:.,77.63,.	0/0:52:52,0:.,72.09,.	0/0:205:205,0:.,284.19,.	0/1:16:7,9:.,22.18,.	0/0:196:196,0:.,271.71,.	0/0:46:46,0:.,63.77,.	0/1:79:52,27:.,109.52,.	1/1:65:0,65:.,90.11,.	0/1:52:33,19:.,72.09,.	0/0:37:37,0:.,51.29,.	0/0:70:70,0:.,97.04,.
un	146682	3302	G	A	.	PASS	NS=17;AF=0.882,0.118	GT:DP:AD:GL	0/0:40:40,0:.,55.45,.	./.:12:.,.:.,.,.	./.:0:.,.:.,.,.	1/0:56:25,31:.,77.63,.	0/0:22:22,0:.,30.5,.	0/0:25:25,0:.,34.66,.	1/0:22:5,17:.,30.5,.	0/0:57:57,0:.,79.02,.	0/0:18:18,0:.,24.95,.	0/0:48:48,0:.,66.54,.	0/0:93:93,0:.,128.93,.	0/0:30:30,0:.,41.59,.	0/0:73:73,0:.,101.2,.	0/0:23:23,0:.,31.88,.	0/0:21:21,0:.,29.11,.	0/0:18:18,0:.,24.95,.	0/0:11:11,0:.,15.25,.	1/1:64:0,64:.,88.72,.	0/0:33:33,0:.,45.75,.
un	147559	3322	G	A	.	PASS	NS=14;AF=0.929,0.071	GT:DP:AD:GL	0/0:39:39,0:.,54.07,.	0/0:21:21,0:.,29.11,.	./.:0:.,.:.,.,.	./.:0:.,.:.,.,.	./.:0:.,.:.,.,.	0/0:18:18,0:.,24.95,.	0/0:20:20,0:.,27.73,.	1/1:16:0,16:.,77.63,.	0/0:24:24,0:.,33.27,.	0/0:18:18,0:.,24.95,.	./.:0:.,.:.,.,.	./.:0:.,.:.,.,.	0/0:112:112,0:.,155.26,.	0/0:35:35,0:.,48.52,.	0/0:30:30,0:.,41.59,.	0/0:49:49,0:.,67.93,.	0/0:25:25,0:.,34.66,.	0/0:22:22,0:.,30.5,.	0/0:46:46,0:.,63.77,.
un	148888	3352	G	A	.	PASS	NS=15;AF=0.933,0.067	GT:DP:AD:GL	1/1:48:0,48:.,66.54,.	./.:0:.,.:.,.,.	0/0:31:31,0:.,42.98,.	./.:0:.,.:.,.,.	0/0:131:131,0:.,181.6,.	0/0:126:126,0:.,174.67,.	./.:0:.,.:.,.,.	0/0:206:206,0:.,285.58,.	0/0:88:88,0:.,121.99,.	./.:0:.,.:.,.,.	0/0:315:315,0:.,436.68,.	0/0:28:28,0:.,38.82,.	0/0:211:211,0:.,292.51,.	0/0:138:138,0:.,191.31,.	0/0:81:81,0:.,112.29,.	0/0:86:86,0:.,119.22,.	0/0:39:39,0:.,54.07,.	0/0:82:82,0:.,113.68,.	0/0:100:100,0:.,138.63,.
un	149019	3355	T	G	.	PASS	NS=18;AF=0.722,0.278	GT:DP:AD:GL	0/0:117:117,0:.,162.2,.	0/0:29:29,0:.,40.2,.	0/0:29:29,0:.,40.2,.	0/0:72:72,0:.,99.81,.	0/0:164:164,0:.,227.35,.	1/1:46:0,46:.,63.77,.	1/0:89:50,39:.,123.38,.	1/1:142:0,142:.,196.85,.	0/0:72:72,0:.,99.81,.	0/0:84:84,0:.,116.45,.	0/0:368:368,0:.,510.16,.	0/0:19:19,0:.,26.34,.	./.:0:.,.:.,.,.	1/0:63:16,47:.,87.34,.	1/0:82:44,38:.,113.68,.	1/0:63:31,32:.,87.34,.	0/0:49:49,0:.,67.93,.	1/0:157:90,67:.,217.65,.	1/0:84:34,50:.,116.45,.
un	149090	3356	C	A	.	PASS	NS=18;AF=0.861,0.139	GT:DP:AD:GL	1/1:106:0,106:.,146.95,.	0/0:22:22,0:.,30.5,.	./.:0:.,.:.,.,.	0/0:109:109,0:.,151.11,.	1/1:94:0,94:.,130.31,.	0/0:87:87,0:.,120.61,.	0/0:57:57,0:.,79.02,.	0/0:120:120,0:.,166.36,.	0/0:42:42,0:.,58.22,.	0/0:54:54,0:.,74.86,.	0/0:189:189,0:.,262.01,.	1/0:31:11,20:.,44.36,.	0/0:144:144,0:.,199.63,.	0/0:89:89,0:.,123.38,.	0/0:43:43,0:.,59.61,.	0/0:80:80,0:.,110.9,.	0/0:48:48,0:.,66.54,.	0/0:95:95,0:.,131.7,.	0/0:97:97,0:.,134.47,.
un	149503	3366	T	C	.	PASS	NS=19;AF=0.947,0.053	GT:DP:AD:GL	0/0:191:191,0:.,264.78,.	0/0:97:97,0:.,134.47,.	0/0:32:32,0:.,44.36,.	1/0:84:41,43:.,116.45,.	0/0:180:180,0:.,249.53,.	0/0:163:163,0:.,225.97,.	0/0:148:148,0:.,205.17,.	0/0:369:369,0:.,511.54,.	0/0:98:98,0:.,135.86,.	1/0:217:124,93:.,302.21,.	0/0:478:478,0:.,662.65,.	0/0:52:52,0:.,72.09,.	0/0:280:280,0:.,388.16,.	0/0:117:117,0:.,162.2,.	0/0:84:84,0:.,116.45,.	0/0:123:123,0:.,170.51,.	0/0:74:74,0:.,102.59,.	0/0:193:193,0:.,267.55,.	0/0:78:78,0:.,108.13,.
un	149836	3373	T	C	.	PASS	NS=14;AF=0.786,0.214	GT:DP:AD:GL	1/1:121:0,121:.,167.74,.	0/0:78:78,0:.,108.13,.	0/0:23:23,0:.,31.88,.	0/0:85:85,0:.,117.84,.	1/1:110:0,110:.,152.49,.	./.:0:.,.:.,.,.	0/0:69:69,0:.,95.65,.	0/0:216:216,0:.,299.44,.	0/0:65:65,0:.,90.11,.	./.:0:.,.:.,.,.	./.:0:.,.:.,.,.	1/1:44:0,44:.,61,.	./.:0:.,.:.,.,.	0/0:69:69,0:.,95.65,.	0/0:74:74,0:.,102.59,.	0/0:78:78,0:.,108.13,.	0/0:63:63,0:.,87.34,.	0/0:193:193,0:.,267.55,.	./.:0:.,.:.,.,.
un	150859	3396	G	T	.	PASS	NS=17;AF=0.647,0.353	GT:DP:AD:GL	0/0:60:60,0:.,83.18,.	0/0:53:53,0:.,73.47,.	./.:0:.,.:.,.,.	0/0:88:88,0:.,121.99,.	0/0:34:34,0:.,47.13,.	1/1:191:0,191:.,264.78,.	1/1:56:0,56:.,77.63,.	0/0:123:123,0:.,170.51,.	0/0:12:12,0:.,16.64,.	0/1:67:53,14:.,92.88,.	0/1:225:101,124:.,311.92,.	./.:0:.,.:.,.,.	1/1:169:0,169:.,234.28,.	1/1:88:0,88:.,121.99,.	0/0:43:43,0:.,59.61,.	0/0:49:49,0:.,67.93,.	0/0:24:24,0:.,33.27,.	0/1:115:23,92:.,159.42,.	0/1:105:37,68:.,145.56,.
un	151046	3400	C	T	.	PASS	NS=17;AF=0.500,0.500	GT:DP:AD:GL	1/1:100:0,100:.,138.63,.	0/0:122:122,0:.,169.13,.	./.:0:.,.:.,.,.	0/0:90:90,0:.,124.77,.	1/1:82:0,82:.,113.68,.	0/0:27:27,0:.,37.43,.	0/0:26:26,0:.,36.04,.	1/1:90:0,90:.,124.77,.	1/1:45:0,45:.,62.38,.	0/0:44:44,0:.,61,.	0/1:200:99,101:.,278.65,.	1/1:31:0,31:.,42.98,.	./.:0:.,.:.,.,.	0/0:39:39,0:.,54.07,.	1/1:39:0,39:.,54.07,.	1/1:52:0,52:.,72.09,.	1/1:28:0,28:.,38.82,.	0/0:33:33,0:.,45.75,.	0/0:28:28,0:.,38.82,.
un	151087	3401	T	C	.	PASS	NS=17;AF=0.941,0.059	GT:DP:AD:GL	1/1:51:0,51:.,70.7,.	0/0:21:21,0:.,29.11,.	0/0:75:75,0:.,103.97,.	0/0:49:49,0:.,67.93,.	0/0:24:24,0:.,33.27,.	0/0:12:12,0:.,16.64,.	0/0:16:16,0:.,22.18,.	0/0:18:18,0:.,24.95,.	./.:0:.,.:.,.,.	./.:0:.,.:.,.,.	0/0:110:110,0:.,152.49,.	0/0:52:52,0:.,72.09,.	0/0:59:59,0:.,81.79,.	0/0:32:32,0:.,44.36,.	0/0:26:26,0:.,36.04,.	0/0:13:13,0:.,18.02,.	0/0:21:21,0:.,29.11,.	0/0:27:27,0:.,37.43,.	0/0:35:35,0:.,48.52,.
un	151194	3404	C	T	.	PASS	NS=17;AF=0.647,0.353	GT:DP:AD:GL	1/1:95:0,95:.,131.7,.	0/1:80:43,37:.,110.9,.	./.:0:.,.:.,.,.	0/0:102:102,0:.,141.4,.	1/1:81:0,81:.,112.29,.	0/0:217:217,0:.,300.83,.	0/0:152:152,0:.,210.72,.	0/0:296:296,0:.,410.34,.	1/1:19:0,19:.,26.34,.	0/0:113:113,0:.,156.65,.	0/0:403:403,0:.,558.68,.	1/1:46:0,46:.,63.77,.	./.:0:.,.:.,.,.	1/1:85:0,85:.,117.84,.	0/0:51:51,0:.,70.7,.	0/0:70:70,0:.,97.04,.	0/0:29:29,0:.,40.2,.	0/0:82:82,0:.,113.68,.	0/1:120:96,24:.,166.36,.
un	151475	3410	C	T	.	PASS	NS=19;AF=0.842,0.158	GT:DP:AD:GL	1/1:115:0,115:.,159.42,.	0/0:49:49,0:.,67.93,.	0/0:38:38,0:.,52.68,.	0/0:78:78,0:.,108.13,.	1/1:117:0,117:.,162.2,.	0/0:151:151,0:.,209.33,.	0/0:147:147,0:.,203.79,.	0/0:239:239,0:.,331.32,.	0/0:75:75,0:.,103.97,.	0/0:146:146,0:.,202.4,.	0/0:396:396,0:.,548.97,.	1/1:27:0,27:.,37.43,.	0/0:300:300,0:.,415.89,.	0/0:125:125,0:.,173.29,.	0/0:48:48,0:.,66.54,.	0/0:68:68,0:.,94.27,.	0/0:35:35,0:.,48.52,.	0/0:88:88,0:.,121.99,.	0/0:113:113,0:.,156.65,.
un	151535	3411	T	G	.	PASS	NS=17;AF=0.912,0.088	GT:DP:AD:GL	0/0:98:98,0:.,135.86,.	0/0:58:58,0:.,80.41,.	./.:0:.,.:.,.,.	0/0:29:29,0:.,40.2,.	0/0:79:79,0:.,109.52,.	0/0:112:112,0:.,155.26,.	0/0:62:62,0:.,85.95,.	0/0:121:121,0:.,167.74,.	0/0:41:41,0:.,56.84,.	1/0:55:27,28:.,76.25,.	1/0:197:140,57:.,273.1,.	0/0:18:18,0:.,24.95,.	./.:0:.,.:.,.,.	1/0:33:18,15:.,45.75,.	0/0:53:53,0:.,73.47,.	0/0:56:56,0:.,77.63,.	0/0:57:57,0:.,79.02,.	0/0:35:35,0:.,48.52,.	0/0:22:22,0:.,30.5,.
un	151777	3417	T	A	.	PASS	NS=16;AF=0.938,0.062	GT:DP:AD:GL	0/0:36:36,0:.,49.91,.	1/0:31:8,23:.,42.98,.	./.:0:.,.:.,.,.	0/0:51:51,0:.,70.7,.	0/0:71:71,0:.,98.43,.	./.:0:.,.:.,.,.	0/0:79:79,0:.,109.52,.	0/0:120:120,0:.,166.36,.	0/0:41:41,0:.,56.84,.	0/0:24:24,0:.,33.27,.	1/0:162:110,52:.,224.58,.	0/0:41:41,0:.,56.84,.	./.:0:.,.:.,.,.	0/0:12:12,0:.,16.64,.	0/0:30:30,0:.,41.59,.	0/0:27:27,0:.,37.43,.	0/0:16:16,0:.,22.18,.	0/0:13:13,0:.,18.02,.	0/0:18:18,0:.,24.95,.
un	151820	3418	T	C	.	PASS	NS=12;AF=0.750,0.250	GT:DP:AD:GL	0/0:143:143,0:.,198.24,.	0/0:27:27,0:.,37.43,.	0/0:59:59,0:.,81.79,.	0/0:113:113,0:.,156.65,.	1/0:198:118,80:.,274.49,.	1/0:299:138,161:.,414.5,.	0/0:61:61,0:.,84.56,.	./.:0:.,.:.,.,.	./.:0:.,.:.,.,.	0/0:102:102,0:.,141.4,.	1/0:585:287,298:.,812.37,.	1/0:98:41,57:.,135.86,.	./.:0:.,.:.,.,.	./.:0:.,.:.,.,.	./.:0:.,.:.,.,.	1/0:161:90,71:.,223.19,.	./.:0:.,.:.,.,.	1/0:335:228,107:.,464.41,.	./.:0:.,.:.,.,.
un	152067	3423	C	A	.	PASS	NS=17;AF=0.559,0.441	GT:DP:AD:GL	0/0:77:77,0:.,106.74,.	0/0:30:30,0:.,41.59,.	./.:0:.,.:.,.,.	1/1:57:0,57:.,79.02,.	0/0:90:90,0:.,124.77,.	1/1:101:0,101:.,140.02,.	1/1:118:0,118:.,163.58,.	0/0:169:169,0:.,234.28,.	0/0:57:57,0:.,79.02,.	1/0:151:72,79:.,209.33,.	1/0:363:199,164:.,503.22,.	1/1:46:0,46:.,63.77,.	./.:0:.,.:.,.,.	0/0:66:66,0:.,91.5,.	1/1:74:0,74:.,102.59,.	0/0:54:54,0:.,74.86,.	1/0:60:27,33:.,83.18,.	1/1:122:0,122:.,169.13,.	0/0:88:88,0:.,121.99,.
un	152100	3424	C	T	.	PASS	NS=19;AF=0.947,0.053	GT:DP:AD:GL	0/0:74:74,0:.,102.59,.	0/0:73:73,0:.,101.2,.	0/0:16:16,0:.,22.18,.	0/0:158:158,0:.,219.03,.	0/0:43:43,0:.,59.61,.	0/0:120:120,0:.,166.36,.	0/0:59:59,0:.,81.79,.	0/0:118:118,0:.,163.58,.	0/0:50:50,0:.,69.31,.	0/0:62:62,0:.,85.95,.	0/0:216:216,0:.,299.44,.	1/1:29:0,29:.,40.2,.	0/0:134:134,0:.,185.76,.	0/0:149:149,0:.,206.56,.	0/0:31:31,0:.,42.98,.	0/0:38:38,0:.,52.68,.	0/0:30:30,0:.,41.59,.	0/0:147:147,0:.,203.79,.	0/0:105:105,0:.,145.56,.
un	152293	3428	A	G	.	PASS	NS=17;AF=0.912,0.088	GT:DP:AD:GL	0/0:29:29,0:.,40.2,.	0/0:21:21,0:.,29.11,.	./.:0:.,.:.,.,.	0/0:54:54,0:.,74.86,.	0/1:29:12,17:.,40.2,.	./.:0:.,.:.,.,.	0/1:11:7,4:.,15.25,.	0/0:73:73,0:.,101.2,.	0/0:10:10,0:.,13.86,.	0/0:29:29,0:.,40.2,.	0/0:66:66,0:.,91.5,.	0/0:39:39,0:.,54.07,.	0/0:63:63,0:.,87.34,.	0/0:24:24,0:.,33.27,.	0/0:18:18,0:.,24.95,.	0/0:30:30,0:.,41.59,.	0/0:13:13,0:.,18.02,.	0/1:15:7,8:.,20.79,.	0/0:23:23,0:.,31.88,.
un	152309	3429	G	T	.	PASS	NS=15;AF=0.933,0.067	GT:DP:AD:GL	0/0:12:12,0:.,16.64,.	./.:0:.,.:.,.,.	./.:0:.,.:.,.,.	./.:0:.,.:.,.,.	0/0:77:77,0:.,106.74,.	0/0:21:21,0:.,29.11,.	1/1:13:0,13:.,18.02,.	0/0:58:58,0:.,80.41,.	0/0:21:21,0:.,29.11,.	0/0:11:11,0:.,15.25,.	0/0:179:179,0:.,248.15,.	0/0:39:39,0:.,54.07,.	./.:0:.,.:.,.,.	0/0:44:44,0:.,61,.	0/0:26:26,0:.,36.04,.	0/0:38:38,0:.,52.68,.	0/0:24:24,0:.,33.27,.	0/0:23:23,0:.,31.88,.	0/0:52:52,0:.,72.09,.
un	152577	3435	C	G	.	PASS	NS=17;AF=0.912,0.088	GT:DP:AD:GL	0/0:43:43,0:.,59.61,.	0/0:18:18,0:.,24.95,.	./.:0:.,.:.,.,.	0/0:54:54,0:.,74.86,.	0/0:49:49,0:.,67.93,.	0/0:32:32,0:.,44.36,.	0/0:18:18,0:.,24.95,.	0/0:62:62,0:.,85.95,.	0/1:29:14,15:.,40.2,.	./.:0:.,.:.,.,.	0/0:104:104,0:.,144.17,.	0/0:34:34,0:.,47.13,.	0/0:100:100,0:.,138.63,.	0/0:35:35,0:.,48.52,.	0/0:15:15,0:.,20.79,.	0/1:30:9,21:.,41.59,.	0/1:19:9,10:.,26.34,.	0/0:10:10,0:.,13.86,.	0/0:47:47,0:.,65.16,.
un	153328	3452	A	G	.	PASS	NS=10;AF=0.800,0.200	GT:DP:AD:GL	0/0:54:54,0:.,74.86,.	./.:0:.,.:.,.,.	./.:0:.,.:.,.,.	0/0:71:71,0:.,98.43,.	0/0:28:28,0:.,38.82,.	./.:0:.,.:.,.,.	0/0:32:32,0:.,44.36,.	./.:0:.,.:.,.,.	./.:0:.,.:.,.,.	0/0:40:40,0:.,55.45,.	0/1:359:282,77:.,497.68,.	0/0:36:36,0:.,49.91,.	./.:0:.,.:.,.,.	./.:0:.,.:.,.,.	0/1:76:25,51:.,106.74,.	./.:0:.,.:.,.,.	./.:0:.,.:.,.,.	0/1:95:57,38:.,134.47,.	0/1:57:19,38:.,80.41,.
un	153788	3462	C	T	.	PASS	NS=17;AF=0.912,0.088	GT:DP:AD:GL	0/0:42:42,0:.,58.22,.	0/0:22:22,0:.,30.5,.	./.:0:.,.:.,.,.	0/0:84:84,0:.,116.45,.	0/0:27:27,0:.,37.43,.	0/1:57:27,30:.,79.02,.	0/0:46:46,0:.,63.77,.	0/0:101:101,0:.,140.02,.	0/0:11:11,0:.,15.25,.	0/0:20:20,0:.,27.73,.	0/1:154:47,107:.,213.49,.	0/0:50:50,0:.,69.31,.	./.:0:.,.:.,.,.	0/0:63:63,0:.,87.34,.	0/0:13:13,0:.,18.02,.	0/0:29:29,0:.,40.2,.	0/0:16:16,0:.,22.18,.	0/0:23:23,0:.,31.88,.	0/1:60:23,37:.,83.18,.
un	154131	3470	A	G	.	PASS	NS=17;AF=0.765,0.235	GT:DP:AD:GL	1/1:45:0,45:.,62.38,.	0/0:52:52,0:.,72.09,.	./.:0:.,.:.,.,.	0/1:43:23,20:.,59.61,.	1/1:95:0,95:.,131.7,.	0/1:62:32,30:.,85.95,.	./.:0:.,.:.,.,.	0/0:94:94,0:.,130.31,.	0/0:27:27,0:.,37.43,.	0/0:51:51,0:.,70.7,.	0/1:188:118,70:.,260.62,.	0/1:21:15,6:.,29.11,.	0/0:172:172,0:.,238.44,.	0/0:97:97,0:.,134.47,.	0/0:10:10,0:.,13.86,.	0/0:46:46,0:.,63.77,.	0/0:33:33,0:.,45.75,.	0/0:66:66,0:.,91.5,.	0/0:68:68,0:.,94.27,.
un	154634	3481	G	C	.	PASS	NS=10;AF=0.550,0.450	GT:DP:AD:GL	./.:0:.,.:.,.,.	1/1:36:0,36:.,49.91,.	./.:0:.,.:.,.,.	0/0:16:16,0:.,22.18,.	1/1:15:0,15:.,20.79,.	0/0:52:52,0:.,72.09,.	1/1:10:0,10:.,13.86,.	./.:0:.,.:.,.,.	0/0:13:13,0:.,18.02,.	0/0:15:15,0:.,20.79,.	0/0:76:76,0:.,105.36,.	./.:0:.,.:.,.,.	./.:0:.,.:.,.,.	./.:0:.,.:.,.,.	./.:0:.,.:.,.,.	1/0:24:15,9:.,33.27,.	./.:0:.,.:.,.,.	./.:0:.,.:.,.,.	1/1:36:0,36:.,49.91,.
un	155299	3496	C	T	.	PASS	NS=16;AF=0.531,0.469	GT:DP:AD:GL	0/0:38:38,0:.,52.68,.	0/0:31:31,0:.,42.98,.	./.:0:.,.:.,.,.	1/1:21:0,21:.,29.11,.	1/1:17:0,17:.,23.57,.	0/0:44:44,0:.,61,.	0/0:30:30,0:.,41.59,.	1/1:69:0,69:.,95.65,.	1/1:15:0,15:.,20.79,.	0/1:130:57,73:.,180.22,.	0/1:100:44,56:.,138.63,.	1/1:24:0,24:.,33.27,.	0/0:107:107,0:.,148.33,.	0/1:47:27,20:.,65.16,.	./.:0:.,.:.,.,.	1/1:26:0,26:.,36.04,.	./.:0:.,.:.,.,.	0/0:67:67,0:.,92.88,.	0/0:84:84,0:.,116.45,.
un	155563	3502	A	G	.	PASS	NS=13;AF=0.846,0.154	GT:DP:AD:GL	0/0:28:28,0:.,38.82,.	./.:0:.,.:.,.,.	./.:0:.,.:.,.,.	0/0:26:26,0:.,36.04,.	1/1:29:0,29:.,40.2,.	0/0:33:33,0:.,45.75,.	0/0:15:15,0:.,20.79,.	0/0:42:42,0:.,58.22,.	0/0:15:15,0:.,20.79,.	./.:0:.,.:.,.,.	0/0:94:94,0:.,130.31,.	1/1:18:0,18:.,24.95,.	0/0:68:68,0:.,94.27,.	./.:0:.,.:.,.,.	0/0:16:16,0:.,22.18,.	0/0:21:21,0:.,29.11,.	./.:0:.,.:.,.,.	0/0:31:31,0:.,42.98,.	./.:0:.,.:.,.,.
un	156180	3516	C	T	.	PASS	NS=18;AF=0.944,0.056	GT:DP:AD:GL	0/0:54:54,0:.,74.86,.	0/0:29:29,0:.,40.2,.	./.:0:.,.:.,.,.	0/0:11:11,0:.,15.25,.	0/0:55:55,0:.,76.25,.	0/0:22:22,0:.,30.5,.	0/0:45:45,0:.,62.38,.	0/0:125:125,0:.,173.29,.	1/1:29:0,29:.,40.2,.	0/0:20:20,0:.,27.73,.	0/0:130:130,0:.,180.22,.	0/0:29:29,0:.,40.2,.	0/0:94:94,0:.,130.31,.	0/0:50:50,0:.,69.31,.	0/0:43:43,0:.,59.61,.	0/0:50:50,0:.,69.31,.	0/0:29:29,0:.,40.2,.	0/0:23:23,0:.,31.88,.	0/0:86:86,0:.,119.22,.
un	156222	3517	G	A	.	PASS	NS=17;AF=0.794,0.206	GT:DP:AD:GL	1/1:88:0,88:.,121.99,.	0/0:50:50,0:.,69.31,.	./.:0:.,.:.,.,.	0/0:47:47,0:.,65.16,.	1/1:94:0,94:.,130.31,.	0/0:101:101,0:.,140.02,.	0/0:74:74,0:.,102.59,.	0/0:144:144,0:.,199.63,.	1/1:26:0,26:.,36.04,.	0/0:30:30,0:.,41.59,.	0/0:128:128,0:.,177.45,.	1/0:36:24,12:.,49.91,.	./.:0:.,.:.,.,.	0/0:42:42,0:.,58.22,.	0/0:31:31,0:.,42.98,.	0/0:64:64,0:.,88.72,.	0/0:29:29,0:.,40.2,.	0/0:106:106,0:.,146.95,.	0/0:33:33,0:.,45.75,.
un	156535	3524	T	C	.	PASS	NS=15;AF=0.767,0.233	GT:DP:AD:GL	0/0:67:67,0:.,92.88,.	0/0:42:42,0:.,58.22,.	./.:0:.,.:.,.,.	./.:0:.,.:.,.,.	0/0:82:82,0:.,113.68,.	1/0:59:44,15:.,81.79,.	1/0:70:31,39:.,97.04,.	0/0:93:93,0:.,128.93,.	0/0:31:31,0:.,42.98,.	1/0:44:26,18:.,61,.	1/0:413:128,285:.,572.54,.	0/0:29:29,0:.,40.2,.	./.:0:.,.:.,.,.	./.:0:.,.:.,.,.	0/0:36:36,0:.,49.91,.	0/0:58:58,0:.,80.41,.	1/0:69:29,40:.,95.65,.	1/0:123:59,64:.,170.51,.	1/0:49:19,30:.,67.93,.
un	156678	3527	G	A	.	PASS	NS=10;AF=0.600,0.400	GT:DP:AD:GL	./.:0:.,.:.,.,.	1/0:41:28,13:.,56.84,.	0/0:53:53,0:.,73.47,.	./.:0:.,.:.,.,.	./.:0:.,.:.,.,.	./.:0:.,.:.,.,.	1/1:31:0,31:.,42.98,.	0/0:111:111,0:.,153.88,.	./.:0:.,.:.,.,.	./.:0:.,.:.,.,.	1/0:73:38,35:.,101.2,.	0/0:61:61,0:.,84.56,.	0/0:66:66,0:.,91.5,.	0/0:52:52,0:.,72.09,.	./.:0:.,.:.,.,.	./.:0:.,.:.,.,.	./.:0:.,.:.,.,.	1/1:13:0,13:.,18.02,.	1/1:33:0,33:.,45.75,.
un	156813	3530	T	C	.	PASS	NS=10;AF=0.550,0.450	GT:DP:AD:GL	1/1:29:0,29:.,40.2,.	./.:0:.,.:.,.,.	./.:0:.,.:.,.,.	./.:0:.,.:.,.,.	0/0:11:11,0:.,15.25,.	1/1:10:0,10:.,13.86,.	./.:0:.,.:.,.,.	0/0:26:26,0:.,36.04,.	./.:0:.,.:.,.,.	0/0:30:30,0:.,41.59,.	1/0:37:13,24:.,51.29,.	0/0:26:26,0:.,36.04,.	./.:0:.,.:.,.,.	./.:0:.,.:.,.,.	./.:0:.,.:.,.,.	0/0:16:16,0:.,22.18,.	./.:0:.,.:.,.,.	1/1:26:0,26:.,36.04,.	1/1:12:0,12:.,16.64,.
un	156839	3531	C	T	.	PASS	NS=17;AF=0.735,0.265	GT:DP:AD:GL	1/1:60:0,60:.,83.18,.	0/0:64:64,0:.,88.72,.	./.:0:.,.:.,.,.	0/0:61:61,0:.,84.56,.	1/1:60:0,60:.,83.18,.	0/0:67:67,0:.,92.88,.	0/0:52:52,0:.,72.09,.	0/0:83:83,0:.,115.06,.	1/1:31:0,31:.,42.98,.	0/0:80:80,0:.,110.9,.	0/0:142:142,0:.,196.85,.	1/1:43:0,43:.,59.61,.	0/0:129:129,0:.,178.83,.	0/0:64:64,0:.,88.72,.	./.:33:.,.:.,.,.	0/0:48:48,0:.,66.54,.	0/1:17:5,12:.,23.57,.	0/0:108:108,0:.,149.72,.	0/0:92:92,0:.,127.54,.
un	157036	3535	T	C	.	PASS	NS=18;AF=0.889,0.111	GT:DP:AD:GL	0/0:60:60,0:.,83.18,.	1/0:55:34,21:.,76.25,.	0/0:49:49,0:.,67.93,.	1/1:97:0,97:.,134.47,.	0/0:53:53,0:.,73.47,.	0/0:98:98,0:.,135.86,.	0/0:63:63,0:.,87.34,.	0/0:153:153,0:.,212.1,.	0/0:44:44,0:.,61,.	1/0:70:43,27:.,97.04,.	0/0:328:328,0:.,454.7,.	0/0:25:25,0:.,34.66,.	./.:0:.,.:.,.,.	0/0:98:98,0:.,135.86,.	0/0:37:37,0:.,51.29,.	0/0:82:82,0:.,113.68,.	0/0:40:40,0:.,55.45,.	0/0:95:95,0:.,131.7,.	0/0:72:72,0:.,99.81,.
un	157114	3537	C	T	.	PASS	NS=17;AF=0.882,0.118	GT:DP:AD:GL	0/0:56:56,0:.,77.63,.	0/0:63:63,0:.,87.34,.	0/0:41:41,0:.,56.84,.	./.:0:.,.:.,.,.	0/0:89:89,0:.,123.38,.	0/0:85:85,0:.,117.84,.	0/0:41:41,0:.,56.84,.	0/0:139:139,0:.,192.69,.	0/0:19:19,0:.,26.34,.	0/0:10:10,0:.,13.86,.	1/1:27:0,27:.,37.43,.	0/0:42:42,0:.,58.22,.	0/0:114:114,0:.,158.04,.	0/0:16:16,0:.,22.18,.	0/0:34:34,0:.,47.13,.	0/0:41:41,0:.,56.84,.	0/0:20:20,0:.,27.73,.	./.:0:.,.:.,.,.	1/1:33:0,33:.,45.75,.
un	157471	3545	A	C	.	PASS	NS=17;AF=0.882,0.118	GT:DP:AD:GL	1/1:42:0,42:.,58.22,.	0/0:128:128,0:.,177.45,.	./.:0:.,.:.,.,.	0/0:133:133,0:.,184.38,.	1/1:34:0,34:.,47.13,.	0/0:90:90,0:.,124.77,.	0/0:29:29,0:.,40.2,.	0/0:85:85,0:.,117.84,.	0/0:15:15,0:.,20.79,.	0/0:124:124,0:.,171.9,.	0/0:83:83,0:.,115.06,.	./.:0:.,.:.,.,.	0/0:134:134,0:.,185.76,.	0/0:80:80,0:.,110.9,.	0/0:23:23,0:.,31.88,.	0/0:54:54,0:.,74.86,.	0/0:29:29,0:.,40.2,.	0/0:46:46,0:.,63.77,.	0/0:92:92,0:.,127.54,.
un	157610	3548	G	A	.	PASS	NS=15;AF=0.833,0.167	GT:DP:AD:GL	0/0:106:106,0:.,146.95,.	0/0:80:80,0:.,110.9,.	1/1:19:0,19:.,26.34,.	0/0:123:123,0:.,170.51,.	0/0:113:113,0:.,156.65,.	1/0:201:119,82:.,278.65,.	0/0:110:110,0:.,152.49,.	./.:0:.,.:.,.,.	./.:0:.,.:.,.,.	0/0:79:79,0:.,109.52,.	./.:0:.,.:.,.,.	./.:0:.,.:.,.,.	1/0:176:88,88:.,243.99,.	0/0:35:35,0:.,48.52,.	1/0:70:43,27:.,97.04,.	0/0:26:26,0:.,36.04,.	0/0:12:12,0:.,16.64,.	0/0:159:159,0:.,220.42,.	0/0:88:88,0:.,121.99,.
un	157954	3556	C	G	.	PASS	NS=17;AF=0.529,0.471	GT:DP:AD:GL	0/0:94:94,0:.,130.31,.	0/1:29:22,7:.,40.2,.	0/0:87:87,0:.,120.61,.	1/1:10:0,10:.,13.86,.	0/0:43:43,0:.,59.61,.	1/1:38:0,38:.,52.68,.	1/1:24:0,24:.,33.27,.	0/1:52:30,22:.,72.09,.	0/0:54:54,0:.,74.86,.	0/1:61:45,16:.,84.56,.	0/1:131:105,26:.,181.6,.	./.:0:.,.:.,.,.	1/1:43:0,43:.,59.61,.	0/0:79:79,0:.,109.52,.	0/1:46:20,26:.,63.77,.	./.:86:.,.:.,.,.	0/1:29:21,8:.,40.2,.	1/1:23:0,23:.,31.88,.	0/0:46:46,0:.,63.77,.
un	158179	3561	C	A	.	PASS	NS=12;AF=0.500,0.500	GT:DP:AD:GL	1/1:38:0,38:.,52.68,.	1/1:25:0,25:.,34.66,.	./.:0:.,.:.,.,.	./.:0:.,.:.,.,.	./.:0:.,.:.,.,.	1/0:28:10,18:.,38.82,.	1/1:65:0,65:.,90.11,.	1/0:35:12,23:.,48.52,.	0/0:15:15,0:.,20.79,.	1/1:11:0,11:.,15.25,.	0/0:71:71,0:.,98.43,.	./.:0:.,.:.,.,.	1/1:56:0,56:.,77.63,.	./.:0:.,.:.,.,.	./.:0:.,.:.,.,.	0/0:21:21,0:.,29.11,.	./.:0:.,.:.,.,.	0/0:20:20,0:.,27.73,.	0/0:23:23,0:.,31.88,.
un	158732	3573	C	T	.	PASS	NS=19;AF=0.947,0.053	GT:DP:AD:GL	0/0:88:88,0:.,121.99,.	0/0:58:58,0:.,80.41,.	0/0:10:10,0:.,13.86,.	0/0:50:50,0:.,69.31,.	0/0:114:114,0:.,158.04,.	0/0:117:117,0:.,162.2,.	1/1:63:0,63:.,87.34,.	0/0:223:223,0:.,309.14,.	0/0:66:66,0:.,91.5,.	0/0:86:86,0:.,119.22,.	0/0:287:287,0:.,397.87,.	0/0:36:36,0:.,49.91,.	0/0:194:194,0:.,268.94,.	0/0:71:71,0:.,98.43,.	0/0:56:56,0:.,77.63,.	0/0:76:76,0:.,105.36,.	0/0:66:66,0:.,91.5,.	0/0:100:100,0:.,138.63,.	0/0:48:48,0:.,66.54,.
un	158929	3578	T	A	.	PASS	NS=18;AF=0.583,0.417	GT:DP:AD:GL	0/0:141:141,0:.,195.47,.	0/0:116:116,0:.,160.81,.	1/1:34:0,34:.,47.13,.	0/0:22:22,0:.,30.5,.	0/0:164:164,0:.,227.35,.	1/1:136:0,136:.,188.54,.	1/1:55:0,55:.,76.25,.	1/1:213:0,213:.,295.28,.	1/1:56:0,56:.,77.63,.	0/0:144:144,0:.,199.63,.	1/0:380:175,205:.,526.79,.	0/0:35:35,0:.,48.52,.	./.:0:.,.:.,.,.	0/0:87:87,0:.,120.61,.	1/0:55:33,22:.,76.25,.	0/0:71:71,0:.,98.43,.	1/0:41:20,21:.,56.84,.	1/1:104:0,104:.,144.17,.	0/0:37:37,0:.,51.29,.
un	159078	3581	G	A	.	PASS	NS=15;AF=0.767,0.233	GT:DP:AD:GL	0/0:54:54,0:.,74.86,.	0/0:60:60,0:.,83.18,.	./.:0:.,.:.,.,.	1/0:18:7,11:.,24.95,.	1/0:52:28,24:.,72.09,.	0/0:36:36,0:.,49.91,.	0/0:39:39,0:.,54.07,.	0/0:64:64,0:.,88.72,.	1/1:33:0,33:.,45.75,.	0/0:48:48,0:.,66.54,.	0/0:127:127,0:.,176.06,.	./.:0:.,.:.,.,.	0/0:82:82,0:.,113.68,.	./.:0:.,.:.,.,.	1/1:35:0,35:.,48.52,.	1/0:40:31,9:.,55.45,.	0/0:26:26,0:.,36.04,.	0/0:65:65,0:.,90.11,.	./.:0:.,.:.,.,.
un	159329	3587	T	C	.	PASS	NS=14;AF=0.929,0.071	GT:DP:AD:GL	0/0:15:15,0:.,20.79,.	0/0:16:16,0:.,22.18,.	./.:0:.,.:.,.,.	0/0:71:71,0:.,98.43,.	0/0:31:31,0:.,42.98,.	0/0:16:16,0:.,22.18,.	0/0:15:15,0:.,20.79,.	1/1:22:0,22:.,30.5,.	0/0:11:11,0:.,15.25,.	0/0:29:29,0:.,40.2,.	0/0:87:87,0:.,120.61,.	0/0:24:24,0:.,33.27,.	0/0:42:42,0:.,58.22,.	./.:0:.,.:.,.,.	0/0:29:29,0:.,40.2,.	./.:27:.,.:.,.,.	./.:0:.,.:.,.,.	0/0:59:59,0:.,81.79,.	./.:0:.,.:.,.,.
un	159440	3589	C	A	.	PASS	NS=10;AF=0.800,0.200	GT:DP:AD:GL	0/0:14:14,0:.,19.41,.	1/0:11:3,8:.,15.25,.	./.:0:.,.:.,.,.	1/1:16:0,16:.,22.18,.	0/0:10:10,0:.,13.86,.	./.:0:.,.:.,.,.	0/0:38:38,0:.,52.68,.	./.:0:.,.:.,.,.	0/0:11:11,0:.,15.25,.	0/0:26:26,0:.,36.04,.	1/0:74:30,44:.,102.59,.	./.:0:.,.:.,.,.	0/0:78:78,0:.,108.13,.	./.:0:.,.:.,.,.	./.:0:.,.:.,.,.	./.:0:.,.:.,.,.	0/0:30:30,0:.,41.59,.	./.:33:.,.:.,.,.	./.:0:.,.:.,.,.
un	160119	3604	G	A	.	PASS	NS=11;AF=0.909,0.091	GT:DP:AD:GL	1/1:48:0,48:.,66.54,.	./.:0:.,.:.,.,.	./.:0:.,.:.,.,.	./.:0:.,.:.,.,.	./.:0:.,.:.,.,.	0/0:147:147,0:.,203.79,.	0/0:38:38,0:.,52.68,.	./.:0:.,.:.,.,.	./.:0:.,.:.,.,.	0/0:116:116,0:.,160.81,.	./.:0:.,.:.,.,.	./.:0:.,.:.,.,.	0/0:158:158,0:.,219.03,.	0/0:49:49,0:.,67.93,.	0/0:43:43,0:.,59.61,.	0/0:46:46,0:.,63.77,.	0/0:32:32,0:.,44.36,.	0/0:75:75,0:.,103.97,.	0/0:90:90,0:.,124.77,.
un	160181	3606	C	T	.	PASS	NS=13;AF=0.654,0.346	GT:DP:AD:GL	0/0:27:27,0:.,37.43,.	./.:0:.,.:.,.,.	./.:0:.,.:.,.,.	1/1:38:0,38:.,52.68,.	./.:0:.,.:.,.,.	0/0:30:30,0:.,41.59,.	0/0:28:28,0:.,38.82,.	0/0:64:64,0:.,88.72,.	0/0:28:28,0:.,38.82,.	./.:31:.,.:.,.,.	1/1:47:0,47:.,65.16,.	./.:0:.,.:.,.,.	1/1:103:0,103:.,142.79,.	1/1:43:0,43:.,59.61,.	./.:0:.,.:.,.,.	0/0:26:26,0:.,36.04,.	0/0:13:13,0:.,18.02,.	0/0:52:52,0:.,72.09,.	0/1:37:21,16:.,51.29,.
un	160265	3608	T	A	.	PASS	NS=18;AF=0.667,0.333	GT:DP:AD:GL	0/0:20:20,0:.,27.73,.	1/0:103:70,33:.,142.79,.	./.:0:.,.:.,.,.	0/0:38:38,0:.,52.68,.	0/0:60:60,0:.,83.18,.	1/1:130:0,130:.,180.22,.	0/0:95:95,0:.,131.7,.	1/1:145:0,145:.,201.01,.	1/1:13:0,13:.,18.02,.	1/0:79:41,38:.,109.52,.	1/0:169:84,85:.,234.28,.	0/0:62:62,0:.,85.95,.	1/1:159:0,159:.,220.42,.	0/0:36:36,0:.,49.91,.	0/0:33:33,0:.,45.75,.	1/0:38:28,10:.,52.68,.	0/0:30:30,0:.,41.59,.	0/0:108:108,0:.,149.72,.	0/0:71:71,0:.,98.43,.
un	160453	3612	T	A	.	PASS	NS=14;AF=0.714,0.286	GT:DP:AD:GL	0/0:25:25,0:.,34.66,.	./.:0:.,.:.,.,.	./.:0:.,.:.,.,.	1/1:23:0,23:.,31.88,.	0/0:13:13,0:.,18.02,.	0/0:50:50,0:.,69.31,.	1/1:23:0,23:.,31.88,.	0/0:26:26,0:.,36.04,.	./.:0:.,.:.,.,.	1/0:29:14,15:.,40.2,.	1/0:41:13,28:.,56.84,.	0/0:46:46,0:.,63.77,.	./.:0:.,.:.,.,.	0/0:39:39,0:.,54.07,.	./.:0:.,.:.,.,.	0/0:14:14,0:.,19.41,.	0/0:12:12,0:.,16.64,.	1/1:28:0,28:.,38.82,.	0/0:12:12,0:.,16.64,.
un	160913	3622	G	A	.	PASS	NS=17;AF=0.912,0.088	GT:DP:AD:GL	0/0:134:134,0:.,185.76,.	0/0:68:68,0:.,94.27,.	./.:0:.,.:.,.,.	0/0:27:27,0:.,37.43,.	./.:0:.,.:.,.,.	0/0:127:127,0:.,176.06,.	0/0:51:51,0:.,70.7,.	1/0:130:62,68:.,180.22,.	0/0:50:50,0:.,69.31,.	0/0:107:107,0:.,148.33,.	0/0:304:304,0:.,421.43,.	0/0:39:39,0:.,54.07,.	0/0:161:161,0:.,223.19,.	1/0:104:37,67:.,144.17,.	1/0:56:16,40:.,79.02,.	0/0:125:125,0:.,173.29,.	0/0:45:45,0:.,62.38,.	0/0:62:62,0:.,85.95,.	0/0:20:20,0:.,27.73,.
un	161867	3644	G	A	.	PASS	NS=17;AF=0.882,0.118	GT:DP:AD:GL	0/0:68:68,0:.,94.27,.	1/1:15:0,15:.,20.79,.	./.:0:.,.:.,.,.	0/0:56:56,0:.,77.63,.	0/0:74:74,0:.,102.59,.	0/0:28:28,0:.,38.82,.	1/1:68:0,68:.,94.27,.	0/0:373:373,0:.,517.09,.	0/0:27:27,0:.,37.43,.	0/0:23:23,0:.,31.88,.	0/0:285:285,0:.,395.09,.	0/0:29:29,0:.,40.2,.	0/0:144:144,0:.,199.63,.	0/0:26:26,0:.,36.04,.	0/0:35:35,0:.,48.52,.	0/0:27:27,0:.,37.43,.	0/0:22:22,0:.,30.5,.	0/0:48:48,0:.,66.54,.	./.:0:.,.:.,.,.
un	162556	3659	G	A	.	PASS	NS=18;AF=0.944,0.056	GT:DP:AD:GL	0/0:57:57,0:.,79.02,.	0/0:49:49,0:.,67.93,.	./.:0:.,.:.,.,.	0/0:86:86,0:.,119.22,.	0/0:47:47,0:.,65.16,.	0/0:73:73,0:.,101.2,.	0/0:55:55,0:.,76.25,.	0/0:91:91,0:.,126.15,.	0/0:34:34,0:.,47.13,.	0/0:89:89,0:.,123.38,.	0/0:144:144,0:.,199.63,.	0/0:51:51,0:.,70.7,.	0/0:132:132,0:.,182.99,.	0/0:35:35,0:.,48.52,.	0/0:24:24,0:.,33.27,.	0/0:24:24,0:.,33.27,.	1/1:24:0,24:.,33.27,.	0/0:53:53,0:.,73.47,.	0/0:47:47,0:.,65.16,.
un	162593	3660	G	A	.	PASS	NS=12;AF=0.917,0.083	GT:DP:AD:GL	1/1:74:0,74:.,102.59,.	0/0:29:29,0:.,40.2,.	./.:0:.,.:.,.,.	./.:0:.,.:.,.,.	0/0:103:103,0:.,142.79,.	./.:0:.,.:.,.,.	0/0:33:33,0:.,45.75,.	0/0:126:126,0:.,174.67,.	0/0:48:48,0:.,66.54,.	./.:0:.,.:.,.,.	0/0:122:122,0:.,169.13,.	./.:0:.,.:.,.,.	0/0:167:167,0:.,231.51,.	./.:0:.,.:.,.,.	0/0:28:28,0:.,38.82,.	0/0:102:102,0:.,141.4,.	0/0:44:44,0:.,61,.	./.:0:.,.:.,.,.	0/0:103:103,0:.,142.79,.
un	163333	3677	A	G	.	PASS	NS=13;AF=0.923,0.077	GT:DP:AD:GL	0/0:96:96,0:.,133.08,.	0/0:96:96,0:.,133.08,.	./.:0:.,.:.,.,.	./.:0:.,.:.,.,.	1/1:36:0,36:.,123.38,.	0/0:42:42,0:.,58.22,.	0/0:53:53,0:.,73.47,.	./.:0:.,.:.,.,.	0/0:73:73,0:.,101.2,.	0/0:47:47,0:.,65.16,.	./.:0:.,.:.,.,.	./.:0:.,.:.,.,.	0/0:169:169,0:.,234.28,.	./.:0:.,.:.,.,.	0/0:70:70,0:.,97.04,.	0/0:55:55,0:.,76.25,.	0/0:57:57,0:.,79.02,.	0/0:104:104,0:.,144.17,.	0/0:20:20,0:.,27.73,.
un	163821	3688	C	T	.	PASS	NS=16;AF=0.844,0.156	GT:DP:AD:GL	0/0:18:18,0:.,24.95,.	0/1:33:24,9:.,45.75,.	./.:0:.,.:.,.,.	0/0:28:28,0:.,38.82,.	0/0:47:47,0:.,65.16,.	0/0:57:57,0:.,79.02,.	1/1:12:0,12:.,16.64,.	0/0:57:57,0:.,79.02,.	./.:0:.,.:.,.,.	0/1:57:40,17:.,79.02,.	0/0:39:39,0:.,54.07,.	0/0:25:25,0:.,34.66,.	0/0:55:55,0:.,76.25,.	0/0:22:22,0:.,30.5,.	0/0:22:22,0:.,30.5,.	0/0:23:23,0:.,31.88,.	./.:0:.,.:.,.,.	0/1:78:20,58:.,108.13,.	0/0:27:27,0:.,37.43,.
un	164037	3693	A	T	.	PASS	NS=18;AF=0.944,0.056	GT:DP:AD:GL	0/0:44:44,0:.,61,.	0/0:21:21,0:.,29.11,.	./.:0:.,.:.,.,.	0/0:25:25,0:.,34.66,.	0/0:74:74,0:.,102.59,.	0/0:62:62,0:.,85.95,.	0/0:43:43,0:.,59.61,.	0/0:70:70,0:.,97.04,.	0/0:22:22,0:.,30.5,.	0/0:24:24,0:.,33.27,.	0/0:166:166,0:.,230.12,.	1/1:18:0,18:.,24.95,.	0/0:96:96,0:.,133.08,.	0/0:25:25,0:.,34.66,.	0/0:38:38,0:.,52.68,.	0/0:20:20,0:.,27.73,.	0/0:16:16,0:.,22.18,.	0/0:100:100,0:.,138.63,.	0/0:32:32,0:.,44.36,.
un	164243	3697	G	A	.	PASS	NS=16;AF=0.562,0.438	GT:DP:AD:GL	0/0:48:48,0:.,66.54,.	./.:0:.,.:.,.,.	./.:0:.,.:.,.,.	1/1:33:0,33:.,45.75,.	0/0:180:180,0:.,249.53,.	0/0:41:41,0:.,56.84,.	1/1:24:0,24:.,33.27,.	0/0:202:202,0:.,280.03,.	0/0:79:79,0:.,109.52,.	1/1:43:0,43:.,59.61,.	1/1:175:0,175:.,242.6,.	0/0:14:14,0:.,19.41,.	./.:0:.,.:.,.,.	1/1:32:0,32:.,44.36,.	0/0:49:49,0:.,67.93,.	0/0:53:53,0:.,73.47,.	0/0:65:65,0:.,90.11,.	1/1:42:0,42:.,58.22,.	1/1:32:0,32:.,44.36,.
un	164355	3700	C	T	.	PASS	NS=19;AF=0.921,0.079	GT:DP:AD:GL	0/0:100:100,0:.,138.63,.	0/0:98:98,0:.,135.86,.	0/0:44:44,0:.,61,.	1/1:94:0,94:.,130.31,.	0/0:110:110,0:.,152.49,.	0/0:203:203,0:.,281.42,.	0/1:123:72,51:.,170.51,.	0/0:118:118,0:.,163.58,.	0/0:69:69,0:.,95.65,.	0/0:107:107,0:.,148.33,.	0/0:346:346,0:.,479.66,.	0/0:73:73,0:.,101.2,.	0/0:208:208,0:.,288.35,.	0/0:114:114,0:.,158.04,.	0/0:52:52,0:.,72.09,.	0/0:59:59,0:.,81.79,.	0/0:45:45,0:.,62.38,.	0/0:83:83,0:.,115.06,.	0/0:170:170,0:.,235.67,.
un	164444	3702	G	T	.	PASS	NS=16;AF=0.938,0.062	GT:DP:AD:GL	1/1:20:0,20:.,27.73,.	0/0:16:16,0:.,22.18,.	./.:0:.,.:.,.,.	0/0:28:28,0:.,38.82,.	0/0:29:29,0:.,40.2,.	0/0:35:35,0:.,48.52,.	0/0:14:14,0:.,19.41,.	0/0:63:63,0:.,87.34,.	./.:0:.,.:.,.,.	0/0:11:11,0:.,15.25,.	0/0:74:74,0:.,102.59,.	0/0:24:24,0:.,33.27,.	0/0:64:64,0:.,88.72,.	0/0:21:21,0:.,29.11,.	0/0:26:26,0:.,36.04,.	0/0:26:26,0:.,36.04,.	0/0:19:19,0:.,26.34,.	0/0:20:20,0:.,27.73,.	./.:0:.,.:.,.,.
un	164796	3710	C	T	.	PASS	NS=13;AF=0.769,0.231	GT:DP:AD:GL	./.:0:.,.:.,.,.	0/0:27:27,0:.,37.43,.	./.:0:.,.:.,.,.	0/0:16:16,0:.,22.18,.	0/0:23:23,0:.,31.88,.	0/0:23:23,0:.,31.88,.	./.:0:.,.:.,.,.	0/1:31:17,14:.,42.98,.	0/1:21:10,11:.,29.11,.	0/1:35:26,9:.,48.52,.	0/0:16:16,0:.,22.18,.	0/1:29:16,13:.,40.2,.	./.:0:.,.:.,.,.	./.:0:.,.:.,.,.	0/0:13:13,0:.,18.02,.	0/0:27:27,0:.,37.43,.	0/0:12:12,0:.,16.64,.	1/1:10:0,10:.,13.86,.	./.:35:.,.:.,.,.
un	165134	3717	A	T	.	PASS	NS=16;AF=0.781,0.219	GT:DP:AD:GL	1/1:38:0,38:.,52.68,.	./.:0:.,.:.,.,.	./.:15:.,.:.,.,.	0/0:17:17,0:.,23.57,.	1/1:52:0,52:.,72.09,.	0/0:38:38,0:.,52.68,.	0/0:46:46,0:.,63.77,.	0/0:71:71,0:.,98.43,.	0/0:29:29,0:.,40.2,.	0/0:45:45,0:.,62.38,.	0/0:197:197,0:.,273.1,.	1/1:40:0,40:.,55.45,.	0/0:106:106,0:.,146.95,.	./.:0:.,.:.,.,.	0/1:25:15,10:.,34.66,.	0/0:40:40,0:.,55.45,.	0/0:24:24,0:.,33.27,.	0/0:37:37,0:.,51.29,.	0/0:49:49,0:.,67.93,.
un	165421	3724	T	C	.	PASS	NS=18;AF=0.944,0.056	GT:DP:AD:GL	1/0:79:56,23:.,109.52,.	0/0:10:10,0:.,13.86,.	0/0:57:57,0:.,79.02,.	./.:0:.,.:.,.,.	0/0:75:75,0:.,103.97,.	0/0:36:36,0:.,49.91,.	0/0:55:55,0:.,76.25,.	0/0:145:145,0:.,201.01,.	0/0:22:22,0:.,30.5,.	0/0:65:65,0:.,90.11,.	0/0:119:119,0:.,164.97,.	0/0:19:19,0:.,26.34,.	0/0:136:136,0:.,188.54,.	0/0:41:41,0:.,56.84,.	1/0:47:22,25:.,66.54,.	0/0:33:33,0:.,45.75,.	0/0:21:21,0:.,29.11,.	0/0:13:13,0:.,18.02,.	0/0:28:28,0:.,38.82,.
un	166286	3743	G	C	.	PASS	NS=13;AF=0.923,0.077	GT:DP:AD:GL	1/1:55:0,55:.,76.25,.	0/0:39:39,0:.,54.07,.	./.:0:.,.:.,.,.	0/0:53:53,0:.,73.47,.	./.:0:.,.:.,.,.	0/0:55:55,0:.,76.25,.	0/0:29:29,0:.,40.2,.	./.:0:.,.:.,.,.	0/0:29:29,0:.,40.2,.	0/0:44:44,0:.,61,.	0/0:294:294,0:.,407.57,.	./.:0:.,.:.,.,.	0/0:92:92,0:.,127.54,.	0/0:96:96,0:.,133.08,.	0/0:10:10,0:.,13.86,.	./.:0:.,.:.,.,.	./.:0:.,.:.,.,.	0/0:100:100,0:.,138.63,.	0/0:41:41,0:.,56.84,.
un	166871	3756	C	A	.	PASS	NS=11;AF=0.864,0.136	GT:DP:AD:GL	0/0:30:30,0:.,41.59,.	0/0:15:15,0:.,20.79,.	./.:0:.,.:.,.,.	./.:0:.,.:.,.,.	0/0:19:19,0:.,26.34,.	./.:0:.,.:.,.,.	./.:0:.,.:.,.,.	0/0:20:20,0:.,27.73,.	0/0:25:25,0:.,34.66,.	./.:0:.,.:.,.,.	0/0:52:52,0:.,72.09,.	0/0:11:11,0:.,15.25,.	./.:0:.,.:.,.,.	1/1:10:0,10:.,13.86,.	0/0:12:12,0:.,16.64,.	./.:0:.,.:.,.,.	1/0:11:7,4:.,15.25,.	0/0:18:18,0:.,24.95,.	./.:0:.,.:.,.,.
un	167192	3764	G	A	.	PASS	NS=17;AF=0.765,0.235	GT:DP:AD:GL	0/0:156:156,0:.,216.26,.	1/0:16:10,6:.,22.18,.	./.:0:.,.:.,.,.	1/0:108:41,67:.,149.72,.	0/0:110:110,0:.,152.49,.	1/1:94:0,94:.,130.31,.	0/0:73:73,0:.,101.2,.	0/0:228:228,0:.,316.08,.	0/0:50:50,0:.,69.31,.	1/0:102:34,68:.,142.79,.	1/0:261:131,130:.,361.82,.	0/0:25:25,0:.,34.66,.	./.:0:.,.:.,.,.	1/0:63:34,29:.,87.34,.	0/0:51:51,0:.,70.7,.	0/0:108:108,0:.,149.72,.	0/0:36:36,0:.,49.91,.	0/0:158:158,0:.,219.03,.	1/0:114:72,42:.,158.04,.
un	167524	3771	G	T	.	PASS	NS=17;AF=0.794,0.206	GT:DP:AD:GL	1/1:15:0,15:.,20.79,.	0/0:23:23,0:.,31.88,.	./.:0:.,.:.,.,.	0/0:37:37,0:.,51.29,.	1/1:40:0,40:.,55.45,.	0/0:101:101,0:.,140.02,.	0/0:36:36,0:.,49.91,.	0/0:14:14,0:.,19.41,.	0/0:23:23,0:.,31.88,.	0/0:16:16,0:.,22.18,.	0/0:146:146,0:.,202.4,.	0/1:26:12,14:.,37.43,.	0/0:102:102,0:.,141.4,.	0/0:66:66,0:.,91.5,.	1/1:13:0,13:.,18.02,.	0/0:40:40,0:.,55.45,.	./.:13:.,.:.,.,.	0/0:16:16,0:.,22.18,.	0/0:100:100,0:.,138.63,.
un	167729	3776	T	A	.	PASS	NS=14;AF=0.714,0.286	GT:DP:AD:GL	1/1:11:0,11:.,15.25,.	./.:0:.,.:.,.,.	./.:0:.,.:.,.,.	0/0:13:13,0:.,18.02,.	1/0:33:21,12:.,45.75,.	0/0:12:12,0:.,16.64,.	1/1:31:0,31:.,42.98,.	0/0:22:22,0:.,30.5,.	./.:0:.,.:.,.,.	0/0:28:28,0:.,38.82,.	0/0:93:93,0:.,128.93,.	1/1:16:0,16:.,22.18,.	0/0:57:57,0:.,79.02,.	0/0:11:11,0:.,15.25,.	1/0:19:11,8:.,26.34,.	./.:0:.,.:.,.,.	0/0:10:10,0:.,13.86,.	./.:0:.,.:.,.,.	0/0:21:21,0:.,29.11,.
un	167820	3778	G	C	.	PASS	NS=18;AF=0.944,0.056	GT:DP:AD:GL	0/0:106:106,0:.,146.95,.	0/0:82:82,0:.,113.68,.	./.:0:.,.:.,.,.	0/0:57:57,0:.,79.02,.	1/0:83:47,36:.,115.06,.	0/0:116:116,0:.,160.81,.	0/0:62:62,0:.,85.95,.	0/0:214:214,0:.,296.67,.	0/0:57:57,0:.,79.02,.	0/0:102:102,0:.,141.4,.	0/0:363:363,0:.,503.22,.	1/0:38:21,17:.,52.68,.	0/0:255:255,0:.,353.51,.	0/0:97:97,0:.,134.47,.	0/0:76:76,0:.,105.36,.	0/0:69:69,0:.,95.65,.	0/0:48:48,0:.,66.54,.	0/0:140:140,0:.,194.08,.	0/0:123:123,0:.,170.51,.
un	167874	3779	C	G	.	PASS	NS=11;AF=0.773,0.227	GT:DP:AD:GL	0/0:20:20,0:.,27.73,.	0/0:19:19,0:.,26.34,.	./.:0:.,.:.,.,.	./.:0:.,.:.,.,.	./.:0:.,.:.,.,.	0/0:28:28,0:.,38.82,.	1/1:15:0,15:.,20.79,.	0/0:14:14,0:.,19.41,.	./.:0:.,.:.,.,.	./.:0:.,.:.,.,.	0/0:96:96,0:.,133.08,.	./.:0:.,.:.,.,.	0/1:47:23,24:.,65.16,.	0/0:12:12,0:.,16.64,.	0/0:10:10,0:.,13.86,.	./.:0:.,.:.,.,.	./.:0:.,.:.,.,.	1/1:10:0,10:.,13.86,.	0/0:36:36,0:.,49.91,.
un	168003	3782	G	A	.	PASS	NS=12;AF=0.833,0.167	GT:DP:AD:GL	./.:0:.,.:.,.,.	./.:0:.,.:.,.,.	./.:0:.,.:.,.,.	./.:0:.,.:.,.,.	0/0:48:48,0:.,66.54,.	0/0:30:30,0:.,41.59,.	1/1:24:0,24:.,33.27,.	0/0:89:89,0:.,123.38,.	0/0:13:13,0:.,18.02,.	1/1:17:0,17:.,23.57,.	0/0:130:130,0:.,180.22,.	./.:0:.,.:.,.,.	0/0:33:33,0:.,45.75,.	0/0:41:41,0:.,56.84,.	./.:0:.,.:.,.,.	0/0:23:23,0:.,31.88,.	0/0:20:20,0:.,27.73,.	./.:0:.,.:.,.,.	0/0:19:19,0:.,26.34,.
un	169184	3808	C	T	.	PASS	NS=17;AF=0.794,0.206	GT:DP:AD:GL	1/1:62:0,62:.,85.95,.	0/0:38:38,0:.,52.68,.	./.:0:.,.:.,.,.	0/0:34:34,0:.,47.13,.	0/0:67:67,0:.,92.88,.	0/1:105:43,62:.,145.56,.	./.:0:.,.:.,.,.	1/1:64:0,64:.,88.72,.	0/0:33:33,0:.,45.75,.	0/0:98:98,0:.,135.86,.	0/0:158:158,0:.,219.03,.	0/0:37:37,0:.,51.29,.	0/0:119:119,0:.,164.97,.	0/1:53:42,11:.,73.47,.	0/0:56:56,0:.,77.63,.	0/1:53:32,21:.,73.47,.	0/0:19:19,0:.,26.34,.	0/0:44:44,0:.,61,.	0/0:34:34,0:.,47.13,.
un	169263	3810	A	G	.	PASS	NS=17;AF=0.676,0.324	GT:DP:AD:GL	1/1:93:0,93:.,128.93,.	0/0:44:44,0:.,61,.	./.:0:.,.:.,.,.	0/0:117:117,0:.,162.2,.	1/1:91:0,91:.,126.15,.	0/1:96:63,33:.,133.08,.	0/0:59:59,0:.,81.79,.	0/0:136:136,0:.,188.54,.	0/1:41:15,26:.,56.84,.	0/0:75:75,0:.,103.97,.	0/0:402:402,0:.,557.29,.	0/1:25:6,19:.,34.66,.	./.:0:.,.:.,.,.	0/0:82:82,0:.,113.68,.	0/1:59:26,33:.,81.79,.	0/0:84:84,0:.,116.45,.	1/1:27:0,27:.,37.43,.	0/0:52:52,0:.,72.09,.	0/1:66:17,49:.,91.5,.
un	169792	3822	T	G	.	PASS	NS=16;AF=0.531,0.469	GT:DP:AD:GL	1/1:34:0,34:.,47.13,.	./.:0:.,.:.,.,.	./.:0:.,.:.,.,.	0/0:36:36,0:.,49.91,.	1/1:34:0,34:.,47.13,.	1/1:15:0,15:.,20.79,.	0/0:40:40,0:.,55.45,.	./.:0:.,.:.,.,.	0/0:13:13,0:.,18.02,.	0/0:26:26,0:.,36.04,.	0/0:141:141,0:.,195.47,.	1/1:48:0,48:.,66.54,.	0/0:68:68,0:.,94.27,.	1/1:32:0,32:.,44.36,.	1/1:29:0,29:.,40.2,.	1/0:26:20,6:.,36.04,.	0/0:14:14,0:.,19.41,.	1/1:33:0,33:.,45.75,.	0/0:42:42,0:.,58.22,.
un	170985	3849	A	T	.	PASS	NS=15;AF=0.833,0.167	GT:DP:AD:GL	0/0:55:55,0:.,76.25,.	0/0:33:33,0:.,45.75,.	./.:0:.,.:.,.,.	./.:0:.,.:.,.,.	0/0:69:69,0:.,95.65,.	./.:0:.,.:.,.,.	0/0:59:59,0:.,81.79,.	0/0:65:65,0:.,90.11,.	1/1:33:0,33:.,45.75,.	./.:0:.,.:.,.,.	0/0:212:212,0:.,293.89,.	0/0:23:23,0:.,31.88,.	0/0:124:124,0:.,171.9,.	0/0:43:43,0:.,59.61,.	0/1:19:12,7:.,26.34,.	0/0:62:62,0:.,85.95,.	1/1:30:0,30:.,41.59,.	0/0:57:57,0:.,79.02,.	0/0:36:36,0:.,49.91,.
un	171329	3857	T	G	.	PASS	NS=12;AF=0.917,0.083	GT:DP:AD:GL	0/0:17:17,0:.,23.57,.	0/0:51:51,0:.,70.7,.	./.:0:.,.:.,.,.	./.:0:.,.:.,.,.	./.:0:.,.:.,.,.	0/0:26:26,0:.,36.04,.	0/0:19:19,0:.,26.34,.	0/0:63:63,0:.,87.34,.	0/0:37:37,0:.,51.29,.	./.:0:.,.:.,.,.	1/0:95:68,27:.,131.7,.	0/0:11:11,0:.,15.25,.	0/0:61:61,0:.,84.56,.	0/0:30:30,0:.,41.59,.	./.:0:.,.:.,.,.	./.:0:.,.:.,.,.	0/0:19:19,0:.,26.34,.	./.:0:.,.:.,.,.	1/0:19:10,9:.,26.34,.
un	172265	3878	T	A	.	PASS	NS=18;AF=0.944,0.056	GT:DP:AD:GL	0/0:85:85,0:.,117.84,.	0/0:27:27,0:.,37.43,.	./.:0:.,.:.,.,.	0/0:122:122,0:.,169.13,.	0/0:95:95,0:.,131.7,.	0/0:49:49,0:.,67.93,.	0/0:49:49,0:.,67.93,.	0/0:245:245,0:.,339.64,.	0/0:50:50,0:.,69.31,.	0/0:60:60,0:.,83.18,.	0/0:339:339,0:.,469.95,.	0/0:25:25,0:.,34.66,.	0/0:168:168,0:.,232.9,.	1/1:58:0,58:.,80.41,.	0/0:62:62,0:.,85.95,.	0/0:84:84,0:.,116.45,.	0/0:26:26,0:.,36.04,.	0/0:89:89,0:.,123.38,.	0/0:77:77,0:.,106.74,.
un	172382	3880	A	G	.	PASS	NS=11;AF=0.818,0.182	GT:DP:AD:GL	1/1:26:0,26:.,36.04,.	./.:0:.,.:.,.,.	./.:0:.,.:.,.,.	0/0:29:29,0:.,40.2,.	0/0:39:39,0:.,54.07,.	./.:0:.,.:.,.,.	0/1:19:9,10:.,26.34,.	0/0:44:44,0:.,61,.	./.:0:.,.:.,.,.	./.:0:.,.:.,.,.	0/0:54:54,0:.,74.86,.	0/1:21:8,13:.,29.11,.	0/0:51:51,0:.,70.7,.	0/0:12:12,0:.,16.64,.	0/0:20:20,0:.,27.73,.	./.:0:.,.:.,.,.	0/0:14:14,0:.,19.41,.	./.:0:.,.:.,.,.	./.:0:.,.:.,.,.
un	172778	3889	A	G	.	PASS	NS=15;AF=0.600,0.400	GT:DP:AD:GL	1/1:19:0,19:.,26.34,.	0/1:28:11,17:.,38.82,.	0/1:48:38,10:.,66.54,.	0/0:11:11,0:.,15.25,.	1/1:18:0,18:.,24.95,.	0/1:31:14,17:.,42.98,.	0/0:50:50,0:.,69.31,.	0/1:33:21,12:.,45.75,.	./.:0:.,.:.,.,.	0/0:10:10,0:.,13.86,.	0/1:117:83,34:.,163.58,.	0/0:15:15,0:.,20.79,.	0/0:28:28,0:.,38.82,.	0/1:66:48,18:.,91.5,.	./.:0:.,.:.,.,.	1/1:14:0,14:.,19.41,.	./.:0:.,.:.,.,.	0/0:33:33,0:.,45.75,.	./.:0:.,.:.,.,.
un	172950	3893	C	T	.	PASS	NS=18;AF=0.917,0.083	GT:DP:AD:GL	0/0:62:62,0:.,85.95,.	0/0:45:45,0:.,62.38,.	./.:0:.,.:.,.,.	0/0:101:101,0:.,140.02,.	0/0:66:66,0:.,91.5,.	0/0:59:59,0:.,81.79,.	0/1:78:51,27:.,108.13,.	0/1:157:110,47:.,217.65,.	0/0:77:77,0:.,106.74,.	0/0:155:155,0:.,214.88,.	0/0:199:199,0:.,275.87,.	0/0:28:28,0:.,38.82,.	0/0:186:186,0:.,257.85,.	0/0:62:62,0:.,85.95,.	0/0:39:39,0:.,54.07,.	0/1:41:32,9:.,56.84,.	0/0:20:20,0:.,27.73,.	0/0:19:19,0:.,26.34,.	0/0:26:26,0:.,36.04,.
un	173243	3900	T	C	.	PASS	NS=17;AF=0.941,0.059	GT:DP:AD:GL	0/0:33:33,0:.,45.75,.	0/0:13:13,0:.,18.02,.	1/0:24:8,16:.,33.27,.	0/0:12:12,0:.,16.64,.	0/0:27:27,0:.,37.43,.	0/0:41:41,0:.,56.84,.	0/0:21:21,0:.,29.11,.	0/0:73:73,0:.,101.2,.	0/0:11:11,0:.,15.25,.	0/0:26:26,0:.,36.04,.	0/0:56:56,0:.,77.63,.	0/0:21:21,0:.,29.11,.	0/0:76:76,0:.,105.36,.	1/0:35:20,15:.,48.52,.	./.:13:.,.:.,.,.	0/0:16:16,0:.,22.18,.	./.:0:.,.:.,.,.	0/0:39:39,0:.,54.07,.	0/0:12:12,0:.,16.64,.
un	173387	3903	T	C	.	PASS	NS=17;AF=0.882,0.118	GT:DP:AD:GL	0/0:15:15,0:.,20.79,.	1/0:34:17,17:.,47.13,.	./.:0:.,.:.,.,.	0/0:12:12,0:.,16.64,.	0/0:22:22,0:.,30.5,.	0/0:21:21,0:.,29.11,.	0/0:30:30,0:.,41.59,.	0/0:55:55,0:.,76.25,.	0/0:13:13,0:.,18.02,.	1/1:30:0,30:.,41.59,.	0/0:53:53,0:.,73.47,.	0/0:17:17,0:.,23.57,.	./.:0:.,.:.,.,.	0/0:30:30,0:.,41.59,.	0/0:16:16,0:.,22.18,.	0/0:26:26,0:.,36.04,.	0/0:12:12,0:.,16.64,.	1/0:39:14,25:.,54.07,.	0/0:51:51,0:.,70.7,.
un	174059	3918	A	C	.	PASS	NS=19;AF=0.868,0.132	GT:DP:AD:GL	1/1:34:0,34:.,47.13,.	0/0:44:44,0:.,61,.	0/0:14:14,0:.,19.41,.	0/0:36:36,0:.,49.91,.	1/1:59:0,59:.,81.79,.	0/0:71:71,0:.,98.43,.	0/0:21:21,0:.,29.11,.	0/0:154:154,0:.,213.49,.	0/0:24:24,0:.,33.27,.	0/0:76:76,0:.,105.36,.	0/0:236:236,0:.,327.17,.	0/1:31:17,14:.,42.98,.	0/0:128:128,0:.,177.45,.	0/0:86:86,0:.,119.22,.	0/0:23:23,0:.,31.88,.	0/0:44:44,0:.,61,.	0/0:32:32,0:.,44.36,.	0/0:125:125,0:.,173.29,.	0/0:81:81,0:.,112.29,.
un	174336	3924	T	G	.	PASS	NS=12;AF=0.750,0.250	GT:DP:AD:GL	1/1:48:0,48:.,66.54,.	0/0:28:28,0:.,124.77,.	./.:0:.,.:.,.,.	0/0:44:44,0:.,77.63,.	./.:0:.,.:.,.,.	./.:0:.,.:.,.,.	./.:0:.,.:.,.,.	0/0:18:18,0:.,102.59,.	0/0:11:11,0:.,38.82,.	1/1:56:0,56:.,77.63,.	0/0:82:82,0:.,252.31,.	./.:0:.,.:.,.,.	0/0:137:137,0:.,189.92,.	./.:0:.,.:.,.,.	1/0:18:5,13:.,24.95,.	0/0:58:58,0:.,80.41,.	0/0:40:40,0:.,55.45,.	1/0:65:49,16:.,90.11,.	./.:34:.,.:.,.,.
un	174742	3933	C	G	.	PASS	NS=18;AF=0.917,0.083	GT:DP:AD:GL	0/0:29:29,0:.,40.2,.	0/0:41:41,0:.,56.84,.	1/1:13:0,13:.,18.02,.	0/0:10:10,0:.,13.86,.	0/0:34:34,0:.,47.13,.	0/0:75:75,0:.,103.97,.	0/0:25:25,0:.,34.66,.	0/0:95:95,0:.,131.7,.	0/1:14:4,10:.,19.41,.	0/0:33:33,0:.,45.75,.	0/0:167:167,0:.,231.51,.	0/0:34:34,0:.,47.13,.	0/0:124:124,0:.,171.9,.	0/0:75:75,0:.,103.97,.	0/0:32:32,0:.,44.36,.	0/0:39:39,0:.,54.07,.	0/0:19:19,0:.,26.34,.	0/0:57:57,0:.,79.02,.	./.:0:.,.:.,.,.
un	174956	3938	C	T	.	PASS	NS=17;AF=0.882,0.118	GT:DP:AD:GL	0/0:43:43,0:.,59.61,.	0/0:12:12,0:.,16.64,.	./.:0:.,.:.,.,.	0/0:59:59,0:.,81.79,.	0/0:39:39,0:.,54.07,.	0/0:51:51,0:.,70.7,.	0/0:23:23,0:.,31.88,.	0/0:40:40,0:.,55.45,.	0/0:24:24,0:.,33.27,.	0/1:32:24,8:.,44.36,.	1/1:116:0,116:.,160.81,.	0/0:37:37,0:.,51.29,.	0/0:88:88,0:.,121.99,.	0/1:54:42,12:.,74.86,.	0/0:19:19,0:.,26.34,.	0/0:23:23,0:.,31.88,.	0/0:18:18,0:.,24.95,.	./.:0:.,.:.,.,.	0/0:50:50,0:.,69.31,.
un	176159	3965	T	A	.	PASS	NS=17;AF=0.765,0.235	GT:DP:AD:GL	0/0:21:21,0:.,29.11,.	./.:0:.,.:.,.,.	./.:0:.,.:.,.,.	0/0:60:60,0:.,83.18,.	1/1:36:0,36:.,49.91,.	0/0:42:42,0:.,58.22,.	0/0:21:21,0:.,29.11,.	1/0:146:100,46:.,202.4,.	0/0:31:31,0:.,42.98,.	0/0:37:37,0:.,51.29,.	0/0:184:184,0:.,255.08,.	1/1:44:0,44:.,61,.	0/0:96:96,0:.,133.08,.	1/0:45:28,17:.,62.38,.	1/1:23:0,23:.,31.88,.	0/0:40:40,0:.,55.45,.	0/0:11:11,0:.,15.25,.	0/0:46:46,0:.,63.77,.	0/0:63:63,0:.,87.34,.
un	176643	3976	A	G	.	PASS	NS=19;AF=0.868,0.132	GT:DP:AD:GL	0/0:98:98,0:.,135.86,.	0/1:123:85,38:.,170.51,.	0/0:30:30,0:.,41.59,.	0/1:55:22,33:.,76.25,.	0/0:118:118,0:.,163.58,.	0/0:54:54,0:.,74.86,.	0/1:70:31,39:.,97.04,.	0/0:107:107,0:.,148.33,.	0/0:38:38,0:.,52.68,.	0/0:148:148,0:.,205.17,.	0/0:395:395,0:.,547.59,.	0/0:29:29,0:.,40.2,.	0/0:198:198,0:.,274.49,.	0/0:47:47,0:.,65.16,.	0/0:41:41,0:.,56.84,.	0/0:64:64,0:.,88.72,.	0/0:45:45,0:.,62.38,.	1/1:91:0,91:.,126.15,.	0/0:64:64,0:.,88.72,.
un	176852	3981	C	T	.	PASS	NS=18;AF=0.778,0.222	GT:DP:AD:GL	0/0:85:85,0:.,117.84,.	1/1:28:0,28:.,38.82,.	./.:0:.,.:.,.,.	0/0:129:129,0:.,178.83,.	0/0:98:98,0:.,135.86,.	0/1:25:16,9:.,34.66,.	0/1:26:14,12:.,36.04,.	0/0:130:130,0:.,180.22,.	0/0:50:50,0:.,69.31,.	0/1:54:23,31:.,74.86,.	0/0:242:242,0:.,335.48,.	0/0:45:45,0:.,62.38,.	0/0:198:198,0:.,274.49,.	0/0:53:53,0:.,73.47,.	0/0:59:59,0:.,81.79,.	0/0:49:49,0:.,67.93,.	0/0:38:38,0:.,52.68,.	1/1:39:0,39:.,54.07,.	0/1:143:89,54:.,198.24,.
un	176968	3983	A	T	.	PASS	NS=17;AF=0.882,0.118	GT:DP:AD:GL	0/0:71:71,0:.,98.43,.	./.:0:.,.:.,.,.	0/0:45:45,0:.,62.38,.	0/0:100:100,0:.,138.63,.	0/0:44:44,0:.,61,.	0/0:59:59,0:.,81.79,.	0/1:61:47,14:.,84.56,.	0/0:85:85,0:.,117.84,.	0/0:18:18,0:.,24.95,.	./.:0:.,.:.,.,.	0/1:115:69,46:.,159.42,.	0/0:43:43,0:.,59.61,.	0/0:117:117,0:.,162.2,.	0/0:39:39,0:.,54.07,.	0/0:47:47,0:.,65.16,.	0/0:36:36,0:.,49.91,.	0/0:19:19,0:.,26.34,.	1/1:22:0,22:.,30.5,.	0/0:41:41,0:.,56.84,.
un	177086	3986	T	A	.	PASS	NS=16;AF=0.906,0.094	GT:DP:AD:GL	1/0:16:11,5:.,22.18,.	0/0:42:42,0:.,58.22,.	./.:0:.,.:.,.,.	0/0:42:42,0:.,58.22,.	0/0:53:53,0:.,73.47,.	0/0:57:57,0:.,79.02,.	1/0:66:34,32:.,91.5,.	0/0:168:168,0:.,232.9,.	0/0:47:47,0:.,65.16,.	0/0:66:66,0:.,91.5,.	0/0:189:189,0:.,262.01,.	0/0:30:30,0:.,41.59,.	0/0:126:126,0:.,174.67,.	0/0:34:34,0:.,47.13,.	./.:0:.,.:.,.,.	0/0:48:48,0:.,66.54,.	./.:0:.,.:.,.,.	1/0:45:14,31:.,62.38,.	0/0:37:37,0:.,51.29,.
un	177298	3991	T	C	.	PASS	NS=12;AF=0.500,0.500	GT:DP:AD:GL	1/1:39:0,39:.,54.07,.	1/0:48:29,19:.,66.54,.	./.:0:.,.:.,.,.	./.:0:.,.:.,.,.	./.:0:.,.:.,.,.	0/0:44:44,0:.,61,.	1/1:55:0,55:.,76.25,.	./.:0:.,.:.,.,.	1/1:10:0,10:.,13.86,.	0/0:24:24,0:.,33.27,.	./.:0:.,.:.,.,.	./.:0:.,.:.,.,.	0/0:125:125,0:.,173.29,.	1/1:54:0,54:.,74.86,.	1/1:39:0,39:.,54.07,.	0/0:43:43,0:.,59.61,.	./.:23:.,.:.,.,.	0/0:45:45,0:.,62.38,.	1/0:44:25,19:.,61,.
un	177954	4006	A	G	.	PASS	NS=15;AF=0.733,0.267	GT:DP:AD:GL	0/0:65:65,0:.,90.11,.	0/1:33:20,13:.,45.75,.	./.:0:.,.:.,.,.	0/1:140:26,114:.,196.85,.	0/0:55:55,0:.,76.25,.	0/1:117:55,62:.,162.2,.	1/1:23:0,23:.,31.88,.	0/0:114:114,0:.,158.04,.	0/0:14:14,0:.,19.41,.	0/1:118:63,55:.,163.58,.	0/1:534:157,377:.,740.28,.	0/0:33:33,0:.,45.75,.	./.:0:.,.:.,.,.	./.:0:.,.:.,.,.	0/0:32:32,0:.,44.36,.	0/0:30:30,0:.,41.59,.	0/0:19:19,0:.,26.34,.	0/1:235:54,181:.,325.78,.	./.:0:.,.:.,.,.
un	178044	4008	A	T	.	PASS	NS=13;AF=0.923,0.077	GT:DP:AD:GL	0/0:60:60,0:.,83.18,.	0/0:37:37,0:.,51.29,.	./.:0:.,.:.,.,.	./.:0:.,.:.,.,.	./.:0:.,.:.,.,.	0/0:11:11,0:.,15.25,.	0/0:50:50,0:.,69.31,.	./.:0:.,.:.,.,.	1/1:26:0,26:.,36.04,.	0/0:54:54,0:.,74.86,.	./.:0:.,.:.,.,.	./.:0:.,.:.,.,.	0/0:138:138,0:.,191.31,.	0/0:76:76,0:.,105.36,.	0/0:48:48,0:.,66.54,.	0/0:45:45,0:.,62.38,.	0/0:29:29,0:.,40.2,.	0/0:56:56,0:.,77.63,.	0/0:56:56,0:.,77.63,.
un	178201	4011	A	G	.	PASS	NS=18;AF=0.944,0.056	GT:DP:AD:GL	0/1:52:41,11:.,72.09,.	0/0:60:60,0:.,83.18,.	./.:0:.,.:.,.,.	0/0:46:46,0:.,63.77,.	0/1:44:19,25:.,61,.	0/0:87:87,0:.,120.61,.	0/0:71:71,0:.,98.43,.	0/0:171:171,0:.,237.06,.	0/0:19:19,0:.,26.34,.	0/0:75:75,0:.,103.97,.	0/0:112:112,0:.,155.26,.	0/0:61:61,0:.,84.56,.	0/0:135:135,0:.,187.15,.	0/0:80:80,0:.,110.9,.	0/0:22:22,0:.,30.5,.	0/0:40:40,0:.,55.45,.	0/0:17:17,0:.,23.57,.	0/0:111:111,0:.,153.88,.	0/0:78:78,0:.,108.13,.
un	178446	4017	T	G	.	PASS	NS=16;AF=0.906,0.094	GT:DP:AD:GL	0/0:54:54,0:.,74.86,.	0/0:18:18,0:.,24.95,.	./.:0:.,.:.,.,.	0/0:42:42,0:.,58.22,.	1/0:49:23,26:.,67.93,.	0/0:39:39,0:.,54.07,.	1/0:24:10,14:.,33.27,.	0/0:87:87,0:.,120.61,.	0/0:21:21,0:.,29.11,.	0/0:79:79,0:.,109.52,.	0/0:161:161,0:.,223.19,.	./.:0:.,.:.,.,.	0/0:143:143,0:.,198.24,.	0/0:27:27,0:.,37.43,.	1/0:19:9,10:.,26.34,.	0/0:31:31,0:.,42.98,.	0/0:23:23,0:.,31.88,.	0/0:43:43,0:.,59.61,.	./.:0:.,.:.,.,.
un	178535	4019	A	G	.	PASS	NS=17;AF=0.941,0.059	GT:DP:AD:GL	0/1:45:26,19:.,62.38,.	0/0:62:62,0:.,85.95,.	./.:0:.,.:.,.,.	0/0:31:31,0:.,42.98,.	0/1:42:23,19:.,58.22,.	0/0:55:55,0:.,76.25,.	0/0:78:78,0:.,108.13,.	0/0:86:86,0:.,119.22,.	0/0:21:21,0:.,29.11,.	0/0:47:47,0:.,65.16,.	0/0:100:100,0:.,138.63,.	0/0:57:57,0:.,79.02,.	0/0:107:107,0:.,148.33,.	0/0:92:92,0:.,127.54,.	./.:14:.,.:.,.,.	0/0:38:38,0:.,52.68,.	0/0:25:25,0:.,34.66,.	0/0:48:48,0:.,66.54,.	0/0:18:18,0:.,24.95,.
un	178697	4022	A	T	.	PASS	NS=19;AF=0.789,0.211	GT:DP:AD:GL	0/0:77:77,0:.,106.74,.	0/0:83:83,0:.,115.06,.	0/0:29:29,0:.,40.2,.	0/0:88:88,0:.,121.99,.	0/1:124:68,56:.,171.9,.	0/0:104:104,0:.,144.17,.	0/0:89:89,0:.,123.38,.	0/0:148:148,0:.,205.17,.	1/1:68:0,68:.,94.27,.	0/0:64:64,0:.,88.72,.	0/1:262:101,161:.,363.21,.	1/1:29:0,29:.,40.2,.	0/0:213:213,0:.,295.28,.	0/1:88:54,34:.,121.99,.	0/1:74:24,50:.,102.59,.	0/0:71:71,0:.,98.43,.	0/0:24:24,0:.,33.27,.	0/0:216:216,0:.,299.44,.	0/0:73:73,0:.,101.2,.
un	178818	4025	A	G	.	PASS	NS=15;AF=0.867,0.133	GT:DP:AD:GL	0/0:35:35,0:.,48.52,.	./.:0:.,.:.,.,.	./.:0:.,.:.,.,.	0/0:25:25,0:.,34.66,.	0/1:34:21,13:.,48.52,.	0/0:20:20,0:.,27.73,.	./.:0:.,.:.,.,.	0/0:43:43,0:.,59.61,.	0/0:23:23,0:.,31.88,.	0/0:26:26,0:.,36.04,.	0/0:66:66,0:.,91.5,.	0/0:15:15,0:.,20.79,.	0/0:91:91,0:.,126.15,.	./.:22:.,.:.,.,.	0/0:31:31,0:.,42.98,.	0/0:31:31,0:.,42.98,.	0/0:29:29,0:.,40.2,.	0/1:20:7,13:.,27.73,.	1/1:33:0,33:.,45.75,.
un	178993	4029	A	G	.	PASS	NS=13;AF=0.808,0.192	GT:DP:AD:GL	0/0:50:50,0:.,69.31,.	./.:0:.,.:.,.,.	./.:0:.,.:.,.,.	./.:0:.,.:.,.,.	1/1:55:0,55:.,76.25,.	0/0:110:110,0:.,152.49,.	0/0:32:32,0:.,44.36,.	0/0:81:81,0:.,112.29,.	0/0:24:24,0:.,33.27,.	0/0:31:31,0:.,42.98,.	0/0:180:180,0:.,249.53,.	1/1:13:0,13:.,18.02,.	0/0:94:94,0:.,130.31,.	./.:43:.,.:.,.,.	0/0:55:55,0:.,76.25,.	./.:0:.,.:.,.,.	./.:0:.,.:.,.,.	0/1:173:92,81:.,239.83,.	0/0:95:95,0:.,131.7,.
un	179099	4031	A	G	.	PASS	NS=17;AF=0.529,0.471	GT:DP:AD:GL	1/1:29:0,29:.,40.2,.	0/0:20:20,0:.,27.73,.	./.:0:.,.:.,.,.	0/1:44:29,15:.,61,.	0/0:60:60,0:.,83.18,.	0/0:48:48,0:.,66.54,.	1/1:62:0,62:.,85.95,.	0/0:69:69,0:.,95.65,.	1/1:23:0,23:.,31.88,.	0/0:39:39,0:.,54.07,.	1/1:118:0,118:.,163.58,.	0/0:22:22,0:.,30.5,.	1/1:81:0,81:.,112.29,.	./.:0:.,.:.,.,.	0/0:36:36,0:.,49.91,.	1/1:47:0,47:.,65.16,.	0/1:19:8,11:.,26.34,.	0/0:57:57,0:.,79.02,.	1/1:28:0,28:.,38.82,.
un	179257	4035	C	T	.	PASS	NS=16;AF=0.875,0.125	GT:DP:AD:GL	0/0:26:26,0:.,36.04,.	0/0:35:35,0:.,48.52,.	./.:0:.,.:.,.,.	./.:0:.,.:.,.,.	0/0:35:35,0:.,48.52,.	0/0:27:27,0:.,37.43,.	0/0:33:33,0:.,45.75,.	0/0:24:24,0:.,33.27,.	0/1:19:7,12:.,26.34,.	0/0:41:41,0:.,56.84,.	0/0:92:92,0:.,127.54,.	1/1:40:0,40:.,55.45,.	0/0:70:70,0:.,97.04,.	0/0:21:21,0:.,29.11,.	0/1:21:12,9:.,29.11,.	0/0:20:20,0:.,27.73,.	./.:0:.,.:.,.,.	0/0:33:33,0:.,45.75,.	0/0:21:21,0:.,29.11,.
un	179627	4043	T	C	.	PASS	NS=18;AF=0.694,0.306	GT:DP:AD:GL	1/1:24:0,24:.,33.27,.	0/0:19:19,0:.,26.34,.	0/0:100:100,0:.,138.63,.	0/0:36:36,0:.,49.91,.	1/0:19:9,10:.,26.34,.	0/0:39:39,0:.,54.07,.	0/0:28:28,0:.,38.82,.	1/0:15:5,10:.,20.79,.	0/0:22:22,0:.,30.5,.	0/0:82:82,0:.,113.68,.	0/0:110:110,0:.,152.49,.	1/0:35:17,18:.,48.52,.	0/0:51:51,0:.,70.7,.	0/0:15:15,0:.,20.79,.	./.:0:.,.:.,.,.	1/0:36:8,28:.,49.91,.	1/0:14:5,9:.,19.41,.	1/1:31:0,31:.,42.98,.	1/1:14:0,14:.,19.41,.
un	179676	4044	G	A	.	PASS	NS=10;AF=0.900,0.100	GT:DP:AD:GL	0/0:20:20,0:.,27.73,.	./.:0:.,.:.,.,.	./.:0:.,.:.,.,.	./.:0:.,.:.,.,.	./.:0:.,.:.,.,.	0/0:22:22,0:.,30.5,.	./.:0:.,.:.,.,.	0/0:152:152,0:.,210.72,.	0/0:22:22,0:.,30.5,.	1/0:114:83,31:.,158.04,.	0/0:93:93,0:.,128.93,.	./.:0:.,.:.,.,.	./.:0:.,.:.,.,.	./.:0:.,.:.,.,.	0/0:34:34,0:.,47.13,.	1/0:48:19,29:.,66.54,.	0/0:26:26,0:.,36.04,.	./.:0:.,.:.,.,.	0/0:66:66,0:.,91.5,.
un	179791	4047	T	C	.	PASS	NS=17;AF=0.529,0.471	GT:DP:AD:GL	1/1:43:0,43:.,59.61,.	0/0:37:37,0:.,51.29,.	./.:0:.,.:.,.,.	0/0:14:14,0:.,19.41,.	1/1:33:0,33:.,45.75,.	0/0:14:14,0:.,19.41,.	1/1:12:0,12:.,16.64,.	1/1:39:0,39:.,54.07,.	1/0:21:14,7:.,29.11,.	./.:0:.,.:.,.,.	0/0:49:49,0:.,67.93,.	1/1:52:0,52:.,72.09,.	0/0:105:105,0:.,145.56,.	0/0:42:42,0:.,58.22,.	1/0:14:7,7:.,19.41,.	1/0:35:11,24:.,48.52,.	1/0:18:11,7:.,24.95,.	1/1:31:0,31:.,42.98,.	0/0:17:17,0:.,23.57,.
un	179975	4051	A	T	.	PASS	NS=17;AF=0.559,0.441	GT:DP:AD:GL	0/0:136:136,0:.,188.54,.	0/1:92:48,44:.,130.31,.	./.:0:.,.:.,.,.	1/1:110:0,110:.,152.49,.	0/0:87:87,0:.,120.61,.	0/1:203:136,67:.,281.42,.	1/1:78:0,78:.,108.13,.	1/1:152:0,152:.,210.72,.	0/0:52:52,0:.,72.09,.	0/1:52:27,25:.,72.09,.	./.:0:.,.:.,.,.	0/0:35:35,0:.,48.52,.	1/1:202:0,202:.,280.03,.	0/1:154:105,49:.,213.49,.	0/0:61:61,0:.,84.56,.	0/0:94:94,0:.,130.31,.	0/0:41:41,0:.,56.84,.	1/1:74:0,74:.,102.59,.	0/1:74:38,36:.,102.59,.
un	180048	4052	G	A	.	PASS	NS=14;AF=0.643,0.357	GT:DP:AD:GL	1/1:129:0,129:.,178.83,.	./.:0:.,.:.,.,.	./.:0:.,.:.,.,.	1/1:25:0,25:.,34.66,.	1/1:71:0,71:.,98.43,.	0/0:19:19,0:.,26.34,.	1/1:26:0,26:.,36.04,.	0/0:43:43,0:.,59.61,.	./.:0:.,.:.,.,.	./.:0:.,.:.,.,.	0/0:41:41,0:.,56.84,.	0/0:22:22,0:.,30.5,.	0/0:63:63,0:.,87.34,.	./.:0:.,.:.,.,.	0/0:16:16,0:.,22.18,.	0/0:24:24,0:.,33.27,.	0/0:11:11,0:.,15.25,.	1/1:57:0,57:.,79.02,.	0/0:39:39,0:.,54.07,.
un	180345	4059	T	G	.	PASS	NS=18;AF=0.944,0.056	GT:DP:AD:GL	0/0:53:53,0:.,73.47,.	0/0:62:62,0:.,85.95,.	0/0:46:46,0:.,63.77,.	0/0:33:33,0:.,45.75,.	0/0:71:71,0:.,98.43,.	0/0:105:105,0:.,145.56,.	0/0:34:34,0:.,47.13,.	1/0:90:44,46:.,124.77,.	0/0:25:25,0:.,34.66,.	0/0:20:20,0:.,27.73,.	0/0:202:202,0:.,280.03,.	0/0:23:23,0:.,31.88,.	./.:0:.,.:.,.,.	0/0:107:107,0:.,148.33,.	0/0:36:36,0:.,49.91,.	0/0:33:33,0:.,45.75,.	0/0:24:24,0:.,33.27,.	0/0:58:58,0:.,80.41,.	1/0:62:21,41:.,85.95,.
un	180468	4062	A	G	.	PASS	NS=17;AF=0.618,0.382	GT:DP:AD:GL	1/1:120:0,120:.,166.36,.	0/0:115:115,0:.,159.42,.	./.:0:.,.:.,.,.	0/0:101:101,0:.,140.02,.	1/1:120:0,120:.,166.36,.	0/0:96:96,0:.,133.08,.	1/1:88:0,88:.,121.99,.	0/0:179:179,0:.,248.15,.	0/1:66:33,33:.,91.5,.	0/0:111:111,0:.,153.88,.	./.:0:.,.:.,.,.	1/1:33:0,33:.,45.75,.	0/0:211:211,0:.,292.51,.	0/1:102:74,28:.,141.4,.	1/1:88:0,88:.,121.99,.	0/0:80:80,0:.,110.9,.	0/0:60:60,0:.,83.18,.	0/1:85:35,50:.,117.84,.	0/0:103:103,0:.,142.79,.
un	180507	4063	G	A	.	PASS	NS=15;AF=0.533,0.467	GT:DP:AD:GL	1/0:110:53,57:.,152.49,.	1/0:124:62,62:.,171.9,.	./.:0:.,.:.,.,.	1/0:198:131,67:.,274.49,.	1/0:69:42,27:.,95.65,.	1/0:206:90,116:.,285.58,.	1/0:105:46,59:.,145.56,.	1/0:218:120,98:.,302.21,.	1/0:75:40,35:.,103.97,.	1/0:126:81,45:.,174.67,.	1/0:393:178,215:.,544.81,.	1/0:27:16,11:.,37.43,.	./.:0:.,.:.,.,.	./.:0:.,.:.,.,.	1/0:62:40,22:.,85.95,.	1/0:143:72,71:.,198.24,.	1/0:58:30,28:.,81.79,.	0/0:202:202,0:.,280.03,.	./.:0:.,.:.,.,.
un	180882	4071	A	G	.	PASS	NS=11;AF=0.636,0.364	GT:DP:AD:GL	0/0:172:172,0:.,238.44,.	./.:51:.,.:.,.,.	0/0:49:49,0:.,67.93,.	./.:0:.,.:.,.,.	./.:0:.,.:.,.,.	0/1:120:67,53:.,166.36,.	0/1:89:52,37:.,123.38,.	./.:0:.,.:.,.,.	./.:0:.,.:.,.,.	0/0:134:134,0:.,185.76,.	./.:0:.,.:.,.,.	./.:0:.,.:.,.,.	./.:0:.,.:.,.,.	0/1:107:51,56:.,148.33,.	0/1:60:45,15:.,83.18,.	0/1:74:56,18:.,102.59,.	0/1:57:40,17:.,81.79,.	0/1:135:96,39:.,187.15,.	0/1:112:79,33:.,155.26,.
un	180933	4072	C	T	.	PASS	NS=18;AF=0.722,0.278	GT:DP:AD:GL	0/0:99:99,0:.,137.24,.	0/1:67:15,52:.,92.88,.	./.:0:.,.:.,.,.	0/1:50:35,15:.,69.31,.	0/0:108:108,0:.,149.72,.	0/0:83:83,0:.,115.06,.	0/1:82:27,55:.,113.68,.	0/0:184:184,0:.,255.08,.	0/0:44:44,0:.,61,.	0/0:129:129,0:.,178.83,.	0/0:281:281,0:.,389.55,.	0/0:35:35,0:.,48.52,.	0/0:187:187,0:.,259.24,.	0/0:39:39,0:.,54.07,.	0/1:57:41,16:.,79.02,.	0/1:76:54,22:.,105.36,.	1/1:40:0,40:.,55.45,.	1/1:76:0,76:.,105.36,.	0/1:93:32,61:.,128.93,.
un	181010	4074	C	G	.	PASS	NS=17;AF=0.824,0.176	GT:DP:AD:GL	0/0:64:64,0:.,88.72,.	0/0:57:57,0:.,79.02,.	./.:0:.,.:.,.,.	0/1:63:43,20:.,87.34,.	0/0:71:71,0:.,98.43,.	0/0:82:82,0:.,113.68,.	0/0:89:89,0:.,123.38,.	0/1:256:169,87:.,354.89,.	./.:44:.,.:.,.,.	0/1:75:59,16:.,103.97,.	0/1:316:251,65:.,438.07,.	0/0:85:85,0:.,117.84,.	0/0:306:306,0:.,424.21,.	0/0:119:119,0:.,164.97,.	0/0:98:98,0:.,135.86,.	0/1:68:46,22:.,94.27,.	0/0:41:41,0:.,56.84,.	0/0:98:98,0:.,135.86,.	0/1:184:125,59:.,255.08,.
un	181191	4078	C	T	.	PASS	NS=16;AF=0.875,0.125	GT:DP:AD:GL	0/0:59:59,0:.,81.79,.	0/0:51:51,0:.,70.7,.	0/0:43:43,0:.,59.61,.	0/1:129:92,37:.,178.83,.	0/0:199:199,0:.,275.87,.	1/1:32:0,32:.,44.36,.	0/0:95:95,0:.,131.7,.	0/0:240:240,0:.,332.71,.	0/0:75:75,0:.,103.97,.	./.:90:.,.:.,.,.	0/1:296:226,70:.,410.34,.	0/0:54:54,0:.,74.86,.	./.:0:.,.:.,.,.	./.:0:.,.:.,.,.	0/0:24:24,0:.,33.27,.	0/0:68:68,0:.,94.27,.	0/0:48:48,0:.,66.54,.	0/0:152:152,0:.,210.72,.	0/0:114:114,0:.,158.04,.
un	181856	4093	C	A	.	PASS	NS=17;AF=0.529,0.471	GT:DP:AD:GL	0/0:105:105,0:.,145.56,.	1/1:68:0,68:.,94.27,.	./.:0:.,.:.,.,.	1/1:39:0,39:.,54.07,.	0/0:108:108,0:.,149.72,.	1/0:36:24,12:.,49.91,.	1/1:67:0,67:.,92.88,.	0/0:169:169,0:.,234.28,.	0/0:61:61,0:.,84.56,.	1/1:84:0,84:.,116.45,.	1/0:278:146,132:.,385.39,.	0/0:44:44,0:.,61,.	./.:0:.,.:.,.,.	1/1:40:0,40:.,55.45,.	0/0:70:70,0:.,97.04,.	0/0:83:83,0:.,115.06,.	0/0:44:44,0:.,61,.	1/1:43:0,43:.,59.61,.	1/1:67:0,67:.,92.88,.
un	182261	4102	A	G	.	PASS	NS=18;AF=0.833,0.167	GT:DP:AD:GL	1/1:153:0,153:.,212.1,.	0/1:81:45,36:.,112.29,.	./.:0:.,.:.,.,.	1/1:124:0,124:.,171.9,.	0/0:130:130,0:.,180.22,.	0/0:88:88,0:.,121.99,.	0/0:120:120,0:.,166.36,.	0/0:162:162,0:.,224.58,.	0/0:87:87,0:.,120.61,.	0/1:142:44,98:.,196.85,.	0/0:470:470,0:.,651.56,.	0/0:47:47,0:.,65.16,.	0/0:269:269,0:.,372.91,.	0/0:86:86,0:.,119.22,.	0/0:85:85,0:.,117.84,.	0/0:54:54,0:.,74.86,.	0/0:49:49,0:.,67.93,.	0/0:115:115,0:.,159.42,.	0/0:72:72,0:.,99.81,.
un	182618	4110	T	C	.	PASS	NS=18;AF=0.694,0.306	GT:DP:AD:GL	0/0:65:65,0:.,90.11,.	1/0:60:19,41:.,83.18,.	0/0:82:82,0:.,113.68,.	1/1:23:0,23:.,31.88,.	0/0:61:61,0:.,84.56,.	1/0:65:45,20:.,90.11,.	1/0:49:20,29:.,67.93,.	0/0:253:253,0:.,350.73,.	0/0:35:35,0:.,48.52,.	1/1:29:0,29:.,40.2,.	1/1:206:0,206:.,285.58,.	0/0:34:34,0:.,47.13,.	./.:0:.,.:.,.,.	1/0:95:35,60:.,131.7,.	0/0:44:44,0:.,61,.	0/0:64:64,0:.,88.72,.	0/0:37:37,0:.,51.29,.	0/0:73:73,0:.,101.2,.	1/0:60:19,41:.,83.18,.
un	182658	4111	A	G	.	PASS	NS=12;AF=0.542,0.458	GT:DP:AD:GL	0/1:102:37,65:.,141.4,.	./.:44:.,.:.,.,.	0/0:33:33,0:.,45.75,.	./.:0:.,.:.,.,.	0/1:98:39,59:.,135.86,.	./.:0:.,.:.,.,.	0/1:84:38,46:.,116.45,.	0/1:199:104,95:.,275.87,.	0/1:45:17,28:.,62.38,.	0/1:91:46,45:.,126.15,.	./.:0:.,.:.,.,.	0/1:71:35,36:.,98.43,.	./.:0:.,.:.,.,.	./.:0:.,.:.,.,.	0/1:41:22,19:.,56.84,.	0/1:57:28,29:.,79.02,.	0/1:49:24,25:.,67.93,.	0/1:146:81,65:.,202.4,.	./.:0:.,.:.,.,.
un	183150	4122	T	C	.	PASS	NS=10;AF=0.950,0.050	GT:DP:AD:GL	0/0:26:26,0:.,36.04,.	0/0:65:65,0:.,90.11,.	1/0:11:7,4:.,15.25,.	./.:0:.,.:.,.,.	0/0:74:74,0:.,102.59,.	0/0:187:187,0:.,259.24,.	./.:0:.,.:.,.,.	0/0:170:170,0:.,235.67,.	0/0:48:48,0:.,66.54,.	./.:0:.,.:.,.,.	./.:0:.,.:.,.,.	./.:0:.,.:.,.,.	./.:0:.,.:.,.,.	./.:0:.,.:.,.,.	0/0:40:40,0:.,55.45,.	0/0:70:70,0:.,97.04,.	./.:0:.,.:.,.,.	0/0:104:104,0:.,144.17,.	./.:0:.,.:.,.,.
un	183334	4126	A	G	.	PASS	NS=18;AF=0.889,0.111	GT:DP:AD:GL	0/1:43:29,14:.,59.61,.	0/0:15:15,0:.,20.79,.	0/0:76:76,0:.,105.36,.	0/0:26:26,0:.,36.04,.	0/1:26:13,13:.,36.04,.	0/0:40:40,0:.,55.45,.	0/0:15:15,0:.,20.79,.	0/0:37:37,0:.,51.29,.	0/1:22:7,15:.,30.5,.	0/0:12:12,0:.,16.64,.	0/0:132:132,0:.,182.99,.	0/1:15:6,9:.,20.79,.	0/0:67:67,0:.,92.88,.	0/0:31:31,0:.,42.98,.	0/0:23:23,0:.,31.88,.	0/0:48:48,0:.,66.54,.	0/0:25:25,0:.,34.66,.	0/0:25:25,0:.,34.66,.	./.:0:.,.:.,.,.
un	183424	4128	G	A	.	PASS	NS=17;AF=0.559,0.441	GT:DP:AD:GL	0/0:112:112,0:.,155.26,.	1/0:45:26,19:.,62.38,.	1/0:16:10,6:.,22.18,.	1/1:34:0,34:.,47.13,.	1/1:142:0,142:.,196.85,.	0/0:61:61,0:.,84.56,.	1/1:86:0,86:.,119.22,.	0/0:249:249,0:.,345.19,.	0/0:35:35,0:.,48.52,.	./.:56:.,.:.,.,.	1/0:289:155,134:.,400.64,.	1/0:29:11,18:.,40.2,.	./.:0:.,.:.,.,.	0/0:50:50,0:.,69.31,.	0/0:32:32,0:.,44.36,.	0/0:94:94,0:.,130.31,.	1/1:43:0,43:.,59.61,.	1/1:41:0,41:.,56.84,.	1/0:72:33,39:.,99.81,.
un	183460	4129	G	C	.	PASS	NS=16;AF=0.875,0.125	GT:DP:AD:GL	0/0:56:56,0:.,77.63,.	0/0:86:86,0:.,119.22,.	./.:0:.,.:.,.,.	0/0:32:32,0:.,44.36,.	0/0:118:118,0:.,163.58,.	1/0:220:168,52:.,304.98,.	1/1:52:0,52:.,72.09,.	0/0:126:126,0:.,174.67,.	./.:0:.,.:.,.,.	0/0:66:66,0:.,91.5,.	0/0:249:249,0:.,345.19,.	0/0:43:43,0:.,59.61,.	0/0:81:81,0:.,112.29,.	0/0:30:30,0:.,41.59,.	./.:0:.,.:.,.,.	0/0:31:31,0:.,42.98,.	1/0:29:17,12:.,40.2,.	0/0:22:22,0:.,30.5,.	0/0:49:49,0:.,67.93,.
un	183506	4130	A	G	.	PASS	NS=19;AF=0.632,0.368	GT:DP:AD:GL	1/1:70:0,70:.,97.04,.	0/1:33:14,19:.,45.75,.	0/0:18:18,0:.,24.95,.	1/1:35:0,35:.,48.52,.	1/1:65:0,65:.,90.11,.	0/1:88:45,43:.,121.99,.	1/1:36:0,36:.,49.91,.	0/0:146:146,0:.,202.4,.	0/0:34:34,0:.,47.13,.	0/1:39:12,27:.,54.07,.	0/1:153:92,61:.,212.1,.	0/1:27:12,15:.,37.43,.	0/0:184:184,0:.,255.08,.	0/0:55:55,0:.,76.25,.	0/0:31:31,0:.,42.98,.	0/0:61:61,0:.,84.56,.	0/0:43:43,0:.,59.61,.	0/1:90:20,70:.,124.77,.	0/0:25:25,0:.,34.66,.
un	183625	4132	C	G	.	PASS	NS=19;AF=0.947,0.053	GT:DP:AD:GL	0/0:61:61,0:.,84.56,.	0/0:29:29,0:.,40.2,.	0/0:13:13,0:.,18.02,.	0/0:16:16,0:.,22.18,.	0/1:49:23,26:.,67.93,.	0/0:39:39,0:.,54.07,.	0/0:55:55,0:.,76.25,.	0/0:61:61,0:.,84.56,.	0/0:22:22,0:.,30.5,.	0/0:50:50,0:.,69.31,.	0/0:121:121,0:.,167.74,.	0/1:25:8,17:.,34.66,.	0/0:162:162,0:.,224.58,.	0/0:13:13,0:.,18.02,.	0/0:13:13,0:.,18.02,.	0/0:42:42,0:.,58.22,.	0/0:24:24,0:.,33.27,.	0/0:82:82,0:.,113.68,.	0/0:64:64,0:.,88.72,.
un	184120	4143	T	A	.	PASS	NS=14;AF=0.571,0.429	GT:DP:AD:GL	1/0:92:72,20:.,127.54,.	0/0:41:41,0:.,56.84,.	./.:0:.,.:.,.,.	./.:123:.,.:.,.,.	1/0:45:30,15:.,62.38,.	1/0:103:71,32:.,142.79,.	1/0:66:51,15:.,91.5,.	1/0:91:70,21:.,126.15,.	./.:46:.,.:.,.,.	0/0:91:91,0:.,126.15,.	1/0:262:166,96:.,363.21,.	1/0:51:19,32:.,72.09,.	./.:0:.,.:.,.,.	1/0:105:60,45:.,145.56,.	./.:34:.,.:.,.,.	1/0:89:62,27:.,123.38,.	1/0:31:24,7:.,42.98,.	1/0:86:65,21:.,119.22,.	1/0:77:57,20:.,106.74,.
un	184157	4144	C	A	.	PASS	NS=18;AF=0.861,0.139	GT:DP:AD:GL	1/1:44:0,44:.,61,.	0/0:81:81,0:.,112.29,.	./.:0:.,.:.,.,.	0/0:102:102,0:.,141.4,.	0/0:53:53,0:.,73.47,.	0/0:164:164,0:.,227.35,.	1/1:138:0,138:.,191.31,.	0/0:132:132,0:.,182.99,.	0/0:50:50,0:.,69.31,.	0/0:111:111,0:.,153.88,.	0/0:252:252,0:.,349.35,.	0/0:37:37,0:.,51.29,.	0/0:167:167,0:.,231.51,.	0/0:78:78,0:.,108.13,.	0/0:17:17,0:.,23.57,.	0/0:75:75,0:.,103.97,.	0/0:52:52,0:.,72.09,.	1/0:167:97,70:.,231.51,.	0/0:72:72,0:.,99.81,.
un	184221	4146	G	A	.	PASS	NS=13;AF=0.885,0.115	GT:DP:AD:GL	0/0:30:30,0:.,41.59,.	./.:0:.,.:.,.,.	./.:0:.,.:.,.,.	1/1:17:0,17:.,23.57,.	0/0:34:34,0:.,47.13,.	./.:0:.,.:.,.,.	./.:0:.,.:.,.,.	0/0:56:56,0:.,77.63,.	./.:0:.,.:.,.,.	0/0:37:37,0:.,51.29,.	0/0:85:85,0:.,117.84,.	0/0:30:30,0:.,41.59,.	0/0:47:47,0:.,65.16,.	0/0:70:70,0:.,97.04,.	0/0:32:32,0:.,44.36,.	0/0:22:22,0:.,30.5,.	./.:0:.,.:.,.,.	1/0:41:29,12:.,56.84,.	0/0:43:43,0:.,59.61,.
un	184434	4150	A	G	.	PASS	NS=14;AF=0.929,0.071	GT:DP:AD:GL	0/0:29:29,0:.,40.2,.	0/1:34:23,11:.,47.13,.	./.:0:.,.:.,.,.	0/0:28:28,0:.,38.82,.	0/0:27:27,0:.,37.43,.	./.:0:.,.:.,.,.	0/0:22:22,0:.,30.5,.	0/0:71:71,0:.,98.43,.	./.:0:.,.:.,.,.	0/0:29:29,0:.,40.2,.	0/1:38:21,17:.,52.68,.	0/0:44:44,0:.,61,.	0/0:75:75,0:.,103.97,.	0/0:39:39,0:.,54.07,.	0/0:23:23,0:.,31.88,.	0/0:22:22,0:.,30.5,.	./.:0:.,.:.,.,.	0/0:28:28,0:.,38.82,.	./.:17:.,.:.,.,.
un	184553	4153	C	T	.	PASS	NS=10;AF=0.650,0.350	GT:DP:AD:GL	0/0:151:151,0:.,209.33,.	./.:0:.,.:.,.,.	./.:0:.,.:.,.,.	./.:0:.,.:.,.,.	0/0:136:136,0:.,188.54,.	1/1:54:0,54:.,74.86,.	0/0:68:68,0:.,94.27,.	./.:0:.,.:.,.,.	./.:0:.,.:.,.,.	0/0:39:39,0:.,54.07,.	./.:0:.,.:.,.,.	0/0:46:46,0:.,63.77,.	0/0:134:134,0:.,185.76,.	./.:0:.,.:.,.,.	./.:0:.,.:.,.,.	./.:0:.,.:.,.,.	1/1:64:0,64:.,88.72,.	1/1:73:0,73:.,101.2,.	0/1:103:26,77:.,142.79,.
un	184838	4159	A	T	.	PASS	NS=18;AF=0.778,0.222	GT:DP:AD:GL	0/0:190:190,0:.,263.4,.	0/1:99:60,39:.,137.24,.	1/1:33:0,33:.,45.75,.	0/0:138:138,0:.,191.31,.	0/0:165:165,0:.,228.74,.	0/1:164:69,95:.,227.35,.	0/0:170:170,0:.,235.67,.	0/0:339:339,0:.,469.95,.	0/0:92:92,0:.,127.54,.	0/1:264:119,145:.,365.98,.	0/1:312:131,181:.,432.52,.	0/0:21:21,0:.,29.11,.	./.:0:.,.:.,.,.	1/1:174:0,174:.,241.22,.	0/0:100:100,0:.,138.63,.	0/0:108:108,0:.,149.72,.	0/0:35:35,0:.,48.52,.	0/0:222:222,0:.,307.76,.	0/0:127:127,0:.,176.06,.
un	184929	4161	G	A	.	PASS	NS=17;AF=0.824,0.176	GT:DP:AD:GL	0/0:93:93,0:.,128.93,.	1/1:13:0,13:.,18.02,.	./.:0:.,.:.,.,.	0/0:45:45,0:.,62.38,.	0/0:76:76,0:.,105.36,.	1/0:119:58,61:.,164.97,.	1/0:67:22,45:.,92.88,.	0/0:138:138,0:.,191.31,.	0/0:37:37,0:.,51.29,.	1/0:58:33,25:.,80.41,.	0/0:254:254,0:.,352.12,.	./.:0:.,.:.,.,.	0/0:176:176,0:.,243.99,.	0/0:43:43,0:.,59.61,.	0/0:47:47,0:.,65.16,.	0/0:63:63,0:.,87.34,.	0/0:33:33,0:.,45.75,.	0/0:59:59,0:.,81.79,.	1/0:48:34,14:.,66.54,.
un	185099	4165	T	G	.	PASS	NS=14;AF=0.929,0.071	GT:DP:AD:GL	0/0:23:23,0:.,31.88,.	0/0:43:43,0:.,59.61,.	./.:0:.,.:.,.,.	1/1:42:0,42:.,58.22,.	0/0:13:13,0:.,18.02,.	0/0:41:41,0:.,56.84,.	0/0:20:20,0:.,27.73,.	0/0:65:65,0:.,90.11,.	./.:0:.,.:.,.,.	./.:0:.,.:.,.,.	0/0:142:142,0:.,196.85,.	0/0:32:32,0:.,44.36,.	0/0:54:54,0:.,74.86,.	0/0:24:24,0:.,33.27,.	0/0:12:12,0:.,16.64,.	0/0:22:22,0:.,30.5,.	./.:0:.,.:.,.,.	./.:0:.,.:.,.,.	0/0:14:14,0:.,19.41,.
un	185438	4173	C	T	.	PASS	NS=17;AF=0.824,0.176	GT:DP:AD:GL	0/0:52:52,0:.,72.09,.	0/1:80:56,24:.,110.9,.	./.:0:.,.:.,.,.	0/0:157:157,0:.,217.65,.	0/0:155:155,0:.,214.88,.	0/1:227:165,62:.,314.69,.	0/0:121:121,0:.,167.74,.	0/0:229:229,0:.,317.46,.	0/1:99:71,28:.,137.24,.	0/1:117:81,36:.,162.2,.	0/1:623:473,150:.,863.66,.	0/0:90:90,0:.,124.77,.	./.:0:.,.:.,.,.	0/0:87:87,0:.,120.61,.	0/0:88:88,0:.,121.99,.	0/0:148:148,0:.,205.17,.	0/0:64:64,0:.,88.72,.	0/1:150:97,53:.,207.94,.	0/0:78:78,0:.,108.13,.
un	185489	4174	T	A	.	PASS	NS=18;AF=0.667,0.333	GT:DP:AD:GL	0/0:113:113,0:.,156.65,.	1/1:46:0,46:.,63.77,.	./.:0:.,.:.,.,.	1/0:65:26,39:.,90.11,.	1/0:142:68,74:.,196.85,.	0/0:127:127,0:.,176.06,.	1/1:89:0,89:.,123.38,.	0/0:240:240,0:.,332.71,.	1/0:70:33,37:.,97.04,.	0/0:69:69,0:.,95.65,.	1/0:347:124,223:.,481.04,.	1/1:38:0,38:.,52.68,.	0/0:260:260,0:.,360.44,.	0/0:116:116,0:.,160.81,.	1/0:97:50,47:.,134.47,.	0/0:60:60,0:.,83.18,.	0/0:35:35,0:.,48.52,.	1/0:194:91,103:.,268.94,.	0/0:139:139,0:.,192.69,.
un	185575	4176	T	C	.	PASS	NS=18;AF=0.944,0.056	GT:DP:AD:GL	0/0:84:84,0:.,116.45,.	0/0:49:49,0:.,67.93,.	./.:0:.,.:.,.,.	0/0:64:64,0:.,88.72,.	0/0:79:79,0:.,109.52,.	0/0:121:121,0:.,167.74,.	1/1:61:0,61:.,84.56,.	0/0:146:146,0:.,202.4,.	0/0:47:47,0:.,65.16,.	0/0:72:72,0:.,99.81,.	0/0:249:249,0:.,345.19,.	0/0:24:24,0:.,33.27,.	0/0:161:161,0:.,223.19,.	0/0:14:14,0:.,19.41,.	0/0:46:46,0:.,63.77,.	0/0:66:66,0:.,91.5,.	0/0:32:32,0:.,44.36,.	0/0:46:46,0:.,63.77,.	0/0:36:36,0:.,49.91,.
un	185643	4177	T	C	.	PASS	NS=16;AF=0.938,0.062	GT:DP:AD:GL	0/0:41:41,0:.,56.84,.	0/0:14:14,0:.,19.41,.	./.:0:.,.:.,.,.	./.:0:.,.:.,.,.	0/0:54:54,0:.,74.86,.	0/0:66:66,0:.,91.5,.	1/1:30:0,30:.,41.59,.	0/0:113:113,0:.,156.65,.	0/0:14:14,0:.,19.41,.	0/0:53:53,0:.,73.47,.	0/0:109:109,0:.,151.11,.	0/0:60:60,0:.,83.18,.	0/0:87:87,0:.,120.61,.	0/0:37:37,0:.,51.29,.	0/0:19:19,0:.,26.34,.	0/0:24:24,0:.,33.27,.	./.:0:.,.:.,.,.	0/0:42:42,0:.,58.22,.	0/0:38:38,0:.,52.68,.
un	185710	4179	A	G	.	PASS	NS=16;AF=0.938,0.062	GT:DP:AD:GL	0/0:19:19,0:.,26.34,.	./.:0:.,.:.,.,.	./.:0:.,.:.,.,.	0/0:27:27,0:.,37.43,.	0/0:24:24,0:.,33.27,.	0/0:45:45,0:.,62.38,.	0/0:40:40,0:.,55.45,.	0/0:118:118,0:.,163.58,.	0/0:12:12,0:.,16.64,.	1/1:17:0,17:.,23.57,.	0/0:72:72,0:.,99.81,.	0/0:45:45,0:.,62.38,.	0/0:73:73,0:.,101.2,.	0/0:34:34,0:.,47.13,.	0/0:12:12,0:.,16.64,.	0/0:29:29,0:.,40.2,.	0/0:24:24,0:.,33.27,.	./.:0:.,.:.,.,.	0/0:50:50,0:.,69.31,.
un	185913	4183	G	A	.	PASS	NS=18;AF=0.944,0.056	GT:DP:AD:GL	0/0:56:56,0:.,77.63,.	0/0:27:27,0:.,37.43,.	./.:0:.,.:.,.,.	0/0:60:60,0:.,83.18,.	0/0:50:50,0:.,69.31,.	0/0:50:50,0:.,69.31,.	1/0:46:29,17:.,63.77,.	0/0:81:81,0:.,112.29,.	0/0:24:24,0:.,33.27,.	0/0:76:76,0:.,105.36,.	0/0:130:130,0:.,180.22,.	0/0:30:30,0:.,41.59,.	0/0:114:114,0:.,158.04,.	0/0:44:44,0:.,61,.	0/0:12:12,0:.,16.64,.	0/0:42:42,0:.,58.22,.	0/0:31:31,0:.,42.98,.	1/0:22:11,11:.,30.5,.	0/0:54:54,0:.,74.86,.
un	186114	4188	C	A	.	PASS	NS=14;AF=0.857,0.143	GT:DP:AD:GL	0/0:17:17,0:.,23.57,.	./.:0:.,.:.,.,.	./.:0:.,.:.,.,.	0/0:10:10,0:.,13.86,.	0/0:38:38,0:.,52.68,.	./.:0:.,.:.,.,.	0/0:11:11,0:.,15.25,.	1/0:156:41,115:.,216.26,.	0/0:10:10,0:.,13.86,.	./.:0:.,.:.,.,.	0/0:116:116,0:.,160.81,.	1/1:30:0,30:.,41.59,.	0/0:61:61,0:.,84.56,.	0/0:14:14,0:.,19.41,.	1/0:31:9,22:.,42.98,.	0/0:19:19,0:.,26.34,.	./.:0:.,.:.,.,.	0/0:44:44,0:.,61,.	0/0:50:50,0:.,69.31,.
un	186267	4191	G	A	.	PASS	NS=19;AF=0.947,0.053	GT:DP:AD:GL	0/0:72:72,0:.,99.81,.	0/0:16:16,0:.,22.18,.	0/0:47:47,0:.,65.16,.	0/0:73:73,0:.,101.2,.	1/1:88:0,88:.,121.99,.	0/0:89:89,0:.,123.38,.	0/0:17:17,0:.,23.57,.	0/0:122:122,0:.,169.13,.	0/0:40:40,0:.,55.45,.	0/0:19:19,0:.,26.34,.	0/0:179:179,0:.,248.15,.	0/0:31:31,0:.,42.98,.	0/0:126:126,0:.,174.67,.	0/0:46:46,0:.,63.77,.	0/0:49:49,0:.,67.93,.	0/0:56:56,0:.,77.63,.	0/0:27:27,0:.,37.43,.	0/0:19:19,0:.,26.34,.	0/0:18:18,0:.,24.95,.
un	186605	4199	T	C	.	PASS	NS=18;AF=0.861,0.139	GT:DP:AD:GL	1/1:61:0,61:.,84.56,.	0/0:47:47,0:.,65.16,.	./.:0:.,.:.,.,.	0/0:31:31,0:.,42.98,.	1/0:67:31,36:.,92.88,.	0/0:128:128,0:.,177.45,.	0/0:58:58,0:.,80.41,.	1/0:93:41,52:.,128.93,.	1/0:28:15,13:.,38.82,.	0/0:106:106,0:.,146.95,.	0/0:156:156,0:.,216.26,.	0/0:46:46,0:.,63.77,.	0/0:138:138,0:.,191.31,.	0/0:62:62,0:.,85.95,.	0/0:45:45,0:.,62.38,.	0/0:42:42,0:.,58.22,.	0/0:28:28,0:.,38.82,.	0/0:38:38,0:.,52.68,.	0/0:64:64,0:.,88.72,.
un	186733	4202	C	A	.	PASS	NS=17;AF=0.794,0.206	GT:DP:AD:GL	0/0:215:215,0:.,298.05,.	0/0:146:146,0:.,203.79,.	./.:0:.,.:.,.,.	0/0:235:235,0:.,325.78,.	0/0:247:247,0:.,342.41,.	1/0:282:172,110:.,390.93,.	0/0:178:178,0:.,246.76,.	1/0:376:273,103:.,521.25,.	0/0:74:74,0:.,102.59,.	0/0:256:256,0:.,354.89,.	1/0:616:498,118:.,853.96,.	0/0:59:59,0:.,81.79,.	./.:0:.,.:.,.,.	0/0:136:136,0:.,188.54,.	0/0:121:121,0:.,167.74,.	1/0:130:61,69:.,180.22,.	1/0:66:35,31:.,91.5,.	1/0:246:132,114:.,341.03,.	1/0:149:92,57:.,206.56,.
un	186872	4205	C	T	.	PASS	NS=18;AF=0.944,0.056	GT:DP:AD:GL	0/0:133:133,0:.,184.38,.	0/0:79:79,0:.,109.52,.	./.:0:.,.:.,.,.	0/0:71:71,0:.,98.43,.	0/0:124:124,0:.,171.9,.	0/0:148:148,0:.,205.17,.	0/0:107:107,0:.,148.33,.	0/0:256:256,0:.,354.89,.	0/0:72:72,0:.,99.81,.	0/0:143:143,0:.,198.24,.	0/0:479:479,0:.,664.03,.	0/0:45:45,0:.,62.38,.	0/0:230:230,0:.,318.85,.	0/0:127:127,0:.,176.06,.	0/1:92:62,30:.,127.54,.	0/0:105:105,0:.,145.56,.	0/0:70:70,0:.,97.04,.	0/0:255:255,0:.,353.51,.	0/1:194:77,117:.,268.94,.
un	187029	4208	G	A	.	PASS	NS=15;AF=0.933,0.067	GT:DP:AD:GL	0/0:66:66,0:.,91.5,.	0/0:32:32,0:.,44.36,.	./.:0:.,.:.,.,.	0/0:17:17,0:.,23.57,.	0/0:73:73,0:.,101.2,.	0/0:101:101,0:.,140.02,.	./.:0:.,.:.,.,.	0/0:181:181,0:.,250.92,.	0/0:53:53,0:.,73.47,.	0/0:50:50,0:.,69.31,.	0/0:148:148,0:.,205.17,.	1/1:25:0,25:.,34.66,.	0/0:176:176,0:.,243.99,.	./.:0:.,.:.,.,.	0/0:57:57,0:.,79.02,.	./.:0:.,.:.,.,.	0/0:14:14,0:.,19.41,.	0/0:76:76,0:.,105.36,.	0/0:60:60,0:.,83.18,.
un	187259	4213	G	C	.	PASS	NS=16;AF=0.625,0.375	GT:DP:AD:GL	0/0:76:76,0:.,105.36,.	1/0:35:22,13:.,48.52,.	./.:0:.,.:.,.,.	./.:0:.,.:.,.,.	0/0:112:112,0:.,155.26,.	1/1:88:0,88:.,121.99,.	1/1:65:0,65:.,90.11,.	0/0:119:119,0:.,164.97,.	0/0:87:87,0:.,120.61,.	1/1:41:0,41:.,56.84,.	1/0:166:78,88:.,230.12,.	0/0:20:20,0:.,27.73,.	./.:0:.,.:.,.,.	1/0:40:14,26:.,55.45,.	0/0:46:46,0:.,63.77,.	0/0:74:74,0:.,102.59,.	0/0:53:53,0:.,73.47,.	1/0:69:37,32:.,95.65,.	1/1:73:0,73:.,101.2,.
un	187524	4219	C	G	.	PASS	NS=10;AF=0.950,0.050	GT:DP:AD:GL	0/0:116:116,0:.,160.81,.	./.:0:.,.:.,.,.	./.:0:.,.:.,.,.	./.:0:.,.:.,.,.	./.:0:.,.:.,.,.	0/0:154:154,0:.,213.49,.	0/0:24:24,0:.,33.27,.	./.:0:.,.:.,.,.	./.:0:.,.:.,.,.	0/0:118:118,0:.,163.58,.	./.:0:.,.:.,.,.	./.:0:.,.:.,.,.	0/0:181:181,0:.,250.92,.	0/0:92:92,0:.,127.54,.	0/1:47:25,22:.,65.16,.	0/0:95:95,0:.,131.7,.	0/0:48:48,0:.,66.54,.	./.:0:.,.:.,.,.	0/0:53:53,0:.,73.47,.
un	187709	4223	A	G	.	PASS	NS=14;AF=0.929,0.071	GT:DP:AD:GL	0/0:87:87,0:.,120.61,.	0/0:51:51,0:.,70.7,.	0/0:23:23,0:.,31.88,.	./.:0:.,.:.,.,.	./.:0:.,.:.,.,.	0/0:33:33,0:.,45.75,.	0/0:47:47,0:.,65.16,.	./.:0:.,.:.,.,.	1/1:25:0,25:.,34.66,.	0/0:21:21,0:.,29.11,.	./.:0:.,.:.,.,.	./.:0:.,.:.,.,.	0/0:116:116,0:.,160.81,.	0/0:80:80,0:.,110.9,.	0/0:30:30,0:.,41.59,.	0/0:44:44,0:.,61,.	0/0:25:25,0:.,34.66,.	0/0:46:46,0:.,63.77,.	0/0:77:77,0:.,106.74,.
un	187808	4226	A	C	.	PASS	NS=17;AF=0.912,0.088	GT:DP:AD:GL	0/0:91:91,0:.,126.15,.	0/1:69:20,49:.,95.65,.	./.:0:.,.:.,.,.	0/1:63:30,33:.,87.34,.	0/0:45:45,0:.,62.38,.	0/0:101:101,0:.,140.02,.	0/0:45:45,0:.,62.38,.	0/0:93:93,0:.,128.93,.	0/0:30:30,0:.,41.59,.	./.:72:.,.:.,.,.	0/1:181:68,113:.,250.92,.	0/0:21:21,0:.,29.11,.	0/0:110:110,0:.,152.49,.	0/0:64:64,0:.,88.72,.	0/0:41:41,0:.,56.84,.	0/0:42:42,0:.,58.22,.	0/0:25:25,0:.,34.66,.	0/0:60:60,0:.,83.18,.	0/0:37:37,0:.,51.29,.
un	187880	4227	C	T	.	PASS	NS=16;AF=0.781,0.219	GT:DP:AD:GL	0/0:135:135,0:.,187.15,.	0/0:54:54,0:.,74.86,.	./.:0:.,.:.,.,.	1/1:73:0,73:.,101.2,.	0/0:175:175,0:.,242.6,.	0/1:105:73,32:.,145.56,.	0/0:137:137,0:.,189.92,.	0/0:280:280,0:.,388.16,.	0/0:90:90,0:.,124.77,.	0/0:67:67,0:.,92.88,.	0/1:282:132,150:.,390.93,.	0/0:49:49,0:.,67.93,.	./.:0:.,.:.,.,.	1/1:114:0,114:.,158.04,.	./.:0:.,.:.,.,.	0/0:129:129,0:.,178.83,.	0/0:41:41,0:.,56.84,.	0/0:217:217,0:.,300.83,.	0/1:91:66,25:.,126.15,.
un	188122	4233	A	G	.	PASS	NS=18;AF=0.944,0.056	GT:DP:AD:GL	0/0:51:51,0:.,70.7,.	0/0:19:19,0:.,26.34,.	0/0:57:57,0:.,79.02,.	0/0:31:31,0:.,42.98,.	0/0:68:68,0:.,94.27,.	0/0:25:25,0:.,34.66,.	0/0:28:28,0:.,38.82,.	1/1:133:0,133:.,184.38,.	0/0:30:30,0:.,41.59,.	0/0:11:11,0:.,15.25,.	0/0:168:168,0:.,232.9,.	0/0:11:11,0:.,15.25,.	./.:0:.,.:.,.,.	0/0:37:37,0:.,51.29,.	0/0:30:30,0:.,41.59,.	0/0:53:53,0:.,73.47,.	0/0:12:12,0:.,16.64,.	0/0:69:69,0:.,95.65,.	0/0:34:34,0:.,47.13,.
un	188182	4234	C	G	.	PASS	NS=11;AF=0.909,0.091	GT:DP:AD:GL	0/1:116:26,90:.,160.81,.	0/0:23:23,0:.,31.88,.	./.:0:.,.:.,.,.	0/0:50:50,0:.,69.31,.	0/1:78:49,29:.,108.13,.	0/0:194:194,0:.,268.94,.	0/0:101:101,0:.,140.02,.	./.:0:.,.:.,.,.	./.:0:.,.:.,.,.	0/0:79:79,0:.,109.52,.	0/0:272:272,0:.,377.07,.	./.:0:.,.:.,.,.	0/0:25:25,0:.,34.66,.	./.:0:.,.:.,.,.	./.:0:.,.:.,.,.	./.:0:.,.:.,.,.	./.:0:.,.:.,.,.	0/0:151:151,0:.,209.33,.	0/0:13:13,0:.,18.02,.
un	188245	4235	C	T	.	PASS	NS=15;AF=0.833,0.167	GT:DP:AD:GL	0/0:66:66,0:.,91.5,.	0/1:105:83,22:.,145.56,.	0/0:46:46,0:.,63.77,.	0/0:166:166,0:.,230.12,.	0/0:46:46,0:.,63.77,.	0/1:118:84,34:.,166.36,.	0/0:114:114,0:.,158.04,.	./.:0:.,.:.,.,.	./.:0:.,.:.,.,.	0/1:77:47,30:.,106.74,.	0/1:287:193,94:.,397.87,.	./.:0:.,.:.,.,.	./.:0:.,.:.,.,.	0/0:113:113,0:.,156.65,.	0/0:30:30,0:.,41.59,.	0/0:66:66,0:.,91.5,.	0/0:39:39,0:.,54.07,.	0/1:90:61,29:.,124.77,.	0/0:124:124,0:.,171.9,.
un	188367	4238	A	T	.	PASS	NS=18;AF=0.889,0.111	GT:DP:AD:GL	0/1:127:55,72:.,176.06,.	0/0:80:80,0:.,110.9,.	./.:0:.,.:.,.,.	0/0:62:62,0:.,85.95,.	1/1:45:0,45:.,62.38,.	0/0:179:179,0:.,248.15,.	0/0:78:78,0:.,108.13,.	0/0:234:234,0:.,324.39,.	0/0:50:50,0:.,69.31,.	0/0:83:83,0:.,115.06,.	0/0:319:319,0:.,442.23,.	0/1:71:35,36:.,98.43,.	0/0:233:233,0:.,323.01,.	0/0:90:90,0:.,124.77,.	0/0:44:44,0:.,61,.	0/0:70:70,0:.,97.04,.	0/0:39:39,0:.,54.07,.	0/0:62:62,0:.,85.95,.	0/0:128:128,0:.,177.45,.
un	188712	4246	A	T	.	PASS	NS=16;AF=0.594,0.406	GT:DP:AD:GL	0/1:76:42,34:.,105.36,.	0/1:29:19,10:.,40.2,.	./.:0:.,.:.,.,.	0/1:120:76,44:.,166.36,.	0/1:47:32,15:.,66.54,.	0/0:48:48,0:.,66.54,.	0/1:80:58,22:.,110.9,.	0/1:97:71,26:.,134.47,.	0/1:23:13,10:.,31.88,.	0/1:46:34,12:.,65.16,.	0/1:178:136,42:.,248.15,.	0/1:80:34,46:.,110.9,.	./.:0:.,.:.,.,.	0/1:45:30,15:.,62.38,.	0/1:26:15,11:.,36.04,.	./.:61:.,.:.,.,.	0/0:34:34,0:.,47.13,.	0/1:37:21,16:.,51.29,.	0/0:47:47,0:.,65.16,.
un	188802	4248	T	G	.	PASS	NS=16;AF=0.938,0.062	GT:DP:AD:GL	1/1:114:0,114:.,158.04,.	0/0:85:85,0:.,117.84,.	./.:0:.,.:.,.,.	0/0:41:41,0:.,56.84,.	./.:0:.,.:.,.,.	0/0:151:151,0:.,209.33,.	0/0:93:93,0:.,128.93,.	0/0:244:244,0:.,338.26,.	0/0:41:41,0:.,56.84,.	0/0:125:125,0:.,173.29,.	0/0:375:375,0:.,519.86,.	./.:0:.,.:.,.,.	0/0:210:210,0:.,291.12,.	0/0:136:136,0:.,188.54,.	0/0:73:73,0:.,101.2,.	0/0:88:88,0:.,121.99,.	0/0:51:51,0:.,70.7,.	0/0:115:115,0:.,159.42,.	0/0:125:125,0:.,173.29,.
un	188932	4251	A	C	.	PASS	NS=14;AF=0.786,0.214	GT:DP:AD:GL	0/0:34:34,0:.,47.13,.	./.:0:.,.:.,.,.	./.:0:.,.:.,.,.	./.:0:.,.:.,.,.	./.:0:.,.:.,.,.	0/0:46:46,0:.,63.77,.	0/0:29:29,0:.,40.2,.	0/0:45:45,0:.,62.38,.	0/0:17:17,0:.,23.57,.	0/1:21:12,9:.,29.11,.	0/0:118:118,0:.,163.58,.	./.:0:.,.:.,.,.	0/1:72:39,33:.,99.81,.	1/1:10:0,10:.,13.86,.	0/0:22:22,0:.,30.5,.	0/0:32:32,0:.,44.36,.	0/0:14:14,0:.,19.41,.	0/0:19:19,0:.,26.34,.	1/1:38:0,38:.,52.68,.
un	188969	4252	C	T	.	PASS	NS=18;AF=0.806,0.194	GT:DP:AD:GL	0/1:144:79,65:.,199.63,.	0/1:119:73,46:.,164.97,.	0/0:35:35,0:.,48.52,.	0/0:83:83,0:.,115.06,.	0/0:109:109,0:.,151.11,.	0/0:25:25,0:.,34.66,.	1/1:131:0,131:.,181.6,.	0/0:179:179,0:.,248.15,.	0/0:33:33,0:.,45.75,.	0/0:124:124,0:.,171.9,.	0/0:171:171,0:.,237.06,.	0/1:19:6,13:.,26.34,.	0/0:94:94,0:.,130.31,.	0/0:12:12,0:.,16.64,.	./.:0:.,.:.,.,.	0/0:124:124,0:.,171.9,.	0/0:49:49,0:.,67.93,.	1/1:42:0,42:.,58.22,.	0/0:124:124,0:.,171.9,.
un	189015	4253	C	T	.	PASS	NS=16;AF=0.531,0.469	GT:DP:AD:GL	0/1:302:126,176:.,418.66,.	./.:153:.,.:.,.,.	0/0:57:57,0:.,79.02,.	1/1:219:0,219:.,303.6,.	0/1:285:128,157:.,396.48,.	0/1:286:113,173:.,396.48,.	0/0:177:177,0:.,246.76,.	0/1:440:183,257:.,609.97,.	0/1:133:59,74:.,184.38,.	0/1:191:141,50:.,264.78,.	0/1:652:261,391:.,903.86,.	0/1:89:45,44:.,123.38,.	0/1:92:39,53:.,127.54,.	0/1:98:36,62:.,135.86,.	./.:0:.,.:.,.,.	0/1:177:70,107:.,245.37,.	0/1:101:45,56:.,140.02,.	./.:0:.,.:.,.,.	0/1:346:196,150:.,479.66,.
un	189160	4256	G	T	.	PASS	NS=19;AF=0.947,0.053	GT:DP:AD:GL	0/0:104:104,0:.,144.17,.	0/0:88:88,0:.,121.99,.	0/1:71:34,37:.,98.43,.	0/0:59:59,0:.,81.79,.	0/0:155:155,0:.,214.88,.	0/0:114:114,0:.,158.04,.	0/0:132:132,0:.,182.99,.	0/0:293:293,0:.,406.18,.	0/1:63:28,35:.,87.34,.	0/0:139:139,0:.,192.69,.	0/0:426:426,0:.,590.56,.	0/0:42:42,0:.,58.22,.	0/0:296:296,0:.,410.34,.	0/0:137:137,0:.,189.92,.	0/0:62:62,0:.,85.95,.	0/0:84:84,0:.,116.45,.	0/0:64:64,0:.,88.72,.	0/0:178:178,0:.,246.76,.	0/0:129:129,0:.,178.83,.
un	189285	4259	G	T	.	PASS	NS=12;AF=0.542,0.458	GT:DP:AD:GL	1/1:15:0,15:.,20.79,.	./.:0:.,.:.,.,.	./.:0:.,.:.,.,.	./.:0:.,.:.,.,.	0/0:14:14,0:.,19.41,.	./.:0:.,.:.,.,.	./.:0:.,.:.,.,.	0/0:34:34,0:.,47.13,.	./.:0:.,.:.,.,.	1/1:21:0,21:.,29.11,.	0/0:52:52,0:.,72.09,.	0/0:13:13,0:.,18.02,.	0/1:46:26,20:.,63.77,.	0/0:38:38,0:.,52.68,.	0/0:18:18,0:.,24.95,.	1/1:17:0,17:.,23.57,.	1/1:12:0,12:.,16.64,.	1/1:30:0,30:.,41.59,.	./.:0:.,.:.,.,.
un	189372	4261	C	T	.	PASS	NS=13;AF=0.615,0.385	GT:DP:AD:GL	0/1:281:190,91:.,389.55,.	0/1:225:170,55:.,311.92,.	./.:11:.,.:.,.,.	0/1:383:211,172:.,530.95,.	./.:0:.,.:.,.,.	0/1:152:81,71:.,210.72,.	./.:0:.,.:.,.,.	./.:0:.,.:.,.,.	0/1:105:65,40:.,145.56,.	0/0:159:159,0:.,223.19,.	0/1:630:478,152:.,873.37,.	./.:0:.,.:.,.,.	0/1:421:286,135:.,583.63,.	0/1:249:199,50:.,345.19,.	./.:0:.,.:.,.,.	0/1:139:103,36:.,192.69,.	0/0:29:29,0:.,40.2,.	0/1:186:121,65:.,257.85,.	0/0:146:146,0:.,202.4,.
un	189489	4263	T	C	.	PASS	NS=16;AF=0.656,0.344	GT:DP:AD:GL	1/1:104:0,104:.,144.17,.	0/0:32:32,0:.,44.36,.	./.:0:.,.:.,.,.	0/0:34:34,0:.,47.13,.	1/1:97:0,97:.,134.47,.	0/0:114:114,0:.,158.04,.	0/0:61:61,0:.,84.56,.	1/0:115:78,37:.,159.42,.	1/1:33:0,33:.,45.75,.	0/0:78:78,0:.,108.13,.	0/0:132:132,0:.,182.99,.	1/0:43:30,13:.,59.61,.	./.:0:.,.:.,.,.	0/0:31:31,0:.,42.98,.	./.:70:.,.:.,.,.	1/0:71:50,21:.,98.43,.	0/0:16:16,0:.,22.18,.	1/1:37:0,37:.,51.29,.	0/0:57:57,0:.,79.02,.
un	189652	4267	T	G	.	PASS	NS=15;AF=0.833,0.167	GT:DP:AD:GL	0/0:23:23,0:.,31.88,.	./.:0:.,.:.,.,.	./.:0:.,.:.,.,.	0/0:53:53,0:.,73.47,.	0/0:52:52,0:.,72.09,.	0/0:11:11,0:.,15.25,.	1/1:50:0,50:.,69.31,.	0/0:10:10,0:.,13.86,.	0/0:12:12,0:.,16.64,.	1/1:11:0,11:.,15.25,.	0/0:113:113,0:.,156.65,.	0/0:27:27,0:.,37.43,.	./.:0:.,.:.,.,.	0/0:36:36,0:.,49.91,.	0/0:22:22,0:.,30.5,.	0/0:25:25,0:.,34.66,.	0/0:14:14,0:.,19.41,.	1/0:28:20,8:.,38.82,.	./.:0:.,.:.,.,.
un	189699	4268	G	A	.	PASS	NS=16;AF=0.875,0.125	GT:DP:AD:GL	0/0:144:144,0:.,199.63,.	./.:0:.,.:.,.,.	./.:0:.,.:.,.,.	0/0:39:39,0:.,54.07,.	0/0:132:132,0:.,182.99,.	0/0:127:127,0:.,176.06,.	0/0:40:40,0:.,55.45,.	1/1:170:0,170:.,235.67,.	0/0:66:66,0:.,91.5,.	0/0:104:104,0:.,144.17,.	0/0:370:370,0:.,512.93,.	0/0:51:51,0:.,70.7,.	0/0:195:195,0:.,270.33,.	0/0:76:76,0:.,105.36,.	./.:95:.,.:.,.,.	0/0:90:90,0:.,124.77,.	1/1:55:0,55:.,76.25,.	0/0:114:114,0:.,158.04,.	0/0:92:92,0:.,127.54,.
un	189819	4271	T	C	.	PASS	NS=12;AF=0.708,0.292	GT:DP:AD:GL	1/0:149:72,77:.,206.56,.	./.:0:.,.:.,.,.	./.:0:.,.:.,.,.	0/0:114:114,0:.,158.04,.	0/0:25:25,0:.,34.66,.	0/0:109:109,0:.,151.11,.	1/0:103:35,68:.,142.79,.	0/0:252:252,0:.,349.35,.	./.:0:.,.:.,.,.	./.:0:.,.:.,.,.	0/0:171:171,0:.,237.06,.	./.:0:.,.:.,.,.	./.:0:.,.:.,.,.	1/0:65:29,36:.,90.11,.	1/0:47:35,12:.,65.16,.	./.:0:.,.:.,.,.	0/0:34:34,0:.,47.13,.	1/1:54:0,54:.,74.86,.	1/0:150:82,68:.,207.94,.
un	190365	4283	C	A	.	PASS	NS=18;AF=0.889,0.111	GT:DP:AD:GL	1/0:124:81,43:.,171.9,.	0/0:62:62,0:.,85.95,.	./.:0:.,.:.,.,.	0/0:34:34,0:.,47.13,.	1/0:122:75,47:.,169.13,.	0/0:53:53,0:.,73.47,.	0/0:52:52,0:.,72.09,.	0/0:126:126,0:.,174.67,.	0/0:36:36,0:.,49.91,.	0/0:85:85,0:.,117.84,.	0/0:318:318,0:.,440.84,.	1/0:41:25,16:.,56.84,.	0/0:214:214,0:.,296.67,.	0/0:42:42,0:.,58.22,.	1/0:62:34,28:.,85.95,.	0/0:62:62,0:.,85.95,.	0/0:31:31,0:.,42.98,.	0/0:95:95,0:.,131.7,.	0/0:79:79,0:.,109.52,.
un	190455	4285	C	T	.	PASS	NS=17;AF=0.500,0.500	GT:DP:AD:GL	0/1:254:139,115:.,352.12,.	0/1:163:49,114:.,225.97,.	./.:0:.,.:.,.,.	0/1:196:57,139:.,271.71,.	0/1:294:164,130:.,407.57,.	0/1:305:193,112:.,422.82,.	0/1:253:164,89:.,350.73,.	0/1:399:234,165:.,553.13,.	0/1:159:84,75:.,220.42,.	0/1:268:132,136:.,371.53,.	0/1:584:368,216:.,809.6,.	0/1:98:46,52:.,135.86,.	./.:0:.,.:.,.,.	0/1:212:99,113:.,293.89,.	0/1:145:86,59:.,201.01,.	0/1:168:81,87:.,232.9,.	0/1:113:73,40:.,156.65,.	0/1:354:169,185:.,490.75,.	0/1:207:96,111:.,286.96,.
un	190578	4288	C	A	.	PASS	NS=18;AF=0.944,0.056	GT:DP:AD:GL	1/1:159:0,159:.,220.42,.	0/0:122:122,0:.,169.13,.	./.:0:.,.:.,.,.	0/0:32:32,0:.,44.36,.	0/0:183:183,0:.,253.69,.	0/0:174:174,0:.,241.22,.	0/0:149:149,0:.,206.56,.	0/0:266:266,0:.,368.75,.	0/0:71:71,0:.,98.43,.	0/0:224:224,0:.,310.53,.	0/0:384:384,0:.,532.34,.	0/0:28:28,0:.,38.82,.	0/0:318:318,0:.,440.84,.	0/0:139:139,0:.,192.69,.	0/0:92:92,0:.,127.54,.	0/0:91:91,0:.,126.15,.	0/0:60:60,0:.,83.18,.	0/0:225:225,0:.,311.92,.	0/0:100:100,0:.,138.63,.
un	190732	4291	T	A	.	PASS	NS=18;AF=0.806,0.194	GT:DP:AD:GL	0/0:89:89,0:.,123.38,.	0/0:38:38,0:.,52.68,.	./.:0:.,.:.,.,.	0/0:56:56,0:.,77.63,.	0/0:89:89,0:.,123.38,.	1/0:39:27,12:.,54.07,.	0/0:21:21,0:.,29.11,.	0/0:170:170,0:.,235.67,.	0/0:39:39,0:.,54.07,.	0/0:41:41,0:.,56.84,.	1/0:167:74,93:.,231.51,.	0/0:19:19,0:.,26.34,.	1/0:117:65,52:.,162.2,.	1/0:39:22,17:.,54.07,.	0/0:39:39,0:.,54.07,.	0/0:47:47,0:.,65.16,.	0/0:30:30,0:.,41.59,.	1/1:74:0,74:.,102.59,.	1/0:28:13,15:.,38.82,.
un	191014	4297	G	A	.	PASS	NS=10;AF=0.600,0.400	GT:DP:AD:GL	1/1:91:0,91:.,126.15,.	./.:0:.,.:.,.,.	./.:0:.,.:.,.,.	./.:0:.,.:.,.,.	./.:0:.,.:.,.,.	0/0:32:32,0:.,44.36,.	1/1:28:0,28:.,38.82,.	./.:0:.,.:.,.,.	./.:0:.,.:.,.,.	1/1:13:0,13:.,18.02,.	./.:0:.,.:.,.,.	./.:0:.,.:.,.,.	./.:0:.,.:.,.,.	1/1:14:0,14:.,19.41,.	0/0:51:51,0:.,70.7,.	0/0:34:34,0:.,47.13,.	0/0:35:35,0:.,48.52,.	0/0:42:42,0:.,58.22,.	0/0:19:19,0:.,26.34,.
un	191551	4309	C	A	.	PASS	NS=14;AF=0.821,0.179	GT:DP:AD:GL	1/0:60:18,42:.,83.18,.	0/0:38:38,0:.,52.68,.	./.:0:.,.:.,.,.	./.:0:.,.:.,.,.	1/1:59:0,59:.,81.79,.	./.:0:.,.:.,.,.	0/0:18:18,0:.,24.95,.	0/0:37:37,0:.,51.29,.	0/0:18:18,0:.,24.95,.	0/0:17:17,0:.,23.57,.	0/0:85:85,0:.,117.84,.	0/0:40:40,0:.,55.45,.	0/0:68:68,0:.,94.27,.	./.:0:.,.:.,.,.	0/0:23:23,0:.,31.88,.	0/0:11:11,0:.,15.25,.	1/1:25:0,25:.,34.66,.	0/0:49:49,0:.,67.93,.	./.:0:.,.:.,.,.
un	191936	4318	G	A	.	PASS	NS=17;AF=0.618,0.382	GT:DP:AD:GL	1/1:118:0,118:.,163.58,.	0/0:16:16,0:.,22.18,.	0/0:26:26,0:.,36.04,.	0/0:24:24,0:.,33.27,.	1/0:123:35,88:.,170.51,.	0/0:57:57,0:.,79.02,.	1/0:50:26,24:.,69.31,.	1/0:157:74,83:.,217.65,.	1/0:48:34,14:.,66.54,.	0/0:105:105,0:.,145.56,.	1/0:251:165,86:.,347.96,.	1/0:48:27,21:.,67.93,.	1/0:216:120,96:.,299.44,.	./.:0:.,.:.,.,.	./.:0:.,.:.,.,.	1/0:52:29,23:.,72.09,.	1/0:33:21,12:.,45.75,.	1/0:60:31,29:.,83.18,.	1/0:43:12,31:.,59.61,.
un	191990	4319	A	G	.	PASS	NS=15;AF=0.833,0.167	GT:DP:AD:GL	0/1:29:20,9:.,40.2,.	./.:0:.,.:.,.,.	0/0:33:33,0:.,45.75,.	0/0:24:24,0:.,33.27,.	0/1:20:7,13:.,27.73,.	./.:0:.,.:.,.,.	0/0:14:14,0:.,19.41,.	0/0:20:20,0:.,27.73,.	0/0:10:10,0:.,13.86,.	./.:0:.,.:.,.,.	0/0:72:72,0:.,99.81,.	0/1:24:12,12:.,33.27,.	0/0:61:61,0:.,84.56,.	1/1:22:0,22:.,30.5,.	0/0:19:19,0:.,26.34,.	0/0:15:15,0:.,20.79,.	0/0:14:14,0:.,19.41,.	0/0:19:19,0:.,26.34,.	./.:0:.,.:.,.,.
un	192242	4325	T	C	.	PASS	NS=17;AF=0.941,0.059	GT:DP:AD:GL	1/0:131:65,66:.,181.6,.	0/0:119:119,0:.,164.97,.	./.:0:.,.:.,.,.	0/0:85:85,0:.,117.84,.	1/0:133:49,84:.,184.38,.	0/0:61:61,0:.,84.56,.	0/0:62:62,0:.,85.95,.	0/0:171:171,0:.,238.44,.	0/0:67:67,0:.,92.88,.	0/0:98:98,0:.,135.86,.	0/0:309:309,0:.,428.36,.	0/0:31:31,0:.,42.98,.	./.:0:.,.:.,.,.	0/0:40:40,0:.,55.45,.	0/0:77:77,0:.,106.74,.	0/0:76:76,0:.,105.36,.	0/0:71:71,0:.,98.43,.	0/0:63:63,0:.,87.34,.	0/0:44:44,0:.,61,.
un	192440	4329	T	C	.	PASS	NS=15;AF=0.900,0.100	GT:DP:AD:GL	0/0:56:56,0:.,77.63,.	0/0:19:19,0:.,26.34,.	./.:0:.,.:.,.,.	1/1:15:0,15:.,20.79,.	0/0:68:68,0:.,94.27,.	0/0:58:58,0:.,80.41,.	0/0:11:11,0:.,15.25,.	0/0:91:91,0:.,126.15,.	0/0:32:32,0:.,44.36,.	1/0:43:28,15:.,59.61,.	./.:251:.,.:.,.,.	0/0:28:28,0:.,38.82,.	0/0:130:130,0:.,180.22,.	./.:0:.,.:.,.,.	0/0:14:14,0:.,19.41,.	0/0:34:34,0:.,47.13,.	./.:0:.,.:.,.,.	0/0:76:76,0:.,105.36,.	0/0:39:39,0:.,54.07,.
un	192592	4333	A	C	.	PASS	NS=18;AF=0.833,0.167	GT:DP:AD:GL	1/1:67:0,67:.,92.88,.	0/0:25:25,0:.,34.66,.	./.:0:.,.:.,.,.	0/0:41:41,0:.,56.84,.	0/0:92:92,0:.,127.54,.	0/0:27:27,0:.,37.43,.	0/0:20:20,0:.,27.73,.	0/0:109:109,0:.,151.11,.	1/1:47:0,47:.,65.16,.	0/0:31:31,0:.,42.98,.	0/0:164:164,0:.,227.35,.	0/0:41:41,0:.,56.84,.	0/0:101:101,0:.,140.02,.	0/0:23:23,0:.,31.88,.	0/1:31:15,16:.,42.98,.	0/1:51:26,25:.,70.7,.	0/0:22:22,0:.,30.5,.	0/0:53:53,0:.,73.47,.	0/0:38:38,0:.,52.68,.
un	192728	4336	A	G	.	PASS	NS=17;AF=0.559,0.441	GT:DP:AD:GL	0/0:49:49,0:.,67.93,.	0/1:133:38,95:.,184.38,.	./.:0:.,.:.,.,.	1/1:62:0,62:.,85.95,.	1/1:55:0,55:.,76.25,.	0/0:144:144,0:.,199.63,.	1/1:86:0,86:.,119.22,.	0/0:227:227,0:.,314.69,.	0/0:44:44,0:.,61,.	1/1:106:0,106:.,146.95,.	0/1:297:171,126:.,411.73,.	0/1:31:18,13:.,42.98,.	./.:0:.,.:.,.,.	0/0:53:53,0:.,73.47,.	0/1:38:10,28:.,52.68,.	0/0:58:58,0:.,80.41,.	0/0:53:53,0:.,73.47,.	1/1:143:0,143:.,198.24,.	0/1:65:41,24:.,91.5,.
un	192806	4337	C	A	.	PASS	NS=11;AF=0.682,0.318	GT:DP:AD:GL	1/1:72:0,72:.,99.81,.	./.:0:.,.:.,.,.	0/0:19:19,0:.,26.34,.	./.:0:.,.:.,.,.	./.:0:.,.:.,.,.	0/0:49:49,0:.,67.93,.	1/1:23:0,23:.,31.88,.	./.:0:.,.:.,.,.	./.:0:.,.:.,.,.	1/0:77:46,31:.,106.74,.	./.:0:.,.:.,.,.	./.:0:.,.:.,.,.	0/0:143:143,0:.,198.24,.	0/0:29:29,0:.,40.2,.	0/0:37:37,0:.,51.29,.	./.:60:.,.:.,.,.	0/0:40:40,0:.,55.45,.	0/0:61:61,0:.,84.56,.	1/1:19:0,19:.,26.34,.
un	192972	4341	C	G	.	PASS	NS=17;AF=0.500,0.500	GT:DP:AD:GL	1/1:132:0,132:.,182.99,.	0/1:70:40,30:.,97.04,.	./.:0:.,.:.,.,.	0/1:105:84,21:.,145.56,.	0/0:81:81,0:.,112.29,.	0/1:39:25,14:.,54.07,.	0/0:84:84,0:.,116.45,.	0/1:177:118,59:.,245.37,.	0/1:51:13,38:.,70.7,.	0/1:81:35,46:.,112.29,.	0/1:236:88,148:.,327.17,.	0/1:38:14,24:.,52.68,.	./.:0:.,.:.,.,.	1/1:57:0,57:.,79.02,.	0/0:20:20,0:.,27.73,.	1/1:63:0,63:.,87.34,.	1/1:39:0,39:.,54.07,.	0/1:73:30,43:.,101.2,.	0/0:55:55,0:.,76.25,.
un	193196	4346	C	T	.	PASS	NS=12;AF=0.625,0.375	GT:DP:AD:GL	0/0:295:295,0:.,408.96,.	1/1:35:0,35:.,48.52,.	./.:0:.,.:.,.,.	1/1:112:0,112:.,155.26,.	0/0:132:132,0:.,182.99,.	./.:0:.,.:.,.,.	./.:0:.,.:.,.,.	0/0:435:435,0:.,603.04,.	./.:0:.,.:.,.,.	0/1:102:33,69:.,141.4,.	0/0:361:361,0:.,500.45,.	0/0:51:51,0:.,70.7,.	0/0:350:350,0:.,485.2,.	./.:0:.,.:.,.,.	./.:0:.,.:.,.,.	0/0:178:178,0:.,246.76,.	./.:0:.,.:.,.,.	1/1:87:0,87:.,120.61,.	1/1:64:0,64:.,88.72,.
un	193520	4353	A	G	.	PASS	NS=16;AF=0.500,0.500	GT:DP:AD:GL	1/1:34:0,34:.,47.13,.	0/0:47:47,0:.,65.16,.	./.:0:.,.:.,.,.	0/0:28:28,0:.,38.82,.	1/1:68:0,68:.,94.27,.	0/0:41:41,0:.,56.84,.	0/0:17:17,0:.,23.57,.	1/1:79:0,79:.,109.52,.	1/1:41:0,41:.,56.84,.	0/0:45:45,0:.,62.38,.	0/0:144:144,0:.,199.63,.	1/1:34:0,34:.,47.13,.	./.:0:.,.:.,.,.	1/1:22:0,22:.,30.5,.	1/1:48:0,48:.,66.54,.	1/1:32:0,32:.,44.36,.	./.:0:.,.:.,.,.	0/0:69:69,0:.,95.65,.	0/0:15:15,0:.,20.79,.
un	193675	4357	A	G	.	PASS	NS=18;AF=0.583,0.417	GT:DP:AD:GL	0/1:98:40,58:.,135.86,.	0/1:59:40,19:.,81.79,.	0/0:47:47,0:.,65.16,.	0/1:55:34,21:.,76.25,.	0/1:116:67,49:.,160.81,.	0/1:178:127,51:.,246.76,.	0/1:117:78,39:.,162.2,.	0/0:167:167,0:.,231.51,.	0/1:54:31,23:.,74.86,.	0/0:41:41,0:.,56.84,.	0/1:369:189,180:.,511.54,.	0/1:104:61,43:.,144.17,.	./.:0:.,.:.,.,.	0/1:32:14,18:.,44.36,.	0/1:78:30,48:.,108.13,.	0/1:86:56,30:.,119.22,.	0/1:38:21,17:.,52.68,.	0/1:118:59,59:.,163.58,.	0/1:73:40,33:.,101.2,.
un	193728	4358	T	G	.	PASS	NS=10;AF=0.850,0.150	GT:DP:AD:GL	0/0:22:22,0:.,30.5,.	1/1:13:0,13:.,18.02,.	./.:0:.,.:.,.,.	./.:0:.,.:.,.,.	0/0:15:15,0:.,20.79,.	0/0:11:11,0:.,15.25,.	./.:0:.,.:.,.,.	0/0:25:25,0:.,34.66,.	./.:0:.,.:.,.,.	./.:0:.,.:.,.,.	0/0:51:51,0:.,70.7,.	0/0:24:24,0:.,33.27,.	./.:0:.,.:.,.,.	0/0:14:14,0:.,19.41,.	./.:0:.,.:.,.,.	1/0:24:16,8:.,33.27,.	0/0:23:23,0:.,31.88,.	./.:0:.,.:.,.,.	./.:0:.,.:.,.,.
un	193966	4363	G	A	.	PASS	NS=10;AF=0.850,0.150	GT:DP:AD:GL	1/1:34:0,34:.,47.13,.	./.:0:.,.:.,.,.	./.:0:.,.:.,.,.	0/0:33:33,0:.,45.75,.	1/0:18:11,7:.,24.95,.	0/0:16:16,0:.,22.18,.	0/0:17:17,0:.,23.57,.	0/0:19:19,0:.,26.34,.	./.:0:.,.:.,.,.	0/0:42:42,0:.,58.22,.	0/0:29:29,0:.,40.2,.	0/0:11:11,0:.,15.25,.	0/0:43:43,0:.,59.61,.	./.:0:.,.:.,.,.	./.:11:.,.:.,.,.	./.:0:.,.:.,.,.	./.:0:.,.:.,.,.	./.:0:.,.:.,.,.	./.:0:.,.:.,.,.
un	194022	4365	C	T	.	PASS	NS=18;AF=0.889,0.111	GT:DP:AD:GL	0/0:113:113,0:.,156.65,.	0/0:57:57,0:.,79.02,.	./.:0:.,.:.,.,.	0/0:26:26,0:.,36.04,.	0/0:135:135,0:.,187.15,.	0/0:122:122,0:.,169.13,.	1/1:112:0,112:.,155.26,.	0/0:123:123,0:.,170.51,.	0/0:51:51,0:.,70.7,.	0/1:122:69,53:.,169.13,.	0/0:327:327,0:.,453.32,.	0/0:33:33,0:.,45.75,.	0/0:179:179,0:.,248.15,.	0/0:24:24,0:.,33.27,.	0/0:60:60,0:.,83.18,.	0/0:74:74,0:.,102.59,.	0/0:48:48,0:.,66.54,.	0/1:176:66,110:.,245.37,.	0/0:75:75,0:.,103.97,.
un	194334	4372	T	C	.	PASS	NS=18;AF=0.583,0.417	GT:DP:AD:GL	0/0:188:188,0:.,260.62,.	1/0:122:87,35:.,169.13,.	./.:0:.,.:.,.,.	1/0:63:47,16:.,87.34,.	1/0:118:75,43:.,163.58,.	1/0:222:110,112:.,309.14,.	1/0:91:48,43:.,126.15,.	1/0:341:171,170:.,472.73,.	1/0:97:30,67:.,140.02,.	1/0:190:105,85:.,263.4,.	1/0:475:239,236:.,658.49,.	0/0:52:52,0:.,72.09,.	1/0:305:132,173:.,425.59,.	1/0:106:63,43:.,146.95,.	0/0:94:94,0:.,130.31,.	1/0:100:40,60:.,138.63,.	1/0:85:42,43:.,117.84,.	1/0:157:101,56:.,217.65,.	1/0:182:98,84:.,252.31,.
un	194432	4374	C	T	.	PASS	NS=14;AF=0.571,0.429	GT:DP:AD:GL	0/0:14:14,0:.,19.41,.	0/0:10:10,0:.,13.86,.	./.:0:.,.:.,.,.	0/0:25:25,0:.,34.66,.	0/0:18:18,0:.,24.95,.	1/1:29:0,29:.,40.2,.	0/0:24:24,0:.,33.27,.	0/0:48:48,0:.,66.54,.	1/1:14:0,14:.,19.41,.	0/0:31:31,0:.,42.98,.	1/1:105:0,105:.,145.56,.	0/0:28:28,0:.,38.82,.	1/1:57:0,57:.,79.02,.	./.:0:.,.:.,.,.	./.:15:.,.:.,.,.	1/1:22:0,22:.,30.5,.	./.:0:.,.:.,.,.	./.:0:.,.:.,.,.	1/1:34:0,34:.,47.13,.
un	194737	4381	A	G	.	PASS	NS=11;AF=0.864,0.136	GT:DP:AD:GL	0/0:43:43,0:.,59.61,.	0/0:31:31,0:.,42.98,.	./.:0:.,.:.,.,.	0/0:18:18,0:.,24.95,.	0/0:74:74,0:.,102.59,.	1/1:45:0,45:.,62.38,.	./.:0:.,.:.,.,.	0/0:62:62,0:.,85.95,.	./.:0:.,.:.,.,.	0/0:18:18,0:.,24.95,.	./.:0:.,.:.,.,.	./.:0:.,.:.,.,.	0/0:109:109,0:.,151.11,.	./.:0:.,.:.,.,.	0/0:15:15,0:.,20.79,.	./.:0:.,.:.,.,.	0/0:32:32,0:.,44.36,.	0/1:17:8,9:.,23.57,.	./.:0:.,.:.,.,.
un	194925	4385	G	A	.	PASS	NS=18;AF=0.667,0.333	GT:DP:AD:GL	1/0:124:66,58:.,171.9,.	0/0:42:42,0:.,58.22,.	./.:0:.,.:.,.,.	1/0:61:13,48:.,84.56,.	1/0:140:76,64:.,194.08,.	1/0:101:24,77:.,140.02,.	0/0:37:37,0:.,51.29,.	1/0:149:73,76:.,206.56,.	1/0:43:29,14:.,59.61,.	0/0:127:127,0:.,176.06,.	1/0:281:164,117:.,389.55,.	0/0:32:32,0:.,44.36,.	0/0:225:225,0:.,311.92,.	1/0:81:57,24:.,112.29,.	1/0:66:36,30:.,91.5,.	1/0:91:54,37:.,126.15,.	1/0:50:27,23:.,69.31,.	0/0:65:65,0:.,90.11,.	1/0:58:29,29:.,80.41,.
un	195125	4389	A	G	.	PASS	NS=11;AF=0.682,0.318	GT:DP:AD:GL	1/1:84:0,84:.,116.45,.	./.:0:.,.:.,.,.	1/1:63:0,63:.,87.34,.	./.:0:.,.:.,.,.	./.:0:.,.:.,.,.	0/0:46:46,0:.,63.77,.	0/0:54:54,0:.,74.86,.	./.:0:.,.:.,.,.	./.:0:.,.:.,.,.	0/0:71:71,0:.,98.43,.	./.:0:.,.:.,.,.	./.:0:.,.:.,.,.	./.:0:.,.:.,.,.	0/1:82:55,27:.,113.68,.	0/1:46:14,32:.,63.77,.	0/1:46:12,34:.,63.77,.	0/0:21:21,0:.,29.11,.	0/0:70:70,0:.,97.04,.	0/0:15:15,0:.,20.79,.
un	195331	4394	G	C	.	PASS	NS=13;AF=0.692,0.308	GT:DP:AD:GL	./.:20:.,.:.,.,.	1/0:30:10,20:.,44.36,.	./.:0:.,.:.,.,.	./.:0:.,.:.,.,.	1/0:84:67,17:.,116.45,.	./.:0:.,.:.,.,.	0/0:25:25,0:.,34.66,.	0/0:116:116,0:.,160.81,.	1/0:54:39,15:.,74.86,.	1/0:27:13,14:.,37.43,.	1/0:178:103,75:.,246.76,.	./.:0:.,.:.,.,.	./.:0:.,.:.,.,.	0/0:26:26,0:.,36.04,.	0/0:11:11,0:.,15.25,.	1/0:69:54,15:.,95.65,.	1/0:33:24,9:.,45.75,.	0/0:23:23,0:.,31.88,.	1/0:15:5,10:.,20.79,.
un	195484	4397	T	G	.	PASS	NS=14;AF=0.679,0.321	GT:DP:AD:GL	0/0:50:50,0:.,69.31,.	./.:16:.,.:.,.,.	./.:0:.,.:.,.,.	1/0:26:14,12:.,36.04,.	0/0:54:54,0:.,74.86,.	./.:0:.,.:.,.,.	0/0:33:33,0:.,45.75,.	0/0:30:30,0:.,41.59,.	0/0:16:16,0:.,22.18,.	./.:0:.,.:.,.,.	1/1:61:0,61:.,84.56,.	0/0:11:11,0:.,15.25,.	1/1:68:0,68:.,94.27,.	1/1:15:0,15:.,20.79,.	0/0:35:35,0:.,48.52,.	0/0:36:36,0:.,49.91,.	0/0:25:25,0:.,34.66,.	1/1:13:0,13:.,18.02,.	./.:0:.,.:.,.,.
un	195545	4399	G	A	.	PASS	NS=18;AF=0.778,0.222	GT:DP:AD:GL	1/0:78:51,27:.,108.13,.	0/0:22:22,0:.,30.5,.	./.:0:.,.:.,.,.	0/0:57:57,0:.,79.02,.	0/0:130:130,0:.,180.22,.	0/0:51:51,0:.,70.7,.	0/0:77:77,0:.,106.74,.	1/0:149:92,57:.,206.56,.	1/0:66:38,28:.,91.5,.	0/0:28:28,0:.,38.82,.	0/0:344:344,0:.,476.89,.	1/1:30:0,30:.,41.59,.	0/0:225:225,0:.,311.92,.	1/0:51:14,37:.,70.7,.	1/0:48:17,31:.,66.54,.	0/0:77:77,0:.,106.74,.	1/0:40:15,25:.,55.45,.	0/0:74:74,0:.,102.59,.	0/0:32:32,0:.,44.36,.
un	195697	4402	C	T	.	PASS	NS=17;AF=0.882,0.118	GT:DP:AD:GL	0/0:110:110,0:.,152.49,.	0/0:46:46,0:.,63.77,.	./.:0:.,.:.,.,.	0/0:14:14,0:.,19.41,.	1/1:111:0,111:.,153.88,.	0/0:56:56,0:.,77.63,.	0/0:74:74,0:.,102.59,.	0/0:109:109,0:.,151.11,.	0/1:33:12,21:.,45.75,.	0/0:27:27,0:.,37.43,.	0/0:189:189,0:.,262.01,.	0/0:22:22,0:.,30.5,.	./.:0:.,.:.,.,.	0/0:104:104,0:.,144.17,.	0/1:31:24,7:.,42.98,.	0/0:64:64,0:.,88.72,.	0/0:42:42,0:.,58.22,.	0/0:46:46,0:.,63.77,.	0/0:12:12,0:.,16.64,.
un	195722	4403	T	C	.	PASS	NS=10;AF=0.950,0.050	GT:DP:AD:GL	1/0:35:18,17:.,48.52,.	./.:0:.,.:.,.,.	./.:0:.,.:.,.,.	./.:0:.,.:.,.,.	0/0:15:15,0:.,20.79,.	./.:0:.,.:.,.,.	./.:0:.,.:.,.,.	./.:0:.,.:.,.,.	0/0:18:18,0:.,24.95,.	0/0:35:35,0:.,48.52,.	0/0:75:75,0:.,103.97,.	0/0:31:31,0:.,42.98,.	0/0:56:56,0:.,77.63,.	./.:0:.,.:.,.,.	0/0:14:14,0:.,19.41,.	0/0:15:15,0:.,20.79,.	0/0:10:10,0:.,13.86,.	./.:0:.,.:.,.,.	./.:0:.,.:.,.,.
un	195774	4404	A	G	.	PASS	NS=18;AF=0.833,0.167	GT:DP:AD:GL	1/1:81:0,81:.,112.29,.	0/0:45:45,0:.,62.38,.	./.:0:.,.:.,.,.	0/0:73:73,0:.,101.2,.	1/1:133:0,133:.,184.38,.	0/1:42:16,26:.,58.22,.	0/0:57:57,0:.,79.02,.	0/0:138:138,0:.,191.31,.	0/0:31:31,0:.,42.98,.	0/0:51:51,0:.,70.7,.	0/0:172:172,0:.,238.44,.	0/0:45:45,0:.,62.38,.	0/0:130:130,0:.,180.22,.	0/0:60:60,0:.,83.18,.	0/0:34:34,0:.,47.13,.	0/0:46:46,0:.,63.77,.	0/0:24:24,0:.,33.27,.	0/0:64:64,0:.,88.72,.	0/1:36:9,27:.,49.91,.
un	196106	4411	G	A	.	PASS	NS=15;AF=0.933,0.067	GT:DP:AD:GL	0/0:633:633,0:.,877.52,.	0/0:442:442,0:.,612.74,.	./.:0:.,.:.,.,.	0/0:323:323,0:.,447.77,.	0/0:615:615,0:.,852.57,.	0/0:591:591,0:.,819.3,.	0/0:453:453,0:.,627.99,.	0/0:1016:1016,0:.,1408.48,.	1/0:177:140,37:.,245.37,.	0/0:396:396,0:.,548.97,.	./.:0:.,.:.,.,.	0/0:222:222,0:.,307.76,.	./.:0:.,.:.,.,.	./.:0:.,.:.,.,.	0/0:411:411,0:.,569.77,.	0/0:416:416,0:.,576.7,.	0/0:321:321,0:.,445,.	0/0:379:379,0:.,525.41,.	1/0:567:451,116:.,786.03,.
un	196367	4417	G	A	.	PASS	NS=13;AF=0.923,0.077	GT:DP:AD:GL	0/0:73:73,0:.,101.2,.	./.:0:.,.:.,.,.	0/0:77:77,0:.,106.74,.	./.:0:.,.:.,.,.	1/0:57:38,19:.,79.02,.	0/0:61:61,0:.,84.56,.	./.:0:.,.:.,.,.	0/0:93:93,0:.,128.93,.	0/0:55:55,0:.,76.25,.	./.:0:.,.:.,.,.	0/0:150:150,0:.,207.94,.	1/0:22:13,9:.,30.5,.	0/0:118:118,0:.,163.58,.	0/0:49:49,0:.,67.93,.	0/0:52:52,0:.,72.09,.	0/0:29:29,0:.,40.2,.	0/0:36:36,0:.,49.91,.	./.:0:.,.:.,.,.	./.:0:.,.:.,.,.
un	196401	4418	C	T	.	PASS	NS=17;AF=0.500,0.500	GT:DP:AD:GL	0/0:72:72,0:.,99.81,.	0/0:71:71,0:.,98.43,.	./.:0:.,.:.,.,.	0/0:106:106,0:.,146.95,.	0/0:65:65,0:.,90.11,.	1/1:122:0,122:.,169.13,.	1/1:121:0,121:.,167.74,.	1/1:90:0,90:.,124.77,.	0/0:37:37,0:.,51.29,.	0/1:101:51,50:.,140.02,.	0/1:244:129,115:.,338.26,.	0/0:27:27,0:.,37.43,.	./.:0:.,.:.,.,.	1/1:100:0,100:.,138.63,.	0/1:32:25,7:.,44.36,.	1/1:35:0,35:.,48.52,.	0/0:14:14,0:.,19.41,.	1/1:112:0,112:.,155.26,.	1/1:90:0,90:.,124.77,.
un	196457	4419	C	T	.	PASS	NS=18;AF=0.528,0.472	GT:DP:AD:GL	0/0:62:62,0:.,85.95,.	1/1:109:0,109:.,151.11,.	./.:0:.,.:.,.,.	1/1:213:0,213:.,295.28,.	0/0:48:48,0:.,66.54,.	1/1:165:0,165:.,228.74,.	1/1:110:0,110:.,152.49,.	0/0:100:100,0:.,138.63,.	0/0:32:32,0:.,44.36,.	1/1:87:0,87:.,120.61,.	1/1:365:0,365:.,506,.	0/0:33:33,0:.,45.75,.	0/1:224:88,136:.,310.53,.	0/0:57:57,0:.,79.02,.	0/0:44:44,0:.,61,.	0/0:61:61,0:.,84.56,.	0/0:28:28,0:.,38.82,.	1/1:217:0,217:.,300.83,.	1/1:73:0,73:.,101.2,.
un	196524	4421	T	A	.	PASS	NS=11;AF=0.818,0.182	GT:DP:AD:GL	0/0:107:107,0:.,148.33,.	0/0:61:61,0:.,84.56,.	./.:0:.,.:.,.,.	./.:0:.,.:.,.,.	./.:0:.,.:.,.,.	./.:0:.,.:.,.,.	0/0:50:50,0:.,69.31,.	1/0:131:80,51:.,181.6,.	0/0:50:50,0:.,69.31,.	0/0:25:25,0:.,34.66,.	0/0:280:280,0:.,388.16,.	./.:0:.,.:.,.,.	./.:0:.,.:.,.,.	0/0:27:27,0:.,37.43,.	0/0:49:49,0:.,67.93,.	1/1:47:0,47:.,65.16,.	1/0:21:6,15:.,29.11,.	./.:0:.,.:.,.,.	./.:0:.,.:.,.,.
un	196689	4424	A	T	.	PASS	NS=11;AF=0.909,0.091	GT:DP:AD:GL	0/1:328:247,81:.,454.7,.	./.:0:.,.:.,.,.	./.:0:.,.:.,.,.	./.:0:.,.:.,.,.	0/0:284:284,0:.,393.71,.	0/0:496:496,0:.,687.6,.	./.:0:.,.:.,.,.	./.:0:.,.:.,.,.	0/0:157:157,0:.,217.65,.	0/1:270:211,59:.,374.3,.	./.:0:.,.:.,.,.	0/0:170:170,0:.,235.67,.	0/0:595:595,0:.,824.85,.	0/0:358:358,0:.,496.29,.	./.:0:.,.:.,.,.	0/0:254:254,0:.,352.12,.	./.:0:.,.:.,.,.	0/0:380:380,0:.,526.79,.	0/0:323:323,0:.,447.77,.
un	196709	4425	C	T	.	PASS	NS=12;AF=0.833,0.167	GT:DP:AD:GL	0/1:310:237,73:.,432.52,.	./.:0:.,.:.,.,.	./.:0:.,.:.,.,.	0/1:111:84,27:.,153.88,.	0/0:267:267,0:.,370.14,.	./.:0:.,.:.,.,.	0/0:325:325,0:.,450.55,.	0/0:431:431,0:.,597.49,.	0/0:124:124,0:.,171.9,.	./.:0:.,.:.,.,.	0/1:620:468,152:.,859.5,.	0/0:73:73,0:.,101.2,.	./.:0:.,.:.,.,.	0/1:131:87,44:.,181.6,.	0/0:125:125,0:.,173.29,.	./.:0:.,.:.,.,.	0/0:85:85,0:.,117.84,.	0/0:301:301,0:.,417.27,.	./.:0:.,.:.,.,.
un	196992	4431	G	A	.	PASS	NS=16;AF=0.875,0.125	GT:DP:AD:GL	0/0:128:128,0:.,177.45,.	./.:71:.,.:.,.,.	./.:0:.,.:.,.,.	1/0:71:38,33:.,98.43,.	1/0:107:71,36:.,149.72,.	0/0:159:159,0:.,220.42,.	0/0:106:106,0:.,146.95,.	0/0:226:226,0:.,313.3,.	0/0:42:42,0:.,58.22,.	1/0:106:28,78:.,146.95,.	0/0:277:277,0:.,384,.	1/0:35:21,14:.,48.52,.	./.:0:.,.:.,.,.	0/0:108:108,0:.,149.72,.	0/0:64:64,0:.,88.72,.	0/0:67:67,0:.,92.88,.	0/0:37:37,0:.,51.29,.	0/0:139:139,0:.,192.69,.	0/0:142:142,0:.,196.85,.
un	197036	4432	G	T	.	PASS	NS=18;AF=0.889,0.111	GT:DP:AD:GL	0/1:115:27,88:.,159.42,.	0/0:47:47,0:.,65.16,.	./.:0:.,.:.,.,.	0/0:49:49,0:.,67.93,.	1/1:107:0,107:.,148.33,.	0/0:128:128,0:.,177.45,.	0/0:48:48,0:.,66.54,.	0/0:278:278,0:.,385.39,.	0/0:73:73,0:.,101.2,.	0/0:90:90,0:.,124.77,.	0/0:372:372,0:.,515.7,.	0/1:33:10,23:.,45.75,.	0/0:227:227,0:.,314.69,.	0/0:101:101,0:.,140.02,.	0/0:56:56,0:.,77.63,.	0/0:56:56,0:.,77.63,.	0/0:50:50,0:.,69.31,.	0/0:100:100,0:.,138.63,.	0/0:80:80,0:.,110.9,.
un	197111	4434	A	G	.	PASS	NS=18;AF=0.861,0.139	GT:DP:AD:GL	0/0:118:118,0:.,163.58,.	1/1:57:0,57:.,79.02,.	0/0:17:17,0:.,23.57,.	0/1:64:16,48:.,88.72,.	0/0:109:109,0:.,151.11,.	0/0:62:62,0:.,85.95,.	1/1:85:0,85:.,117.84,.	0/0:213:213,0:.,295.28,.	0/0:43:43,0:.,59.61,.	./.:70:.,.:.,.,.	0/0:323:323,0:.,447.77,.	0/0:64:64,0:.,88.72,.	0/0:174:174,0:.,241.22,.	0/0:14:14,0:.,19.41,.	0/0:78:78,0:.,108.13,.	0/0:87:87,0:.,120.61,.	0/0:39:39,0:.,54.07,.	0/0:89:89,0:.,123.38,.	0/0:65:65,0:.,90.11,.
un	197334	4439	A	G	.	PASS	NS=12;AF=0.792,0.208	GT:DP:AD:GL	0/1:220:129,91:.,304.98,.	0/1:121:88,33:.,167.74,.	./.:0:.,.:.,.,.	0/0:36:36,0:.,49.91,.	./.:0:.,.:.,.,.	0/1:385:246,139:.,533.72,.	0/0:64:64,0:.,88.72,.	./.:0:.,.:.,.,.	./.:0:.,.:.,.,.	0/0:194:194,0:.,268.94,.	0/0:885:885,0:.,1226.87,.	./.:0:.,.:.,.,.	./.:0:.,.:.,.,.	0/1:131:101,30:.,181.6,.	./.:0:.,.:.,.,.	0/0:116:116,0:.,160.81,.	0/0:121:121,0:.,167.74,.	0/0:126:126,0:.,174.67,.	0/1:282:198,84:.,390.93,.
un	197528	4443	C	T	.	PASS	NS=18;AF=0.944,0.056	GT:DP:AD:GL	0/0:104:104,0:.,144.17,.	0/0:64:64,0:.,88.72,.	./.:0:.,.:.,.,.	0/0:92:92,0:.,127.54,.	0/0:174:174,0:.,241.22,.	0/0:119:119,0:.,164.97,.	0/0:75:75,0:.,103.97,.	0/0:178:178,0:.,246.76,.	0/0:99:99,0:.,137.24,.	0/0:121:121,0:.,167.74,.	0/0:438:438,0:.,607.2,.	0/0:33:33,0:.,45.75,.	0/0:297:297,0:.,411.73,.	0/1:61:20,41:.,84.56,.	0/0:89:89,0:.,123.38,.	0/0:71:71,0:.,98.43,.	0/0:61:61,0:.,84.56,.	0/0:135:135,0:.,187.15,.	0/1:52:30,22:.,72.09,.
un	197567	4444	G	T	.	PASS	NS=18;AF=0.500,0.500	GT:DP:AD:GL	0/0:110:110,0:.,152.49,.	0/1:64:36,28:.,88.72,.	0/0:55:55,0:.,76.25,.	0/1:45:22,23:.,62.38,.	0/0:109:109,0:.,151.11,.	0/1:95:45,50:.,131.7,.	0/1:53:30,23:.,73.47,.	1/1:54:0,54:.,74.86,.	0/0:31:31,0:.,42.98,.	1/1:48:0,48:.,66.54,.	0/1:187:142,45:.,259.24,.	1/1:60:0,60:.,83.18,.	./.:0:.,.:.,.,.	1/1:17:0,17:.,23.57,.	0/1:32:25,7:.,44.36,.	0/1:20:12,8:.,27.73,.	0/1:12:6,6:.,16.64,.	0/0:60:60,0:.,83.18,.	1/1:13:0,13:.,18.02,.
un	197820	4450	T	C	.	PASS	NS=15;AF=0.900,0.100	GT:DP:AD:GL	1/1:114:0,114:.,158.04,.	0/0:40:40,0:.,55.45,.	./.:0:.,.:.,.,.	0/0:51:51,0:.,70.7,.	0/0:79:79,0:.,109.52,.	0/0:69:69,0:.,95.65,.	1/0:52:23,29:.,72.09,.	0/0:103:103,0:.,142.79,.	0/0:23:23,0:.,31.88,.	0/0:46:46,0:.,63.77,.	0/0:144:144,0:.,199.63,.	0/0:22:22,0:.,30.5,.	0/0:51:51,0:.,70.7,.	0/0:43:43,0:.,59.61,.	0/0:32:32,0:.,44.36,.	./.:0:.,.:.,.,.	./.:0:.,.:.,.,.	0/0:33:33,0:.,45.75,.	./.:0:.,.:.,.,.
un	197962	4453	C	T	.	PASS	NS=19;AF=0.947,0.053	GT:DP:AD:GL	1/1:107:0,107:.,148.33,.	0/0:100:100,0:.,138.63,.	0/0:62:62,0:.,85.95,.	0/0:59:59,0:.,81.79,.	0/0:144:144,0:.,199.63,.	0/0:83:83,0:.,115.06,.	0/0:87:87,0:.,120.61,.	0/0:313:313,0:.,433.91,.	0/0:119:119,0:.,164.97,.	0/0:143:143,0:.,198.24,.	0/0:289:289,0:.,400.64,.	0/0:22:22,0:.,30.5,.	0/0:299:299,0:.,414.5,.	0/0:145:145,0:.,201.01,.	0/0:105:105,0:.,145.56,.	0/0:91:91,0:.,126.15,.	0/0:63:63,0:.,87.34,.	0/0:161:161,0:.,223.19,.	0/0:149:149,0:.,206.56,.
un	198113	4456	A	C	.	PASS	NS=18;AF=0.694,0.306	GT:DP:AD:GL	1/1:93:0,93:.,128.93,.	0/1:29:19,10:.,40.2,.	./.:0:.,.:.,.,.	1/1:74:0,74:.,102.59,.	0/0:104:104,0:.,144.17,.	0/0:40:40,0:.,55.45,.	0/1:53:23,30:.,73.47,.	0/0:152:152,0:.,210.72,.	0/0:31:31,0:.,42.98,.	1/1:52:0,52:.,72.09,.	0/1:209:70,139:.,292.51,.	0/0:16:16,0:.,22.18,.	0/0:196:196,0:.,271.71,.	0/0:12:12,0:.,16.64,.	0/0:61:61,0:.,84.56,.	0/0:58:58,0:.,80.41,.	0/0:43:43,0:.,59.61,.	1/1:70:0,70:.,97.04,.	0/0:56:56,0:.,77.63,.
un	198228	4459	A	C	.	PASS	NS=16;AF=0.938,0.062	GT:DP:AD:GL	./.:133:.,.:.,.,.	0/0:29:29,0:.,40.2,.	./.:0:.,.:.,.,.	0/0:30:30,0:.,41.59,.	0/0:116:116,0:.,160.81,.	0/0:47:47,0:.,65.16,.	0/1:79:31,48:.,109.52,.	0/0:136:136,0:.,188.54,.	0/0:44:44,0:.,61,.	0/0:43:43,0:.,59.61,.	0/0:193:193,0:.,267.55,.	0/1:47:22,25:.,65.16,.	./.:0:.,.:.,.,.	0/0:106:106,0:.,146.95,.	0/0:69:69,0:.,95.65,.	0/0:80:80,0:.,110.9,.	0/0:45:45,0:.,62.38,.	0/0:139:139,0:.,192.69,.	0/0:57:57,0:.,79.02,.
un	198419	4463	C	T	.	PASS	NS=18;AF=0.889,0.111	GT:DP:AD:GL	0/0:194:194,0:.,268.94,.	0/0:142:142,0:.,196.85,.	./.:0:.,.:.,.,.	0/1:302:240,62:.,420.05,.	0/0:234:234,0:.,324.39,.	0/1:290:196,94:.,402.03,.	0/1:131:73,58:.,181.6,.	0/0:264:264,0:.,365.98,.	0/0:130:130,0:.,180.22,.	0/0:189:189,0:.,262.01,.	0/1:752:585,167:.,1048.04,.	0/0:93:93,0:.,128.93,.	0/0:391:391,0:.,542.04,.	0/0:157:157,0:.,217.65,.	0/0:95:95,0:.,131.7,.	0/0:165:165,0:.,228.74,.	0/0:76:76,0:.,105.36,.	0/0:290:290,0:.,402.03,.	0/0:148:148,0:.,205.17,.
un	198520	4465	C	T	.	PASS	NS=10;AF=0.900,0.100	GT:DP:AD:GL	0/0:17:17,0:.,23.57,.	0/0:10:10,0:.,13.86,.	./.:0:.,.:.,.,.	./.:0:.,.:.,.,.	1/1:29:0,29:.,40.2,.	./.:0:.,.:.,.,.	0/0:22:22,0:.,30.5,.	0/0:46:46,0:.,63.77,.	0/0:12:12,0:.,16.64,.	0/0:20:20,0:.,27.73,.	0/0:36:36,0:.,49.91,.	./.:0:.,.:.,.,.	./.:0:.,.:.,.,.	./.:0:.,.:.,.,.	0/0:19:19,0:.,26.34,.	./.:0:.,.:.,.,.	0/0:15:15,0:.,20.79,.	./.:0:.,.:.,.,.	./.:0:.,.:.,.,.
un	198628	4468	T	C	.	PASS	NS=18;AF=0.778,0.222	GT:DP:AD:GL	0/0:99:99,0:.,137.24,.	1/1:92:0,92:.,127.54,.	./.:0:.,.:.,.,.	0/0:31:31,0:.,42.98,.	0/0:106:106,0:.,146.95,.	1/0:79:41,38:.,109.52,.	1/0:54:22,32:.,74.86,.	0/0:248:248,0:.,343.8,.	0/0:54:54,0:.,74.86,.	1/0:40:22,18:.,55.45,.	0/0:245:245,0:.,339.64,.	0/0:35:35,0:.,48.52,.	0/0:189:189,0:.,262.01,.	0/0:88:88,0:.,121.99,.	0/0:61:61,0:.,84.56,.	0/0:68:68,0:.,94.27,.	0/0:42:42,0:.,58.22,.	1/1:130:0,130:.,180.22,.	1/0:64:37,27:.,88.72,.
un	198748	4470	G	C	.	PASS	NS=12;AF=0.917,0.083	GT:DP:AD:GL	0/0:77:77,0:.,106.74,.	./.:0:.,.:.,.,.	0/0:20:20,0:.,27.73,.	./.:0:.,.:.,.,.	./.:0:.,.:.,.,.	0/0:124:124,0:.,171.9,.	1/0:54:38,16:.,74.86,.	./.:0:.,.:.,.,.	./.:0:.,.:.,.,.	0/0:96:96,0:.,133.08,.	./.:0:.,.:.,.,.	./.:0:.,.:.,.,.	0/0:125:125,0:.,173.29,.	0/0:78:78,0:.,108.13,.	0/0:37:37,0:.,51.29,.	0/0:66:66,0:.,91.5,.	0/0:23:23,0:.,31.88,.	1/0:45:26,19:.,62.38,.	0/0:108:108,0:.,149.72,.
un	198768	4471	G	A	.	PASS	NS=18;AF=0.889,0.111	GT:DP:AD:GL	0/0:72:72,0:.,99.81,.	0/0:30:30,0:.,41.59,.	./.:0:.,.:.,.,.	1/1:15:0,15:.,20.79,.	0/0:40:40,0:.,55.45,.	0/0:34:34,0:.,47.13,.	1/1:37:0,37:.,51.29,.	0/0:70:70,0:.,97.04,.	0/0:48:48,0:.,66.54,.	0/0:23:23,0:.,31.88,.	0/0:142:142,0:.,196.85,.	0/0:35:35,0:.,48.52,.	0/0:111:111,0:.,153.88,.	0/0:57:57,0:.,79.02,.	0/0:14:14,0:.,19.41,.	0/0:37:37,0:.,51.29,.	0/0:23:23,0:.,31.88,.	0/0:28:28,0:.,38.82,.	0/0:54:54,0:.,74.86,.
un	198943	4475	A	T	.	PASS	NS=16;AF=0.938,0.062	GT:DP:AD:GL	0/0:46:46,0:.,63.77,.	0/0:50:50,0:.,69.31,.	./.:0:.,.:.,.,.	0/0:23:23,0:.,31.88,.	0/0:24:24,0:.,33.27,.	0/0:44:44,0:.,61,.	0/0:56:56,0:.,77.63,.	0/0:284:284,0:.,393.71,.	0/0:28:28,0:.,38.82,.	./.:0:.,.:.,.,.	0/0:190:190,0:.,263.4,.	0/0:31:31,0:.,42.98,.	1/1:68:0,68:.,94.27,.	0/0:59:59,0:.,81.79,.	0/0:48:48,0:.,66.54,.	0/0:37:37,0:.,51.29,.	0/0:27:27,0:.,37.43,.	0/0:39:39,0:.,54.07,.	./.:0:.,.:.,.,.
un	198984	4476	A	T	.	PASS	NS=18;AF=0.861,0.139	GT:DP:AD:GL	0/0:40:40,0:.,55.45,.	0/0:46:46,0:.,63.77,.	0/0:123:123,0:.,170.51,.	0/1:61:36,25:.,84.56,.	0/0:66:66,0:.,91.5,.	0/0:81:81,0:.,112.29,.	0/0:60:60,0:.,83.18,.	0/0:74:74,0:.,102.59,.	0/1:12:6,6:.,16.64,.	0/0:100:100,0:.,138.63,.	0/0:130:130,0:.,180.22,.	0/0:68:68,0:.,94.27,.	0/0:162:162,0:.,224.58,.	0/0:49:49,0:.,67.93,.	./.:33:.,.:.,.,.	0/1:39:23,16:.,54.07,.	0/0:23:23,0:.,31.88,.	1/1:95:0,95:.,131.7,.	0/0:40:40,0:.,55.45,.
un	199052	4477	G	A	.	PASS	NS=15;AF=0.933,0.067	GT:DP:AD:GL	1/1:85:0,85:.,117.84,.	0/0:34:34,0:.,47.13,.	./.:0:.,.:.,.,.	0/0:23:23,0:.,31.88,.	0/0:41:41,0:.,56.84,.	0/0:36:36,0:.,49.91,.	./.:0:.,.:.,.,.	0/0:124:124,0:.,171.9,.	0/0:32:32,0:.,44.36,.	0/0:78:78,0:.,108.13,.	0/0:233:233,0:.,323.01,.	./.:0:.,.:.,.,.	0/0:91:91,0:.,126.15,.	0/0:103:103,0:.,142.79,.	0/0:13:13,0:.,18.02,.	0/0:71:71,0:.,98.43,.	./.:0:.,.:.,.,.	0/0:27:27,0:.,37.43,.	0/0:27:27,0:.,37.43,.
un	199297	4483	T	C	.	PASS	NS=18;AF=0.694,0.306	GT:DP:AD:GL	0/0:200:200,0:.,277.26,.	0/0:81:81,0:.,112.29,.	./.:0:.,.:.,.,.	1/1:114:0,114:.,158.04,.	0/0:195:195,0:.,270.33,.	1/0:203:108,95:.,281.42,.	1/1:116:0,116:.,160.81,.	0/0:266:266,0:.,368.75,.	0/0:87:87,0:.,120.61,.	1/0:147:65,82:.,203.79,.	1/0:490:305,185:.,679.28,.	1/0:34:14,20:.,47.13,.	0/0:280:280,0:.,388.16,.	0/0:116:116,0:.,160.81,.	0/0:81:81,0:.,112.29,.	0/0:88:88,0:.,121.99,.	0/0:81:81,0:.,112.29,.	1/0:271:118,153:.,375.69,.	1/1:108:0,108:.,149.72,.
un	199498	4487	A	T	.	PASS	NS=11;AF=0.682,0.318	GT:DP:AD:GL	0/0:26:26,0:.,36.04,.	./.:0:.,.:.,.,.	0/0:24:24,0:.,33.27,.	./.:0:.,.:.,.,.	0/0:28:28,0:.,38.82,.	1/1:15:0,15:.,20.79,.	0/0:12:12,0:.,16.64,.	1/1:45:0,45:.,62.38,.	./.:0:.,.:.,.,.	./.:0:.,.:.,.,.	0/1:66:21,45:.,91.5,.	0/0:30:30,0:.,41.59,.	1/1:46:0,46:.,63.77,.	0/0:27:27,0:.,37.43,.	./.:0:.,.:.,.,.	./.:0:.,.:.,.,.	./.:0:.,.:.,.,.	./.:0:.,.:.,.,.	0/0:12:12,0:.,16.64,.
un	199593	4489	T	G	.	PASS	NS=18;AF=0.806,0.194	GT:DP:AD:GL	0/0:148:148,0:.,205.17,.	1/0:17:5,12:.,23.57,.	./.:0:.,.:.,.,.	0/0:76:76,0:.,105.36,.	1/0:100:59,41:.,138.63,.	0/0:25:25,0:.,34.66,.	1/0:13:4,9:.,18.02,.	1/0:140:91,49:.,194.08,.	0/0:18:18,0:.,24.95,.	1/0:30:15,15:.,41.59,.	1/0:111:62,49:.,153.88,.	0/0:38:38,0:.,52.68,.	0/0:76:76,0:.,105.36,.	0/0:22:22,0:.,30.5,.	0/0:26:26,0:.,36.04,.	1/0:25:11,14:.,34.66,.	0/0:16:16,0:.,22.18,.	0/0:12:12,0:.,16.64,.	0/0:29:29,0:.,40.2,.
un	199981	4498	G	A	.	PASS	NS=18;AF=0.944,0.056	GT:DP:AD:GL	0/0:105:105,0:.,145.56,.	0/0:60:60,0:.,83.18,.	./.:0:.,.:.,.,.	0/0:14:14,0:.,19.41,.	0/0:107:107,0:.,148.33,.	0/0:42:42,0:.,58.22,.	1/1:49:0,49:.,67.93,.	0/0:151:151,0:.,209.33,.	0/0:37:37,0:.,51.29,.	0/0:41:41,0:.,56.84,.	0/0:170:170,0:.,235.67,.	0/0:22:22,0:.,30.5,.	0/0:162:162,0:.,224.58,.	0/0:50:50,0:.,69.31,.	0/0:68:68,0:.,94.27,.	0/0:58:58,0:.,80.41,.	0/0:37:37,0:.,51.29,.	0/0:57:57,0:.,79.02,.	0/0:84:84,0:.,116.45,.
un	200079	4500	G	A	.	PASS	NS=18;AF=0.528,0.472	GT:DP:AD:GL	1/1:95:0,95:.,131.7,.	1/0:40:30,10:.,55.45,.	0/0:15:15,0:.,20.79,.	1/0:35:25,10:.,48.52,.	0/0:86:86,0:.,119.22,.	0/0:26:26,0:.,36.04,.	0/0:24:24,0:.,33.27,.	1/1:190:0,190:.,263.4,.	1/1:26:0,26:.,36.04,.	1/0:31:7,24:.,42.98,.	1/0:217:82,135:.,300.83,.	1/0:35:8,27:.,48.52,.	./.:0:.,.:.,.,.	1/1:42:0,42:.,58.22,.	1/0:52:34,18:.,72.09,.	1/0:37:29,8:.,51.29,.	1/1:21:0,21:.,29.11,.	0/0:61:61,0:.,84.56,.	0/0:46:46,0:.,63.77,.
un	200263	4504	T	G	.	PASS	NS=14;AF=0.500,0.500	GT:DP:AD:GL	0/0:35:35,0:.,48.52,.	1/0:34:22,12:.,47.13,.	./.:0:.,.:.,.,.	1/1:69:0,69:.,95.65,.	0/0:18:18,0:.,24.95,.	1/1:12:0,12:.,16.64,.	1/1:42:0,42:.,58.22,.	0/0:64:64,0:.,88.72,.	0/0:24:24,0:.,33.27,.	1/1:23:0,23:.,31.88,.	1/0:129:52,77:.,178.83,.	0/0:24:24,0:.,33.27,.	./.:0:.,.:.,.,.	./.:0:.,.:.,.,.	1/0:15:8,7:.,20.79,.	./.:0:.,.:.,.,.	1/0:10:7,3:.,13.86,.	./.:0:.,.:.,.,.	1/1:80:0,80:.,110.9,.
un	200462	4509	C	A	.	PASS	NS=18;AF=0.778,0.222	GT:DP:AD:GL	0/0:49:49,0:.,67.93,.	0/0:42:42,0:.,58.22,.	1/0:12:8,4:.,16.64,.	1/0:29:12,17:.,40.2,.	0/0:52:52,0:.,72.09,.	0/0:10:10,0:.,13.86,.	0/0:31:31,0:.,42.98,.	0/0:45:45,0:.,62.38,.	0/0:28:28,0:.,38.82,.	0/0:23:23,0:.,31.88,.	0/0:128:128,0:.,177.45,.	1/1:27:0,27:.,37.43,.	0/0:96:96,0:.,133.08,.	./.:0:.,.:.,.,.	1/1:34:0,34:.,47.13,.	0/0:48:48,0:.,66.54,.	0/0:18:18,0:.,24.95,.	1/1:10:0,10:.,13.86,.	0/0:19:19,0:.,26.34,.
un	200698	4514	A	T	.	PASS	NS=17;AF=0.500,0.500	GT:DP:AD:GL	0/1:96:23,73:.,133.08,.	0/1:124:88,36:.,171.9,.	./.:0:.,.:.,.,.	0/1:59:19,40:.,81.79,.	0/1:104:57,47:.,144.17,.	0/1:102:40,62:.,141.4,.	0/1:74:44,30:.,102.59,.	0/1:109:74,35:.,151.11,.	0/1:52:32,20:.,72.09,.	0/1:50:24,26:.,69.31,.	0/1:353:138,215:.,489.36,.	0/1:80:33,47:.,110.9,.	./.:0:.,.:.,.,.	0/1:147:96,51:.,203.79,.	0/1:44:22,22:.,61,.	0/1:97:65,32:.,134.47,.	0/1:45:25,20:.,62.38,.	0/1:120:49,71:.,166.36,.	0/1:85:33,52:.,117.84,.
un	200733	4515	C	G	.	PASS	NS=17;AF=0.941,0.059	GT:DP:AD:GL	./.:92:.,.:.,.,.	0/0:30:30,0:.,41.59,.	./.:0:.,.:.,.,.	0/0:49:49,0:.,67.93,.	0/1:84:47,37:.,116.45,.	0/0:70:70,0:.,97.04,.	0/0:73:73,0:.,101.2,.	0/1:70:53,17:.,97.04,.	0/0:34:34,0:.,47.13,.	0/0:61:61,0:.,84.56,.	0/0:235:235,0:.,325.78,.	0/0:31:31,0:.,42.98,.	0/0:166:166,0:.,230.12,.	0/0:35:35,0:.,48.52,.	0/0:68:68,0:.,94.27,.	0/0:48:48,0:.,66.54,.	0/0:27:27,0:.,37.43,.	0/0:61:61,0:.,84.56,.	0/0:55:55,0:.,76.25,.
un	200794	4516	A	T	.	PASS	NS=13;AF=0.538,0.462	GT:DP:AD:GL	1/1:69:0,69:.,95.65,.	./.:0:.,.:.,.,.	./.:0:.,.:.,.,.	./.:0:.,.:.,.,.	1/1:57:0,57:.,79.02,.	./.:0:.,.:.,.,.	1/1:37:0,37:.,51.29,.	1/1:64:0,64:.,88.72,.	0/0:21:21,0:.,29.11,.	1/1:19:0,19:.,26.34,.	0/0:108:108,0:.,149.72,.	0/1:37:20,17:.,51.29,.	0/0:93:93,0:.,128.93,.	./.:0:.,.:.,.,.	0/0:16:16,0:.,22.18,.	0/1:38:24,14:.,52.68,.	0/0:20:20,0:.,27.73,.	0/0:38:38,0:.,52.68,.	./.:0:.,.:.,.,.
un	201085	4523	C	T	.	PASS	NS=12;AF=0.625,0.375	GT:DP:AD:GL	0/1:51:27,24:.,70.7,.	0/1:79:50,29:.,109.52,.	./.:0:.,.:.,.,.	1/1:30:0,30:.,44.36,.	0/0:43:43,0:.,59.61,.	./.:0:.,.:.,.,.	1/1:14:0,14:.,19.41,.	./.:0:.,.:.,.,.	./.:28:.,.:.,.,.	./.:51:.,.:.,.,.	./.:0:.,.:.,.,.	0/0:12:12,0:.,16.64,.	./.:0:.,.:.,.,.	0/0:53:53,0:.,73.47,.	0/0:68:68,0:.,94.27,.	0/1:65:30,35:.,90.11,.	0/0:17:17,0:.,23.57,.	1/1:96:0,96:.,138.63,.	0/0:82:82,0:.,113.68,.
un	201207	4525	G	A	.	PASS	NS=10;AF=0.950,0.050	GT:DP:AD:GL	1/0:55:33,22:.,76.25,.	./.:0:.,.:.,.,.	./.:0:.,.:.,.,.	./.:0:.,.:.,.,.	./.:0:.,.:.,.,.	0/0:93:93,0:.,128.93,.	0/0:59:59,0:.,81.79,.	./.:0:.,.:.,.,.	./.:0:.,.:.,.,.	0/0:89:89,0:.,123.38,.	./.:0:.,.:.,.,.	./.:0:.,.:.,.,.	0/0:136:136,0:.,188.54,.	0/0:40:40,0:.,55.45,.	0/0:47:47,0:.,65.16,.	0/0:48:48,0:.,66.54,.	./.:0:.,.:.,.,.	0/0:29:29,0:.,40.2,.	0/0:13:13,0:.,18.02,.
un	201225	4526	G	A	.	PASS	NS=18;AF=0.889,0.111	GT:DP:AD:GL	0/0:154:154,0:.,213.49,.	0/0:46:46,0:.,63.77,.	0/0:29:29,0:.,40.2,.	./.:0:.,.:.,.,.	1/0:100:64,36:.,138.63,.	0/0:92:92,0:.,127.54,.	0/0:15:15,0:.,20.79,.	1/0:136:82,54:.,188.54,.	0/0:62:62,0:.,85.95,.	0/0:69:69,0:.,95.65,.	0/0:259:259,0:.,359.05,.	1/0:46:21,25:.,63.77,.	0/0:230:230,0:.,318.85,.	0/0:42:42,0:.,58.22,.	1/0:64:43,21:.,88.72,.	0/0:54:54,0:.,74.86,.	0/0:56:56,0:.,77.63,.	0/0:94:94,0:.,130.31,.	0/0:90:90,0:.,124.77,.
un	201590	4534	G	A	.	PASS	NS=18;AF=0.944,0.056	GT:DP:AD:GL	1/0:66:40,26:.,91.5,.	0/0:68:68,0:.,94.27,.	./.:0:.,.:.,.,.	0/0:40:40,0:.,55.45,.	0/0:82:82,0:.,113.68,.	0/0:43:43,0:.,59.61,.	0/0:44:44,0:.,61,.	0/0:33:33,0:.,45.75,.	0/0:21:21,0:.,29.11,.	0/0:122:122,0:.,169.13,.	0/0:237:237,0:.,328.55,.	1/0:44:19,25:.,61,.	0/0:117:117,0:.,162.2,.	0/0:40:40,0:.,55.45,.	0/0:45:45,0:.,62.38,.	0/0:61:61,0:.,84.56,.	0/0:20:20,0:.,27.73,.	0/0:67:67,0:.,92.88,.	0/0:50:50,0:.,69.31,.
un	201779	4538	C	T	.	PASS	NS=15;AF=0.733,0.267	GT:DP:AD:GL	0/0:76:76,0:.,105.36,.	0/0:33:33,0:.,45.75,.	./.:0:.,.:.,.,.	0/0:42:42,0:.,58.22,.	0/0:91:91,0:.,126.15,.	0/1:54:38,16:.,74.86,.	0/0:57:57,0:.,79.02,.	0/1:187:126,61:.,259.24,.	0/1:27:18,9:.,37.43,.	0/0:20:20,0:.,27.73,.	0/1:221:126,95:.,307.76,.	0/0:18:18,0:.,24.95,.	./.:0:.,.:.,.,.	0/1:27:13,14:.,37.43,.	0/1:49:38,11:.,67.93,.	0/1:50:24,26:.,69.31,.	./.:0:.,.:.,.,.	0/1:19:7,12:.,26.34,.	./.:0:.,.:.,.,.
un	202037	4544	T	G	.	PASS	NS=19;AF=0.895,0.105	GT:DP:AD:GL	0/0:77:77,0:.,106.74,.	0/0:16:16,0:.,22.18,.	1/1:59:0,59:.,81.79,.	0/0:47:47,0:.,65.16,.	0/0:43:43,0:.,59.61,.	1/0:73:50,23:.,101.2,.	0/0:38:38,0:.,52.68,.	0/0:58:58,0:.,80.41,.	0/0:23:23,0:.,31.88,.	0/0:86:86,0:.,119.22,.	0/0:159:159,0:.,220.42,.	0/0:33:33,0:.,45.75,.	0/0:127:127,0:.,176.06,.	0/0:40:40,0:.,55.45,.	0/0:41:41,0:.,56.84,.	0/0:34:34,0:.,47.13,.	0/0:17:17,0:.,23.57,.	0/0:43:43,0:.,59.61,.	1/0:64:34,30:.,88.72,.
un	202157	4547	C	A	.	PASS	NS=16;AF=0.938,0.062	GT:DP:AD:GL	0/0:130:130,0:.,180.22,.	0/0:83:83,0:.,115.06,.	./.:0:.,.:.,.,.	0/0:73:73,0:.,101.2,.	0/0:106:106,0:.,151.11,.	0/0:114:114,0:.,158.04,.	0/0:121:121,0:.,167.74,.	1/0:143:89,54:.,198.24,.	0/0:92:92,0:.,127.54,.	0/0:180:180,0:.,249.53,.	1/0:540:368,172:.,758.3,.	0/0:24:24,0:.,36.04,.	./.:0:.,.:.,.,.	0/0:146:146,0:.,202.4,.	0/0:46:46,0:.,63.77,.	./.:0:.,.:.,.,.	0/0:85:85,0:.,117.84,.	0/0:189:189,0:.,262.01,.	0/0:90:90,0:.,124.77,.
un	202203	4548	C	T	.	PASS	NS=17;AF=0.882,0.118	GT:DP:AD:GL	0/0:91:91,0:.,126.15,.	0/0:24:24,0:.,33.27,.	./.:0:.,.:.,.,.	0/0:47:47,0:.,65.16,.	1/1:27:0,27:.,37.43,.	0/0:38:38,0:.,52.68,.	0/0:39:39,0:.,54.07,.	0/0:101:101,0:.,140.02,.	0/0:25:25,0:.,34.66,.	./.:0:.,.:.,.,.	0/0:86:86,0:.,119.22,.	1/1:28:0,28:.,38.82,.	0/0:79:79,0:.,109.52,.	0/0:27:27,0:.,37.43,.	0/0:18:18,0:.,24.95,.	0/0:17:17,0:.,23.57,.	0/0:10:10,0:.,13.86,.	0/0:18:18,0:.,24.95,.	0/0:49:49,0:.,67.93,.
un	202362	4551	C	T	.	PASS	NS=19;AF=0.658,0.342	GT:DP:AD:GL	0/0:83:83,0:.,115.06,.	0/0:88:88,0:.,121.99,.	0/0:95:95,0:.,131.7,.	0/0:47:47,0:.,65.16,.	0/0:125:125,0:.,173.29,.	1/1:179:0,179:.,248.15,.	0/0:113:113,0:.,156.65,.	0/1:191:94,97:.,264.78,.	0/0:41:41,0:.,56.84,.	0/0:75:75,0:.,103.97,.	1/1:334:0,334:.,463.02,.	0/0:38:38,0:.,52.68,.	1/1:262:0,262:.,363.21,.	1/1:67:0,67:.,92.88,.	0/1:75:18,57:.,103.97,.	0/0:73:73,0:.,101.2,.	0/0:40:40,0:.,55.45,.	0/1:183:89,94:.,253.69,.	1/1:97:0,97:.,134.47,.
un	202424	4553	C	T	.	PASS	NS=15;AF=0.833,0.167	GT:DP:AD:GL	0/0:70:70,0:.,97.04,.	./.:43:.,.:.,.,.	./.:0:.,.:.,.,.	0/0:59:59,0:.,81.79,.	0/0:104:104,0:.,144.17,.	1/1:67:0,67:.,92.88,.	0/0:24:24,0:.,33.27,.	0/0:186:186,0:.,257.85,.	0/0:24:24,0:.,33.27,.	0/1:62:13,49:.,85.95,.	0/1:192:91,101:.,266.17,.	0/0:11:11,0:.,15.25,.	./.:0:.,.:.,.,.	0/1:18:11,7:.,24.95,.	0/0:26:26,0:.,36.04,.	0/0:57:57,0:.,79.02,.	0/0:25:25,0:.,34.66,.	0/0:46:46,0:.,63.77,.	./.:29:.,.:.,.,.
un	202620	4557	A	G	.	PASS	NS=16;AF=0.594,0.406	GT:DP:AD:GL	1/1:86:0,86:.,119.22,.	0/0:45:45,0:.,62.38,.	./.:0:.,.:.,.,.	0/0:54:54,0:.,74.86,.	0/1:63:44,19:.,88.72,.	0/0:86:86,0:.,119.22,.	0/0:70:70,0:.,97.04,.	1/1:158:0,158:.,219.03,.	1/1:43:0,43:.,59.61,.	0/0:68:68,0:.,94.27,.	0/1:228:165,63:.,316.08,.	0/1:40:25,15:.,55.45,.	./.:0:.,.:.,.,.	1/1:41:0,41:.,56.84,.	0/0:60:60,0:.,83.18,.	1/1:57:0,57:.,79.02,.	0/0:27:27,0:.,37.43,.	0/0:38:38,0:.,52.68,.	./.:51:.,.:.,.,.
un	202650	4558	T	C	.	PASS	NS=17;AF=0.529,0.471	GT:DP:AD:GL	1/0:39:24,15:.,54.07,.	1/1:34:0,34:.,47.13,.	./.:0:.,.:.,.,.	1/1:18:0,18:.,24.95,.	1/1:40:0,40:.,55.45,.	1/0:15:10,5:.,20.79,.	0/0:28:28,0:.,38.82,.	0/0:83:83,0:.,115.06,.	0/0:29:29,0:.,40.2,.	1/1:46:0,46:.,63.77,.	0/0:120:120,0:.,166.36,.	1/0:44:22,22:.,61,.	./.:0:.,.:.,.,.	0/0:84:84,0:.,116.45,.	1/0:24:16,8:.,33.27,.	0/0:41:41,0:.,56.84,.	1/1:17:0,17:.,23.57,.	1/1:77:0,77:.,106.74,.	0/0:69:69,0:.,95.65,.
un	202702	4559	T	G	.	PASS	NS=13;AF=0.923,0.077	GT:DP:AD:GL	0/0:67:67,0:.,92.88,.	1/0:77:49,28:.,106.74,.	./.:0:.,.:.,.,.	./.:0:.,.:.,.,.	0/0:31:31,0:.,108.13,.	0/0:86:86,0:.,119.22,.	1/0:39:16,23:.,54.07,.	./.:0:.,.:.,.,.	0/0:39:39,0:.,54.07,.	0/0:36:36,0:.,49.91,.	./.:0:.,.:.,.,.	./.:0:.,.:.,.,.	./.:0:.,.:.,.,.	0/0:78:78,0:.,108.13,.	0/0:44:44,0:.,61,.	0/0:30:30,0:.,41.59,.	0/0:25:25,0:.,34.66,.	0/0:58:58,0:.,80.41,.	0/0:95:95,0:.,131.7,.
un	202877	4563	A	G	.	PASS	NS=11;AF=0.636,0.364	GT:DP:AD:GL	1/1:40:0,40:.,55.45,.	0/0:153:153,0:.,212.1,.	./.:0:.,.:.,.,.	./.:0:.,.:.,.,.	./.:0:.,.:.,.,.	./.:0:.,.:.,.,.	./.:0:.,.:.,.,.	1/1:211:0,211:.,292.51,.	1/1:44:0,44:.,61,.	0/0:13:13,0:.,18.02,.	./.:14:.,.:.,.,.	0/0:53:53,0:.,73.47,.	./.:0:.,.:.,.,.	0/0:83:83,0:.,115.06,.	1/1:25:0,25:.,34.66,.	./.:0:.,.:.,.,.	0/0:51:51,0:.,70.7,.	0/0:10:10,0:.,13.86,.	0/0:27:27,0:.,37.43,.
un	202978	4565	G	A	.	PASS	NS=15;AF=0.900,0.100	GT:DP:AD:GL	1/1:96:0,96:.,133.08,.	./.:0:.,.:.,.,.	./.:0:.,.:.,.,.	0/0:45:45,0:.,62.38,.	0/0:26:26,0:.,36.04,.	0/0:15:15,0:.,20.79,.	0/0:25:25,0:.,34.66,.	0/0:50:50,0:.,69.31,.	0/0:10:10,0:.,13.86,.	./.:0:.,.:.,.,.	0/0:51:51,0:.,70.7,.	0/0:38:38,0:.,52.68,.	1/0:14:10,4:.,19.41,.	0/0:14:14,0:.,19.41,.	0/0:17:17,0:.,23.57,.	0/0:15:15,0:.,20.79,.	0/0:28:28,0:.,38.82,.	./.:0:.,.:.,.,.	0/0:35:35,0:.,48.52,.
un	203152	4569	C	T	.	PASS	NS=18;AF=0.833,0.167	GT:DP:AD:GL	1/1:50:0,50:.,69.31,.	0/0:38:38,0:.,52.68,.	./.:0:.,.:.,.,.	0/0:28:28,0:.,38.82,.	0/0:20:20,0:.,27.73,.	0/0:83:83,0:.,115.06,.	0/0:29:29,0:.,40.2,.	0/1:130:90,40:.,180.22,.	0/1:23:11,12:.,31.88,.	0/0:23:23,0:.,31.88,.	0/0:234:234,0:.,324.39,.	0/0:21:21,0:.,29.11,.	0/0:142:142,0:.,196.85,.	0/1:66:28,38:.,91.5,.	0/0:24:24,0:.,33.27,.	0/1:20:10,10:.,27.73,.	0/0:12:12,0:.,16.64,.	0/0:22:22,0:.,30.5,.	0/0:10:10,0:.,13.86,.
un	203282	4572	T	A	.	PASS	NS=18;AF=0.639,0.361	GT:DP:AD:GL	1/0:474:335,139:.,657.1,.	1/0:150:61,89:.,207.94,.	./.:0:.,.:.,.,.	1/0:155:63,92:.,214.88,.	0/0:525:525,0:.,727.8,.	1/0:256:116,140:.,354.89,.	0/0:121:121,0:.,167.74,.	0/0:530:530,0:.,734.74,.	0/0:273:273,0:.,378.46,.	1/1:195:0,195:.,270.33,.	1/0:968:497,471:.,1341.93,.	1/0:60:26,34:.,83.18,.	0/0:499:499,0:.,691.76,.	1/0:312:151,161:.,432.52,.	1/0:180:136,44:.,249.53,.	0/0:382:382,0:.,529.56,.	0/0:193:193,0:.,267.55,.	1/1:196:0,196:.,271.71,.	1/0:252:133,119:.,349.35,.
un	203664	4580	A	C	.	PASS	NS=14;AF=0.571,0.429	GT:DP:AD:GL	1/1:34:0,34:.,47.13,.	0/1:27:6,21:.,37.43,.	./.:0:.,.:.,.,.	1/1:47:0,47:.,65.16,.	1/1:33:0,33:.,45.75,.	0/0:35:35,0:.,48.52,.	0/0:26:26,0:.,36.04,.	./.:0:.,.:.,.,.	./.:0:.,.:.,.,.	0/0:16:16,0:.,22.18,.	0/1:95:36,59:.,131.7,.	1/1:21:0,21:.,29.11,.	0/1:89:34,55:.,123.38,.	0/0:23:23,0:.,31.88,.	./.:0:.,.:.,.,.	0/1:36:8,28:.,49.91,.	0/0:19:19,0:.,26.34,.	./.:0:.,.:.,.,.	0/0:47:47,0:.,65.16,.
un	203793	4583	C	T	.	PASS	NS=17;AF=0.735,0.265	GT:DP:AD:GL	0/0:169:169,0:.,234.28,.	0/1:45:23,22:.,62.38,.	./.:0:.,.:.,.,.	1/1:107:0,107:.,148.33,.	0/0:138:138,0:.,191.31,.	0/0:209:209,0:.,289.74,.	1/1:56:0,56:.,77.63,.	0/0:422:422,0:.,585.02,.	0/0:89:89,0:.,123.38,.	0/1:116:33,83:.,160.81,.	0/0:372:372,0:.,515.7,.	0/0:17:17,0:.,23.57,.	./.:0:.,.:.,.,.	0/0:131:131,0:.,181.6,.	0/1:80:31,49:.,110.9,.	0/0:68:68,0:.,94.27,.	0/1:63:28,35:.,87.34,.	0/1:58:45,13:.,80.41,.	0/0:42:42,0:.,58.22,.
un	203913	4586	G	A	.	PASS	NS=18;AF=0.917,0.083	GT:DP:AD:GL	0/0:56:56,0:.,77.63,.	0/0:15:15,0:.,20.79,.	./.:0:.,.:.,.,.	1/1:48:0,48:.,66.54,.	0/0:75:75,0:.,103.97,.	0/0:18:18,0:.,24.95,.	0/0:50:50,0:.,69.31,.	0/0:91:91,0:.,126.15,.	0/0:35:35,0:.,48.52,.	1/0:61:37,24:.,84.56,.	0/0:191:191,0:.,264.78,.	0/0:28:28,0:.,38.82,.	0/0:164:164,0:.,227.35,.	0/0:24:24,0:.,33.27,.	0/0:21:21,0:.,29.11,.	0/0:42:42,0:.,58.22,.	0/0:40:40,0:.,55.45,.	0/0:93:93,0:.,128.93,.	0/0:40:40,0:.,55.45,.
un	204188	4592	G	A	.	PASS	NS=19;AF=0.921,0.079	GT:DP:AD:GL	0/0:56:56,0:.,77.63,.	0/0:28:28,0:.,38.82,.	0/0:33:33,0:.,45.75,.	1/0:52:35,17:.,72.09,.	0/0:60:60,0:.,83.18,.	0/0:44:44,0:.,61,.	1/1:39:0,39:.,54.07,.	0/0:50:50,0:.,69.31,.	0/0:32:32,0:.,44.36,.	0/0:16:16,0:.,22.18,.	0/0:134:134,0:.,185.76,.	0/0:30:30,0:.,41.59,.	0/0:114:114,0:.,158.04,.	0/0:27:27,0:.,37.43,.	0/0:24:24,0:.,33.27,.	0/0:34:34,0:.,47.13,.	0/0:31:31,0:.,42.98,.	0/0:44:44,0:.,61,.	0/0:29:29,0:.,40.2,.
un	204292	4594	A	C	.	PASS	NS=16;AF=0.906,0.094	GT:DP:AD:GL	0/0:61:61,0:.,84.56,.	./.:0:.,.:.,.,.	./.:0:.,.:.,.,.	0/0:12:12,0:.,16.64,.	0/0:64:64,0:.,88.72,.	0/0:49:49,0:.,67.93,.	0/0:17:17,0:.,23.57,.	0/0:123:123,0:.,170.51,.	0/1:15:11,4:.,20.79,.	0/0:42:42,0:.,58.22,.	0/0:133:133,0:.,184.38,.	0/0:25:25,0:.,34.66,.	0/0:105:105,0:.,145.56,.	0/0:28:28,0:.,38.82,.	0/0:39:39,0:.,54.07,.	0/0:55:55,0:.,76.25,.	0/0:16:16,0:.,22.18,.	1/1:22:0,22:.,30.5,.	./.:0:.,.:.,.,.
un	204385	4596	G	A	.	PASS	NS=12;AF=0.875,0.125	GT:DP:AD:GL	0/0:57:57,0:.,79.02,.	./.:0:.,.:.,.,.	0/0:32:32,0:.,44.36,.	./.:0:.,.:.,.,.	./.:0:.,.:.,.,.	1/1:48:0,48:.,66.54,.	0/0:21:21,0:.,29.11,.	./.:0:.,.:.,.,.	./.:0:.,.:.,.,.	0/0:26:26,0:.,36.04,.	./.:0:.,.:.,.,.	./.:0:.,.:.,.,.	0/0:85:85,0:.,117.84,.	0/0:16:16,0:.,22.18,.	0/0:30:30,0:.,41.59,.	0/0:33:33,0:.,45.75,.	0/0:15:15,0:.,20.79,.	0/0:24:24,0:.,33.27,.	1/0:14:7,7:.,19.41,.
un	204410	4597	C	T	.	PASS	NS=16;AF=0.812,0.188	GT:DP:AD:GL	1/1:63:0,63:.,87.34,.	0/0:13:13,0:.,18.02,.	./.:0:.,.:.,.,.	0/1:46:20,26:.,63.77,.	0/1:67:23,44:.,92.88,.	0/0:21:21,0:.,29.11,.	0/1:23:15,8:.,31.88,.	0/0:66:66,0:.,91.5,.	./.:0:.,.:.,.,.	0/0:51:51,0:.,70.7,.	0/0:115:115,0:.,159.42,.	0/1:32:14,18:.,44.36,.	0/0:91:91,0:.,126.15,.	0/0:40:40,0:.,55.45,.	./.:12:.,.:.,.,.	0/0:26:26,0:.,36.04,.	0/0:13:13,0:.,18.02,.	0/0:48:48,0:.,66.54,.	0/0:29:29,0:.,40.2,.
un	204580	4601	G	A	.	PASS	NS=19;AF=0.921,0.079	GT:DP:AD:GL	1/0:315:230,85:.,436.68,.	0/0:58:58,0:.,80.41,.	0/0:14:14,0:.,19.41,.	0/0:110:110,0:.,152.49,.	1/0:182:121,61:.,252.31,.	0/0:90:90,0:.,124.77,.	0/0:52:52,0:.,72.09,.	0/0:232:232,0:.,321.62,.	0/0:70:70,0:.,97.04,.	0/0:61:61,0:.,84.56,.	0/0:417:417,0:.,578.08,.	0/0:89:89,0:.,123.38,.	0/0:179:179,0:.,248.15,.	0/0:269:269,0:.,372.91,.	0/0:53:53,0:.,73.47,.	0/0:84:84,0:.,116.45,.	0/0:89:89,0:.,123.38,.	1/0:239:112,127:.,413.12,.	0/0:75:75,0:.,103.97,.
un	204653	4602	C	T	.	PASS	NS=18;AF=0.750,0.250	GT:DP:AD:GL	0/0:80:80,0:.,110.9,.	0/1:36:28,8:.,49.91,.	./.:0:.,.:.,.,.	0/0:59:59,0:.,81.79,.	0/0:101:101,0:.,140.02,.	1/1:112:0,112:.,155.26,.	0/0:61:61,0:.,84.56,.	0/0:112:112,0:.,155.26,.	0/0:43:43,0:.,59.61,.	0/0:36:36,0:.,49.91,.	0/1:204:106,98:.,282.8,.	0/0:42:42,0:.,58.22,.	1/1:151:0,151:.,209.33,.	1/1:53:0,53:.,73.47,.	0/0:30:30,0:.,41.59,.	0/0:52:52,0:.,72.09,.	0/0:17:17,0:.,23.57,.	0/1:101:61,40:.,140.02,.	0/0:26:26,0:.,36.04,.
un	204742	4604	A	T	.	PASS	NS=19;AF=0.711,0.289	GT:DP:AD:GL	0/0:72:72,0:.,99.81,.	0/0:36:36,0:.,49.91,.	0/0:19:19,0:.,26.34,.	0/1:59:34,25:.,81.79,.	0/0:83:83,0:.,115.06,.	0/1:56:26,30:.,77.63,.	1/1:28:0,28:.,38.82,.	0/0:106:106,0:.,146.95,.	0/0:67:67,0:.,92.88,.	0/1:51:15,36:.,70.7,.	1/1:200:0,200:.,277.26,.	0/0:20:20,0:.,27.73,.	0/1:139:77,62:.,192.69,.	1/1:22:0,22:.,30.5,.	0/0:30:30,0:.,41.59,.	0/0:63:63,0:.,87.34,.	0/0:27:27,0:.,37.43,.	0/1:30:10,20:.,41.59,.	0/0:11:11,0:.,15.25,.
un	204753	4605	A	G	.	PASS	NS=15;AF=0.600,0.400	GT:DP:AD:GL	0/0:71:71,0:.,98.43,.	./.:0:.,.:.,.,.	./.:0:.,.:.,.,.	1/1:107:0,107:.,148.33,.	0/0:87:87,0:.,120.61,.	1/1:108:0,108:.,149.72,.	./.:0:.,.:.,.,.	0/0:166:166,0:.,230.12,.	0/0:26:26,0:.,36.04,.	1/1:81:0,81:.,112.29,.	1/1:210:0,210:.,291.12,.	0/0:36:36,0:.,49.91,.	./.:0:.,.:.,.,.	0/0:55:55,0:.,76.25,.	0/0:56:56,0:.,77.63,.	0/0:46:46,0:.,63.77,.	0/0:26:26,0:.,36.04,.	1/1:18:0,18:.,24.95,.	1/1:43:0,43:.,59.61,.
un	204873	4607	C	T	.	PASS	NS=14;AF=0.536,0.464	GT:DP:AD:GL	0/0:37:37,0:.,51.29,.	./.:0:.,.:.,.,.	./.:0:.,.:.,.,.	1/1:58:0,58:.,80.41,.	0/0:34:34,0:.,47.13,.	0/1:14:7,7:.,19.41,.	1/1:36:0,36:.,49.91,.	0/1:68:22,46:.,95.65,.	1/1:21:0,21:.,29.11,.	0/1:27:9,18:.,37.43,.	0/0:66:66,0:.,91.5,.	0/0:39:39,0:.,54.07,.	./.:0:.,.:.,.,.	0/1:22:12,10:.,33.27,.	0/1:25:13,12:.,34.66,.	./.:17:.,.:.,.,.	1/1:10:0,10:.,13.86,.	./.:0:.,.:.,.,.	0/0:16:16,0:.,22.18,.
un	204943	4609	C	T	.	PASS	NS=10;AF=0.900,0.100	GT:DP:AD:GL	0/0:76:76,0:.,105.36,.	./.:10:.,.:.,.,.	./.:0:.,.:.,.,.	./.:0:.,.:.,.,.	./.:0:.,.:.,.,.	0/0:112:112,0:.,155.26,.	1/1:78:0,78:.,108.13,.	./.:0:.,.:.,.,.	0/0:83:83,0:.,115.06,.	0/0:60:60,0:.,83.18,.	0/0:661:661,0:.,916.34,.	0/0:44:44,0:.,61,.	./.:0:.,.:.,.,.	0/0:116:116,0:.,160.81,.	0/0:77:77,0:.,106.74,.	./.:0:.,.:.,.,.	./.:0:.,.:.,.,.	0/0:105:105,0:.,145.56,.	./.:0:.,.:.,.,.
un	205073	4612	A	G	.	PASS	NS=17;AF=0.676,0.324	GT:DP:AD:GL	1/1:33:0,33:.,45.75,.	0/0:32:32,0:.,44.36,.	./.:0:.,.:.,.,.	0/0:36:36,0:.,49.91,.	0/1:46:36,10:.,63.77,.	0/1:78:40,38:.,108.13,.	0/0:83:83,0:.,115.06,.	0/1:139:51,88:.,192.69,.	0/1:30:9,21:.,41.59,.	0/0:73:73,0:.,101.2,.	0/1:266:144,122:.,368.75,.	1/1:15:0,15:.,20.79,.	0/0:129:129,0:.,178.83,.	0/0:54:54,0:.,74.86,.	0/1:23:11,12:.,31.88,.	0/0:40:40,0:.,55.45,.	./.:0:.,.:.,.,.	0/1:62:46,16:.,85.95,.	0/0:31:31,0:.,42.98,.
un	205416	4619	C	G	.	PASS	NS=18;AF=0.944,0.056	GT:DP:AD:GL	0/0:119:119,0:.,164.97,.	0/0:137:137,0:.,189.92,.	./.:0:.,.:.,.,.	0/0:113:113,0:.,156.65,.	1/1:106:0,106:.,146.95,.	0/0:187:187,0:.,259.24,.	0/0:69:69,0:.,95.65,.	0/0:183:183,0:.,253.69,.	0/0:57:57,0:.,79.02,.	0/0:95:95,0:.,131.7,.	0/0:372:372,0:.,515.7,.	0/0:31:31,0:.,42.98,.	0/0:223:223,0:.,309.14,.	0/0:122:122,0:.,169.13,.	0/0:28:28,0:.,38.82,.	0/0:50:50,0:.,69.31,.	0/0:42:42,0:.,58.22,.	0/0:116:116,0:.,160.81,.	0/0:53:53,0:.,73.47,.
un	205439	4620	A	G	.	PASS	NS=19;AF=0.789,0.211	GT:DP:AD:GL	0/1:78:32,46:.,108.13,.	0/0:31:31,0:.,42.98,.	0/0:33:33,0:.,45.75,.	0/0:10:10,0:.,13.86,.	0/0:95:95,0:.,131.7,.	0/0:73:73,0:.,101.2,.	0/0:49:49,0:.,67.93,.	0/0:65:65,0:.,90.11,.	0/0:27:27,0:.,37.43,.	1/1:81:0,81:.,112.29,.	0/1:191:86,105:.,264.78,.	0/0:29:29,0:.,40.2,.	0/0:111:111,0:.,153.88,.	0/0:56:56,0:.,77.63,.	0/0:23:23,0:.,31.88,.	0/0:61:61,0:.,84.56,.	0/0:37:37,0:.,51.29,.	1/1:62:0,62:.,85.95,.	1/1:88:0,88:.,121.99,.
un	205527	4622	C	T	.	PASS	NS=14;AF=0.929,0.071	GT:DP:AD:GL	0/0:40:40,0:.,55.45,.	./.:0:.,.:.,.,.	./.:0:.,.:.,.,.	0/0:58:58,0:.,80.41,.	1/1:27:0,27:.,37.43,.	0/0:15:15,0:.,20.79,.	./.:0:.,.:.,.,.	0/0:70:70,0:.,97.04,.	./.:0:.,.:.,.,.	0/0:25:25,0:.,34.66,.	0/0:135:135,0:.,187.15,.	0/0:18:18,0:.,24.95,.	0/0:81:81,0:.,112.29,.	0/0:10:10,0:.,13.86,.	0/0:26:26,0:.,36.04,.	0/0:26:26,0:.,36.04,.	0/0:23:23,0:.,31.88,.	0/0:48:48,0:.,66.54,.	./.:0:.,.:.,.,.
un	205560	4623	T	C	.	PASS	NS=16;AF=0.781,0.219	GT:DP:AD:GL	0/0:147:147,0:.,203.79,.	1/0:71:32,39:.,98.43,.	./.:0:.,.:.,.,.	./.:94:.,.:.,.,.	0/0:137:137,0:.,189.92,.	1/1:77:0,77:.,106.74,.	0/0:56:56,0:.,77.63,.	0/0:205:205,0:.,284.19,.	0/0:61:61,0:.,84.56,.	1/0:50:28,22:.,69.31,.	1/0:397:242,155:.,550.36,.	0/0:27:27,0:.,37.43,.	./.:0:.,.:.,.,.	1/0:50:28,22:.,69.31,.	0/0:79:79,0:.,109.52,.	0/0:102:102,0:.,141.4,.	0/0:50:50,0:.,69.31,.	0/0:125:125,0:.,173.29,.	1/0:73:55,18:.,101.2,.
un	205640	4624	T	C	.	PASS	NS=17;AF=0.941,0.059	GT:DP:AD:GL	0/0:37:37,0:.,51.29,.	0/0:32:32,0:.,44.36,.	./.:0:.,.:.,.,.	0/0:32:32,0:.,44.36,.	0/0:73:73,0:.,101.2,.	0/0:47:47,0:.,65.16,.	1/0:34:20,14:.,47.13,.	0/0:98:98,0:.,135.86,.	./.:0:.,.:.,.,.	0/0:21:21,0:.,29.11,.	0/0:203:203,0:.,281.42,.	0/0:31:31,0:.,42.98,.	0/0:153:153,0:.,212.1,.	0/0:18:18,0:.,24.95,.	0/0:49:49,0:.,67.93,.	0/0:43:43,0:.,59.61,.	0/0:34:34,0:.,47.13,.	1/0:128:61,67:.,177.45,.	0/0:70:70,0:.,97.04,.
un	205706	4626	C	T	.	PASS	NS=13;AF=0.538,0.462	GT:DP:AD:GL	1/1:31:0,31:.,42.98,.	0/0:16:16,0:.,22.18,.	./.:0:.,.:.,.,.	./.:0:.,.:.,.,.	1/1:36:0,36:.,49.91,.	0/0:58:58,0:.,80.41,.	0/0:10:10,0:.,13.86,.	1/1:35:0,35:.,48.52,.	1/1:16:0,16:.,22.18,.	0/0:13:13,0:.,18.02,.	0/0:97:97,0:.,134.47,.	1/1:16:0,16:.,22.18,.	0/0:37:37,0:.,51.29,.	./.:0:.,.:.,.,.	./.:0:.,.:.,.,.	1/1:10:0,10:.,13.86,.	./.:0:.,.:.,.,.	0/0:26:26,0:.,36.04,.	./.:0:.,.:.,.,.
un	206495	4644	G	A	.	PASS	NS=18;AF=0.944,0.056	GT:DP:AD:GL	0/0:89:89,0:.,123.38,.	0/0:10:10,0:.,13.86,.	0/0:18:18,0:.,24.95,.	0/0:53:53,0:.,73.47,.	0/0:72:72,0:.,99.81,.	0/0:13:13,0:.,18.02,.	0/0:11:11,0:.,15.25,.	0/0:70:70,0:.,97.04,.	./.:0:.,.:.,.,.	0/0:22:22,0:.,30.5,.	0/0:58:58,0:.,80.41,.	0/0:46:46,0:.,63.77,.	0/0:58:58,0:.,80.41,.	0/0:55:55,0:.,76.25,.	0/0:48:48,0:.,66.54,.	0/0:25:25,0:.,34.66,.	0/0:14:14,0:.,19.41,.	1/1:56:0,56:.,77.63,.	0/0:22:22,0:.,30.5,.
un	206549	4645	A	G	.	PASS	NS=17;AF=0.853,0.147	GT:DP:AD:GL	0/0:103:103,0:.,142.79,.	0/0:55:55,0:.,76.25,.	./.:0:.,.:.,.,.	0/0:48:48,0:.,66.54,.	0/0:135:135,0:.,188.54,.	0/1:160:108,52:.,221.81,.	0/0:79:79,0:.,109.52,.	0/0:250:250,0:.,346.57,.	0/0:54:54,0:.,74.86,.	0/1:144:103,41:.,199.63,.	0/1:277:161,116:.,384,.	0/0:31:31,0:.,44.36,.	./.:0:.,.:.,.,.	1/1:83:0,83:.,115.06,.	0/0:58:58,0:.,80.41,.	0/0:82:82,0:.,113.68,.	0/0:38:38,0:.,52.68,.	0/0:89:89,0:.,123.38,.	0/0:131:131,0:.,181.6,.
un	206774	4650	C	T	.	PASS	NS=17;AF=0.912,0.088	GT:DP:AD:GL	0/0:105:105,0:.,145.56,.	0/0:30:30,0:.,41.59,.	./.:0:.,.:.,.,.	0/1:49:18,31:.,67.93,.	0/0:93:93,0:.,128.93,.	0/0:94:94,0:.,130.31,.	1/1:45:0,45:.,62.38,.	0/0:118:118,0:.,163.58,.	0/0:23:23,0:.,31.88,.	0/0:79:79,0:.,109.52,.	0/0:302:302,0:.,418.66,.	0/0:28:28,0:.,38.82,.	0/0:191:191,0:.,264.78,.	./.:0:.,.:.,.,.	0/0:41:41,0:.,56.84,.	0/0:52:52,0:.,72.09,.	0/0:15:15,0:.,20.79,.	0/0:81:81,0:.,115.06,.	0/0:59:59,0:.,81.79,.
un	206868	4652	C	T	.	PASS	NS=12;AF=0.875,0.125	GT:DP:AD:GL	0/1:13:6,7:.,18.02,.	0/0:13:13,0:.,18.02,.	./.:0:.,.:.,.,.	0/0:14:14,0:.,19.41,.	0/1:19:11,8:.,26.34,.	./.:0:.,.:.,.,.	./.:0:.,.:.,.,.	0/0:35:35,0:.,48.52,.	./.:0:.,.:.,.,.	0/0:17:17,0:.,23.57,.	0/0:56:56,0:.,77.63,.	0/1:37:18,19:.,52.68,.	0/0:50:50,0:.,69.31,.	./.:0:.,.:.,.,.	./.:0:.,.:.,.,.	0/0:19:19,0:.,26.34,.	0/0:13:13,0:.,18.02,.	./.:0:.,.:.,.,.	0/0:29:29,0:.,40.2,.
un	206967	4654	T	G	.	PASS	NS=18;AF=0.944,0.056	GT:DP:AD:GL	0/0:102:102,0:.,141.4,.	0/0:64:64,0:.,88.72,.	./.:0:.,.:.,.,.	0/0:46:46,0:.,63.77,.	0/0:125:125,0:.,173.29,.	0/0:70:70,0:.,97.04,.	1/0:57:25,32:.,79.02,.	0/0:205:205,0:.,284.19,.	0/0:59:59,0:.,81.79,.	0/0:54:54,0:.,74.86,.	0/0:311:311,0:.,431.14,.	0/0:29:29,0:.,40.2,.	0/0:198:198,0:.,274.49,.	0/0:38:38,0:.,52.68,.	0/0:58:58,0:.,80.41,.	0/0:71:71,0:.,98.43,.	0/0:49:49,0:.,67.93,.	1/0:149:51,98:.,206.56,.	0/0:59:59,0:.,81.79,.
un	207015	4655	C	T	.	PASS	NS=17;AF=0.912,0.088	GT:DP:AD:GL	1/1:103:0,103:.,142.79,.	0/0:60:60,0:.,83.18,.	./.:0:.,.:.,.,.	0/0:49:49,0:.,67.93,.	./.:0:.,.:.,.,.	0/0:47:47,0:.,65.16,.	0/0:36:36,0:.,49.91,.	0/0:161:161,0:.,223.19,.	0/0:62:62,0:.,85.95,.	0/0:75:75,0:.,103.97,.	0/0:285:285,0:.,395.09,.	0/1:56:27,29:.,77.63,.	0/0:122:122,0:.,169.13,.	0/0:50:50,0:.,69.31,.	0/0:73:73,0:.,101.2,.	0/0:81:81,0:.,112.29,.	0/0:47:47,0:.,65.16,.	0/0:60:60,0:.,83.18,.	0/0:43:43,0:.,59.61,.
un	207463	4665	C	T	.	PASS	NS=18;AF=0.722,0.278	GT:DP:AD:GL	0/0:40:40,0:.,55.45,.	0/0:15:15,0:.,20.79,.	./.:0:.,.:.,.,.	0/1:68:44,24:.,94.27,.	0/0:78:78,0:.,108.13,.	0/1:58:37,21:.,80.41,.	0/0:75:75,0:.,103.97,.	0/1:156:88,68:.,216.26,.	0/1:38:27,11:.,52.68,.	0/1:73:38,35:.,101.2,.	0/0:233:233,0:.,323.01,.	0/0:36:36,0:.,49.91,.	0/0:155:155,0:.,214.88,.	0/1:83:41,42:.,115.06,.	0/0:47:47,0:.,65.16,.	0/1:60:28,32:.,83.18,.	0/1:38:20,18:.,52.68,.	1/1:50:0,50:.,69.31,.	0/0:43:43,0:.,59.61,.
un	207735	4671	C	A	.	PASS	NS=14;AF=0.857,0.143	GT:DP:AD:GL	0/0:28:28,0:.,38.82,.	0/0:12:12,0:.,16.64,.	./.:0:.,.:.,.,.	0/0:26:26,0:.,36.04,.	1/1:20:0,20:.,27.73,.	0/0:35:35,0:.,48.52,.	0/0:24:24,0:.,33.27,.	0/0:40:40,0:.,55.45,.	1/0:10:7,3:.,13.86,.	0/0:38:38,0:.,52.68,.	0/0:55:55,0:.,76.25,.	0/0:42:42,0:.,58.22,.	0/0:46:46,0:.,63.77,.	./.:0:.,.:.,.,.	1/0:14:9,5:.,19.41,.	0/0:34:34,0:.,47.13,.	./.:0:.,.:.,.,.	./.:0:.,.:.,.,.	./.:0:.,.:.,.,.
un	208034	4678	A	G	.	PASS	NS=14;AF=0.571,0.429	GT:DP:AD:GL	0/0:42:42,0:.,58.22,.	./.:0:.,.:.,.,.	./.:0:.,.:.,.,.	0/0:26:26,0:.,36.04,.	0/0:48:48,0:.,66.54,.	1/1:18:0,18:.,24.95,.	1/1:40:0,40:.,55.45,.	0/0:58:58,0:.,80.41,.	0/1:20:12,8:.,27.73,.	./.:0:.,.:.,.,.	1/1:27:0,27:.,37.43,.	0/0:28:28,0:.,38.82,.	./.:0:.,.:.,.,.	1/1:11:0,11:.,15.25,.	./.:18:.,.:.,.,.	0/1:45:16,29:.,62.38,.	0/0:16:16,0:.,22.18,.	1/1:42:0,42:.,58.22,.	0/0:18:18,0:.,24.95,.
un	208182	4681	A	G	.	PASS	NS=18;AF=0.556,0.444	GT:DP:AD:GL	0/1:56:31,25:.,77.63,.	0/0:52:52,0:.,72.09,.	./.:0:.,.:.,.,.	0/0:59:59,0:.,81.79,.	0/1:126:56,70:.,174.67,.	0/0:81:81,0:.,112.29,.	0/0:41:41,0:.,56.84,.	1/1:159:0,159:.,220.42,.	1/1:81:0,81:.,112.29,.	0/0:120:120,0:.,166.36,.	0/0:312:312,0:.,432.52,.	1/1:22:0,22:.,30.5,.	0/1:165:88,77:.,228.74,.	0/1:70:48,22:.,97.04,.	1/1:98:0,98:.,135.86,.	1/1:115:0,115:.,159.42,.	1/1:37:0,37:.,51.29,.	0/0:54:54,0:.,74.86,.	0/0:82:82,0:.,113.68,.
un	208358	4685	C	A	.	PASS	NS=17;AF=0.794,0.206	GT:DP:AD:GL	1/0:98:39,59:.,135.86,.	0/0:141:141,0:.,195.47,.	0/0:13:13,0:.,18.02,.	0/0:92:92,0:.,127.54,.	0/0:92:92,0:.,127.54,.	0/0:93:93,0:.,128.93,.	0/0:32:32,0:.,44.36,.	0/0:108:108,0:.,149.72,.	1/0:20:14,6:.,27.73,.	0/0:80:80,0:.,110.9,.	./.:0:.,.:.,.,.	1/0:46:17,29:.,63.77,.	./.:0:.,.:.,.,.	1/0:63:39,24:.,87.34,.	1/0:46:15,31:.,63.77,.	1/0:89:44,45:.,124.77,.	0/0:21:21,0:.,29.11,.	0/0:117:117,0:.,162.2,.	1/0:23:8,15:.,33.27,.
un	208417	4687	A	G	.	PASS	NS=11;AF=0.500,0.500	GT:DP:AD:GL	1/1:73:0,73:.,101.2,.	./.:0:.,.:.,.,.	./.:0:.,.:.,.,.	./.:0:.,.:.,.,.	0/1:80:64,16:.,110.9,.	./.:0:.,.:.,.,.	./.:0:.,.:.,.,.	1/1:176:0,176:.,243.99,.	0/0:65:65,0:.,90.11,.	./.:0:.,.:.,.,.	1/1:39:0,39:.,54.07,.	./.:0:.,.:.,.,.	0/0:178:178,0:.,246.76,.	0/0:45:45,0:.,62.38,.	0/1:32:13,19:.,44.36,.	0/1:80:22,58:.,110.9,.	1/1:45:0,45:.,62.38,.	./.:0:.,.:.,.,.	0/0:44:44,0:.,61,.
un	208560	4690	G	A	.	PASS	NS=17;AF=0.559,0.441	GT:DP:AD:GL	1/0:128:28,100:.,177.45,.	0/0:28:28,0:.,38.82,.	./.:0:.,.:.,.,.	0/0:21:21,0:.,29.11,.	./.:0:.,.:.,.,.	1/1:103:0,103:.,142.79,.	0/0:83:83,0:.,115.06,.	0/0:87:87,0:.,120.61,.	0/0:16:16,0:.,22.18,.	1/1:33:0,33:.,45.75,.	1/1:89:0,89:.,123.38,.	1/1:22:0,22:.,30.5,.	0/0:63:63,0:.,87.34,.	1/1:54:0,54:.,74.86,.	1/0:19:9,10:.,26.34,.	1/0:32:22,10:.,44.36,.	0/0:20:20,0:.,27.73,.	0/0:10:10,0:.,13.86,.	1/1:41:0,41:.,56.84,.
un	208648	4692	T	C	.	PASS	NS=18;AF=0.528,0.472	GT:DP:AD:GL	1/0:206:137,69:.,285.58,.	1/0:134:72,62:.,185.76,.	0/0:109:109,0:.,151.11,.	1/0:148:70,78:.,205.17,.	1/0:220:90,130:.,304.98,.	1/0:311:168,143:.,431.14,.	1/0:142:86,56:.,198.24,.	1/0:500:218,282:.,695.92,.	1/0:84:38,46:.,116.45,.	1/0:171:103,68:.,237.06,.	1/0:602:386,216:.,834.55,.	1/0:102:53,49:.,141.4,.	./.:0:.,.:.,.,.	1/0:132:75,57:.,182.99,.	1/0:99:47,52:.,137.24,.	1/0:131:69,62:.,181.6,.	1/0:103:57,46:.,142.79,.	1/0:323:160,163:.,447.77,.	1/0:163:97,66:.,225.97,.
un	208849	4696	T	C	.	PASS	NS=15;AF=0.900,0.100	GT:DP:AD:GL	1/0:176:108,68:.,243.99,.	0/0:78:78,0:.,108.13,.	./.:0:.,.:.,.,.	0/0:98:98,0:.,135.86,.	0/0:231:231,0:.,320.23,.	0/0:170:170,0:.,235.67,.	0/0:151:151,0:.,209.33,.	./.:0:.,.:.,.,.	0/0:59:59,0:.,81.79,.	0/0:118:118,0:.,163.58,.	0/0:562:562,0:.,779.1,.	1/0:55:42,13:.,76.25,.	./.:0:.,.:.,.,.	./.:0:.,.:.,.,.	1/0:92:63,29:.,127.54,.	0/0:164:164,0:.,227.35,.	0/0:53:53,0:.,73.47,.	0/0:186:186,0:.,257.85,.	0/0:103:103,0:.,142.79,.
un	209016	4700	G	A	.	PASS	NS=15;AF=0.900,0.100	GT:DP:AD:GL	0/0:140:140,0:.,194.08,.	1/0:93:38,55:.,128.93,.	./.:0:.,.:.,.,.	./.:0:.,.:.,.,.	0/0:96:96,0:.,133.08,.	1/0:78:18,60:.,108.13,.	0/0:98:98,0:.,135.86,.	0/0:180:180,0:.,249.53,.	0/0:82:82,0:.,113.68,.	1/0:94:67,27:.,130.31,.	0/0:381:381,0:.,528.18,.	0/0:42:42,0:.,58.22,.	0/0:248:248,0:.,343.8,.	0/0:79:79,0:.,109.52,.	0/0:66:66,0:.,91.5,.	0/0:77:77,0:.,106.74,.	0/0:43:43,0:.,59.61,.	./.:0:.,.:.,.,.	./.:0:.,.:.,.,.
un	209151	4703	G	A	.	PASS	NS=17;AF=0.882,0.118	GT:DP:AD:GL	1/1:99:0,99:.,137.24,.	0/0:79:79,0:.,109.52,.	./.:0:.,.:.,.,.	0/0:71:71,0:.,98.43,.	1/1:127:0,127:.,176.06,.	0/0:108:108,0:.,149.72,.	0/0:76:76,0:.,105.36,.	0/0:323:323,0:.,447.77,.	0/0:48:48,0:.,66.54,.	0/0:71:71,0:.,98.43,.	0/0:331:331,0:.,458.86,.	0/0:20:20,0:.,27.73,.	./.:0:.,.:.,.,.	0/0:49:49,0:.,67.93,.	0/0:47:47,0:.,65.16,.	0/0:61:61,0:.,84.56,.	0/0:49:49,0:.,67.93,.	0/0:59:59,0:.,81.79,.	0/0:118:118,0:.,163.58,.
un	209298	4706	G	A	.	PASS	NS=16;AF=0.938,0.062	GT:DP:AD:GL	./.:0:.,.:.,.,.	0/0:43:43,0:.,59.61,.	./.:0:.,.:.,.,.	0/0:76:76,0:.,105.36,.	0/0:64:64,0:.,88.72,.	0/0:26:26,0:.,36.04,.	1/1:55:0,55:.,76.25,.	0/0:69:69,0:.,95.65,.	0/0:30:30,0:.,41.59,.	0/0:129:129,0:.,178.83,.	0/0:143:143,0:.,198.24,.	./.:0:.,.:.,.,.	0/0:146:146,0:.,202.4,.	0/0:34:34,0:.,47.13,.	0/0:28:28,0:.,38.82,.	0/0:36:36,0:.,49.91,.	0/0:48:48,0:.,66.54,.	0/0:74:74,0:.,102.59,.	0/0:84:84,0:.,116.45,.
un	209314	4707	C	G	.	PASS	NS=17;AF=0.912,0.088	GT:DP:AD:GL	0/0:35:35,0:.,48.52,.	0/0:25:25,0:.,34.66,.	./.:0:.,.:.,.,.	0/0:27:27,0:.,37.43,.	0/0:70:70,0:.,97.04,.	0/0:55:55,0:.,76.25,.	0/0:65:65,0:.,90.11,.	0/0:192:192,0:.,266.17,.	0/0:11:11,0:.,15.25,.	0/1:77:48,29:.,106.74,.	0/0:166:166,0:.,230.12,.	0/0:16:16,0:.,22.18,.	./.:0:.,.:.,.,.	0/0:56:56,0:.,77.63,.	0/0:20:20,0:.,27.73,.	0/0:39:39,0:.,54.07,.	0/0:15:15,0:.,20.79,.	1/1:51:0,51:.,70.7,.	0/0:40:40,0:.,55.45,.
un	209376	4708	G	T	.	PASS	NS=12;AF=0.542,0.458	GT:DP:AD:GL	1/1:90:0,90:.,124.77,.	./.:0:.,.:.,.,.	./.:0:.,.:.,.,.	0/0:46:46,0:.,63.77,.	1/1:42:0,42:.,58.22,.	0/0:80:80,0:.,110.9,.	0/1:31:23,8:.,42.98,.	./.:0:.,.:.,.,.	./.:0:.,.:.,.,.	1/1:68:0,68:.,94.27,.	0/0:84:84,0:.,116.45,.	1/1:38:0,38:.,52.68,.	0/0:180:180,0:.,249.53,.	0/0:88:88,0:.,121.99,.	./.:0:.,.:.,.,.	./.:0:.,.:.,.,.	./.:0:.,.:.,.,.	1/1:42:0,42:.,58.22,.	0/0:48:48,0:.,66.54,.
un	209404	4709	A	G	.	PASS	NS=14;AF=0.571,0.429	GT:DP:AD:GL	0/0:82:82,0:.,113.68,.	0/0:22:22,0:.,30.5,.	./.:0:.,.:.,.,.	0/0:76:76,0:.,105.36,.	0/1:66:35,31:.,91.5,.	1/1:158:0,158:.,219.03,.	0/0:66:66,0:.,91.5,.	1/1:427:0,427:.,591.95,.	./.:0:.,.:.,.,.	0/0:174:174,0:.,241.22,.	0/0:184:184,0:.,255.08,.	0/0:30:30,0:.,41.59,.	0/1:198:80,118:.,274.49,.	./.:0:.,.:.,.,.	./.:71:.,.:.,.,.	1/1:67:0,67:.,92.88,.	./.:0:.,.:.,.,.	1/1:117:0,117:.,162.2,.	1/1:125:0,125:.,173.29,.
un	209607	4713	C	A	.	PASS	NS=17;AF=0.529,0.471	GT:DP:AD:GL	1/1:35:0,35:.,48.52,.	0/0:45:45,0:.,62.38,.	./.:0:.,.:.,.,.	./.:0:.,.:.,.,.	1/1:73:0,73:.,101.2,.	0/0:88:88,0:.,121.99,.	1/1:55:0,55:.,76.25,.	1/1:173:0,173:.,239.83,.	1/1:38:0,38:.,52.68,.	1/0:23:16,7:.,31.88,.	0/0:249:249,0:.,345.19,.	1/0:25:13,12:.,34.66,.	0/0:189:189,0:.,262.01,.	0/0:67:67,0:.,92.88,.	1/0:57:15,42:.,79.02,.	1/1:49:0,49:.,67.93,.	0/0:32:32,0:.,44.36,.	1/0:101:68,33:.,140.02,.	0/0:41:41,0:.,56.84,.
un	209631	4714	T	A	.	PASS	NS=11;AF=0.545,0.455	GT:DP:AD:GL	1/1:36:0,36:.,49.91,.	1/0:75:51,24:.,103.97,.	./.:0:.,.:.,.,.	./.:0:.,.:.,.,.	./.:0:.,.:.,.,.	1/0:102:74,28:.,141.4,.	./.:0:.,.:.,.,.	./.:0:.,.:.,.,.	./.:0:.,.:.,.,.	0/0:70:70,0:.,97.04,.	./.:0:.,.:.,.,.	./.:0:.,.:.,.,.	1/0:233:165,68:.,323.01,.	1/0:65:18,47:.,90.11,.	0/0:76:76,0:.,105.36,.	1/0:97:74,23:.,134.47,.	1/0:87:59,28:.,120.61,.	1/0:200:159,41:.,277.26,.	1/0:122:74,48:.,169.13,.
un	209734	4716	T	C	.	PASS	NS=16;AF=0.656,0.344	GT:DP:AD:GL	0/0:25:25,0:.,34.66,.	0/0:17:17,0:.,23.57,.	./.:0:.,.:.,.,.	0/0:38:38,0:.,52.68,.	1/0:12:6,6:.,16.64,.	0/0:58:58,0:.,80.41,.	1/1:19:0,19:.,26.34,.	1/1:26:0,26:.,36.04,.	./.:0:.,.:.,.,.	0/0:13:13,0:.,18.02,.	0/0:65:65,0:.,90.11,.	1/0:21:8,13:.,29.11,.	0/0:73:73,0:.,101.2,.	0/0:29:29,0:.,40.2,.	0/0:13:13,0:.,18.02,.	1/1:20:0,20:.,27.73,.	./.:0:.,.:.,.,.	1/1:26:0,26:.,36.04,.	1/0:22:13,9:.,30.5,.
un	210135	4725	T	C	.	PASS	NS=16;AF=0.562,0.438	GT:DP:AD:GL	1/0:52:33,19:.,72.09,.	0/0:10:10,0:.,13.86,.	./.:0:.,.:.,.,.	./.:34:.,.:.,.,.	1/0:78:41,37:.,108.13,.	1/0:48:29,19:.,66.54,.	1/0:68:28,40:.,94.27,.	1/0:127:83,44:.,176.06,.	1/0:31:17,14:.,42.98,.	1/0:40:27,13:.,55.45,.	1/0:258:90,168:.,357.66,.	1/0:70:32,38:.,97.04,.	./.:0:.,.:.,.,.	1/0:82:56,26:.,113.68,.	1/0:41:24,17:.,56.84,.	1/0:51:18,33:.,70.7,.	1/0:43:31,12:.,59.61,.	1/0:51:12,39:.,70.7,.	0/0:63:63,0:.,87.34,.
un	210168	4726	C	G	.	PASS	NS=15;AF=0.567,0.433	GT:DP:AD:GL	0/1:228:124,104:.,316.08,.	0/1:82:65,17:.,113.68,.	./.:0:.,.:.,.,.	./.:0:.,.:.,.,.	1/1:107:0,107:.,257.85,.	0/0:79:79,0:.,109.52,.	0/1:72:49,23:.,99.81,.	1/1:54:0,54:.,273.1,.	0/0:63:63,0:.,87.34,.	0/1:67:39,28:.,92.88,.	./.:0:.,.:.,.,.	1/1:23:0,23:.,79.02,.	./.:0:.,.:.,.,.	0/1:105:83,22:.,145.56,.	0/0:92:92,0:.,127.54,.	0/0:95:95,0:.,131.7,.	0/1:106:76,30:.,146.95,.	0/1:33:14,19:.,45.75,.	0/0:114:114,0:.,158.04,.
un	210328	4729	A	G	.	PASS	NS=17;AF=0.941,0.059	GT:DP:AD:GL	0/0:145:145,0:.,201.01,.	0/0:118:118,0:.,163.58,.	./.:0:.,.:.,.,.	0/0:79:79,0:.,109.52,.	0/0:61:61,0:.,84.56,.	0/0:204:204,0:.,282.8,.	1/1:125:0,125:.,173.29,.	0/0:278:278,0:.,385.39,.	0/0:95:95,0:.,131.7,.	0/0:178:178,0:.,246.76,.	0/0:486:486,0:.,675.13,.	0/0:79:79,0:.,109.52,.	0/0:290:290,0:.,402.03,.	0/0:90:90,0:.,124.77,.	./.:0:.,.:.,.,.	0/0:83:83,0:.,115.06,.	0/0:82:82,0:.,113.68,.	0/0:165:165,0:.,228.74,.	0/0:205:205,0:.,284.19,.
un	210527	4734	G	A	.	PASS	NS=17;AF=0.882,0.118	GT:DP:AD:GL	0/0:75:75,0:.,103.97,.	1/0:16:7,9:.,22.18,.	./.:0:.,.:.,.,.	1/1:40:0,40:.,55.45,.	0/0:86:86,0:.,119.22,.	0/0:68:68,0:.,94.27,.	0/0:52:52,0:.,72.09,.	0/0:222:222,0:.,307.76,.	0/0:52:52,0:.,72.09,.	1/0:67:28,39:.,92.88,.	0/0:299:299,0:.,414.5,.	0/0:24:24,0:.,33.27,.	./.:0:.,.:.,.,.	0/0:41:41,0:.,56.84,.	0/0:64:64,0:.,88.72,.	0/0:43:43,0:.,59.61,.	0/0:35:35,0:.,48.52,.	0/0:55:55,0:.,76.25,.	0/0:29:29,0:.,40.2,.
un	210714	4738	A	G	.	PASS	NS=17;AF=0.618,0.382	GT:DP:AD:GL	1/1:76:0,76:.,105.36,.	0/0:44:44,0:.,61,.	./.:0:.,.:.,.,.	0/0:37:37,0:.,51.29,.	1/1:103:0,103:.,142.79,.	1/1:71:0,71:.,98.43,.	0/1:71:18,53:.,98.43,.	0/1:225:98,127:.,311.92,.	1/1:60:0,60:.,83.18,.	./.:0:.,.:.,.,.	0/0:283:283,0:.,392.32,.	0/0:33:33,0:.,45.75,.	0/0:150:150,0:.,207.94,.	0/0:21:21,0:.,29.11,.	0/0:48:48,0:.,66.54,.	0/0:43:43,0:.,59.61,.	0/1:50:20,30:.,69.31,.	1/1:29:0,29:.,40.2,.	0/0:30:30,0:.,41.59,.
un	211219	4749	T	A	.	PASS	NS=16;AF=0.750,0.250	GT:DP:AD:GL	1/1:153:0,153:.,212.1,.	0/0:79:79,0:.,109.52,.	./.:0:.,.:.,.,.	0/0:64:64,0:.,88.72,.	0/0:93:93,0:.,128.93,.	0/0:105:105,0:.,145.56,.	1/0:95:30,65:.,131.7,.	1/0:238:51,187:.,329.94,.	0/0:21:21,0:.,29.11,.	0/0:109:109,0:.,151.11,.	0/0:244:244,0:.,338.26,.	1/1:50:0,50:.,69.31,.	./.:0:.,.:.,.,.	0/0:47:47,0:.,65.16,.	./.:0:.,.:.,.,.	0/0:85:85,0:.,117.84,.	0/0:52:52,0:.,72.09,.	1/0:169:63,106:.,234.28,.	1/0:65:37,28:.,90.11,.
un	211296	4751	A	G	.	PASS	NS=17;AF=0.647,0.353	GT:DP:AD:GL	0/1:94:74,20:.,130.31,.	0/1:40:16,24:.,55.45,.	./.:0:.,.:.,.,.	0/1:48:38,10:.,66.54,.	0/0:98:98,0:.,135.86,.	0/1:138:106,32:.,191.31,.	0/1:67:51,16:.,92.88,.	0/1:153:99,54:.,212.1,.	0/0:66:66,0:.,91.5,.	0/1:21:8,13:.,29.11,.	0/1:252:196,56:.,349.35,.	0/1:38:17,21:.,52.68,.	./.:0:.,.:.,.,.	0/0:78:78,0:.,108.13,.	0/1:55:43,12:.,76.25,.	0/0:39:39,0:.,54.07,.	0/1:22:15,7:.,30.5,.	0/0:83:83,0:.,115.06,.	0/1:59:42,17:.,81.79,.
un	211432	4754	C	G	.	PASS	NS=18;AF=0.917,0.083	GT:DP:AD:GL	0/0:157:157,0:.,217.65,.	0/0:118:118,0:.,163.58,.	./.:0:.,.:.,.,.	0/0:88:88,0:.,121.99,.	0/0:107:107,0:.,148.33,.	0/0:103:103,0:.,142.79,.	0/0:62:62,0:.,85.95,.	0/1:207:58,149:.,286.96,.	0/1:69:38,31:.,95.65,.	0/0:93:93,0:.,128.93,.	0/0:221:221,0:.,306.37,.	0/0:61:61,0:.,84.56,.	0/0:199:199,0:.,275.87,.	0/0:69:69,0:.,95.65,.	0/1:81:60,21:.,112.29,.	0/0:61:61,0:.,84.56,.	0/0:35:35,0:.,48.52,.	0/0:84:84,0:.,116.45,.	0/0:66:66,0:.,91.5,.
un	211474	4755	T	C	.	PASS	NS=19;AF=0.868,0.132	GT:DP:AD:GL	1/1:67:0,67:.,92.88,.	0/0:136:136,0:.,188.54,.	0/0:13:13,0:.,18.02,.	0/0:67:67,0:.,92.88,.	1/1:93:0,93:.,128.93,.	0/0:138:138,0:.,191.31,.	0/0:69:69,0:.,95.65,.	0/0:169:169,0:.,234.28,.	0/0:55:55,0:.,76.25,.	0/0:98:98,0:.,135.86,.	0/0:290:290,0:.,402.03,.	1/0:28:13,15:.,38.82,.	0/0:191:191,0:.,264.78,.	0/0:133:133,0:.,184.38,.	0/0:44:44,0:.,61,.	0/0:60:60,0:.,83.18,.	0/0:46:46,0:.,63.77,.	0/0:104:104,0:.,144.17,.	0/0:34:34,0:.,47.13,.
un	211508	4756	A	G	.	PASS	NS=18;AF=0.944,0.056	GT:DP:AD:GL	0/0:81:81,0:.,112.29,.	0/0:28:28,0:.,38.82,.	./.:0:.,.:.,.,.	0/0:22:22,0:.,30.5,.	0/0:62:62,0:.,85.95,.	0/0:54:54,0:.,74.86,.	1/1:61:0,61:.,84.56,.	0/0:69:69,0:.,95.65,.	0/0:36:36,0:.,49.91,.	0/0:16:16,0:.,22.18,.	0/0:165:165,0:.,228.74,.	0/0:21:21,0:.,29.11,.	0/0:104:104,0:.,144.17,.	0/0:23:23,0:.,31.88,.	0/0:38:38,0:.,52.68,.	0/0:39:39,0:.,54.07,.	0/0:28:28,0:.,38.82,.	0/0:48:48,0:.,66.54,.	0/0:36:36,0:.,49.91,.
un	211957	4766	A	G	.	PASS	NS=10;AF=0.600,0.400	GT:DP:AD:GL	1/1:29:0,29:.,40.2,.	0/0:38:38,0:.,52.68,.	./.:0:.,.:.,.,.	1/1:46:0,46:.,63.77,.	1/1:11:0,11:.,15.25,.	./.:0:.,.:.,.,.	./.:0:.,.:.,.,.	0/0:39:39,0:.,54.07,.	0/0:10:10,0:.,13.86,.	./.:0:.,.:.,.,.	./.:0:.,.:.,.,.	./.:0:.,.:.,.,.	0/0:16:16,0:.,22.18,.	./.:0:.,.:.,.,.	./.:0:.,.:.,.,.	0/0:58:58,0:.,80.41,.	./.:0:.,.:.,.,.	1/1:48:0,48:.,66.54,.	0/0:41:41,0:.,56.84,.
un	212060	4768	G	A	.	PASS	NS=18;AF=0.694,0.306	GT:DP:AD:GL	1/1:45:0,45:.,62.38,.	0/0:35:35,0:.,48.52,.	./.:0:.,.:.,.,.	1/0:74:42,32:.,102.59,.	1/1:53:0,53:.,73.47,.	0/0:98:98,0:.,135.86,.	1/1:70:0,70:.,97.04,.	0/0:139:139,0:.,192.69,.	0/0:53:53,0:.,73.47,.	0/0:131:131,0:.,181.6,.	0/0:374:374,0:.,518.47,.	1/1:34:0,34:.,47.13,.	0/0:219:219,0:.,303.6,.	0/0:31:31,0:.,42.98,.	1/0:35:17,18:.,48.52,.	0/0:106:106,0:.,146.95,.	0/0:54:54,0:.,74.86,.	1/0:77:16,61:.,106.74,.	0/0:45:45,0:.,62.38,.
un	212133	4770	A	G	.	PASS	NS=18;AF=0.944,0.056	GT:DP:AD:GL	0/1:60:28,32:.,83.18,.	0/0:12:12,0:.,16.64,.	./.:0:.,.:.,.,.	0/0:23:23,0:.,31.88,.	0/0:109:109,0:.,151.11,.	0/0:38:38,0:.,52.68,.	0/0:25:25,0:.,34.66,.	0/0:76:76,0:.,105.36,.	0/0:32:32,0:.,44.36,.	0/0:18:18,0:.,24.95,.	0/0:128:128,0:.,177.45,.	0/1:44:15,29:.,61,.	0/0:148:148,0:.,205.17,.	0/0:39:39,0:.,54.07,.	0/0:46:46,0:.,63.77,.	0/0:33:33,0:.,45.75,.	0/0:29:29,0:.,40.2,.	0/0:22:22,0:.,30.5,.	0/0:53:53,0:.,73.47,.
un	212736	4783	C	T	.	PASS	NS=15;AF=0.933,0.067	GT:DP:AD:GL	0/0:95:95,0:.,131.7,.	0/0:40:40,0:.,55.45,.	./.:0:.,.:.,.,.	0/0:156:156,0:.,216.26,.	0/0:107:107,0:.,148.33,.	0/0:69:69,0:.,95.65,.	0/0:91:91,0:.,126.15,.	1/1:151:0,151:.,209.33,.	0/0:40:40,0:.,55.45,.	0/0:74:74,0:.,102.59,.	0/0:242:242,0:.,335.48,.	0/0:28:28,0:.,38.82,.	0/0:104:104,0:.,144.17,.	0/0:37:37,0:.,51.29,.	./.:0:.,.:.,.,.	0/0:66:66,0:.,91.5,.	./.:0:.,.:.,.,.	0/0:100:100,0:.,138.63,.	./.:0:.,.:.,.,.
un	212821	4785	A	C	.	PASS	NS=19;AF=0.947,0.053	GT:DP:AD:GL	1/1:63:0,63:.,87.34,.	0/0:35:35,0:.,48.52,.	0/0:36:36,0:.,49.91,.	0/0:34:34,0:.,47.13,.	0/0:38:38,0:.,52.68,.	0/0:53:53,0:.,73.47,.	0/0:44:44,0:.,61,.	0/0:74:74,0:.,102.59,.	0/0:33:33,0:.,45.75,.	0/0:48:48,0:.,66.54,.	0/0:169:169,0:.,234.28,.	0/0:31:31,0:.,42.98,.	0/0:101:101,0:.,140.02,.	0/0:72:72,0:.,99.81,.	0/0:40:40,0:.,55.45,.	0/0:49:49,0:.,67.93,.	0/0:37:37,0:.,51.29,.	0/0:21:21,0:.,29.11,.	0/0:56:56,0:.,77.63,.
un	212959	4788	C	A	.	PASS	NS=15;AF=0.800,0.200	GT:DP:AD:GL	1/0:92:62,30:.,128.93,.	0/0:38:38,0:.,52.68,.	./.:0:.,.:.,.,.	0/0:16:16,0:.,22.18,.	1/1:106:0,106:.,146.95,.	0/0:63:63,0:.,87.34,.	./.:0:.,.:.,.,.	0/0:105:105,0:.,145.56,.	0/0:65:65,0:.,90.11,.	./.:0:.,.:.,.,.	0/0:337:337,0:.,467.18,.	1/1:38:0,38:.,52.68,.	./.:0:.,.:.,.,.	0/0:95:95,0:.,131.7,.	1/0:72:43,29:.,99.81,.	0/0:104:104,0:.,144.17,.	0/0:52:52,0:.,72.09,.	0/0:110:110,0:.,152.49,.	0/0:58:58,0:.,80.41,.
un	213075	4791	A	C	.	PASS	NS=16;AF=0.594,0.406	GT:DP:AD:GL	0/1:28:13,15:.,38.82,.	0/0:35:35,0:.,48.52,.	./.:0:.,.:.,.,.	0/0:83:83,0:.,115.06,.	0/1:57:37,20:.,79.02,.	0/1:129:81,48:.,178.83,.	0/1:54:19,35:.,74.86,.	0/1:68:35,33:.,94.27,.	0/1:27:11,16:.,37.43,.	0/1:41:18,23:.,56.84,.	0/1:221:136,85:.,306.37,.	0/1:61:31,30:.,84.56,.	./.:0:.,.:.,.,.	0/0:40:40,0:.,55.45,.	0/1:18:12,6:.,24.95,.	0/1:44:31,13:.,61,.	0/1:13:9,4:.,18.02,.	./.:43:.,.:.,.,.	0/1:35:26,9:.,48.52,.
un	213118	4792	A	G	.	PASS	NS=15;AF=0.833,0.167	GT:DP:AD:GL	0/1:190:101,89:.,264.78,.	0/0:71:71,0:.,98.43,.	./.:0:.,.:.,.,.	0/0:44:44,0:.,61,.	./.:0:.,.:.,.,.	0/0:65:65,0:.,90.11,.	0/0:44:44,0:.,61,.	0/1:276:189,87:.,382.62,.	0/0:49:49,0:.,67.93,.	0/0:142:142,0:.,196.85,.	0/0:270:270,0:.,374.3,.	0/1:79:34,45:.,109.52,.	0/0:209:209,0:.,289.74,.	./.:0:.,.:.,.,.	./.:0:.,.:.,.,.	0/1:105:59,46:.,145.56,.	0/1:67:37,30:.,92.88,.	0/0:123:123,0:.,170.51,.	0/0:90:90,0:.,124.77,.
un	213225	4794	A	G	.	PASS	NS=15;AF=0.700,0.300	GT:DP:AD:GL	0/0:51:51,0:.,70.7,.	0/1:69:30,39:.,95.65,.	./.:0:.,.:.,.,.	0/0:37:37,0:.,51.29,.	0/0:119:119,0:.,164.97,.	0/1:242:139,103:.,335.48,.	0/0:28:28,0:.,38.82,.	0/1:456:192,264:.,632.15,.	./.:56:.,.:.,.,.	0/1:153:39,114:.,212.1,.	0/1:622:478,144:.,862.28,.	0/1:49:21,28:.,67.93,.	./.:0:.,.:.,.,.	0/1:148:51,97:.,205.17,.	0/1:136:80,56:.,188.54,.	0/0:98:98,0:.,135.86,.	0/0:57:57,0:.,79.02,.	./.:0:.,.:.,.,.	0/1:181:94,87:.,250.92,.
un	213272	4795	A	C	.	PASS	NS=18;AF=0.583,0.417	GT:DP:AD:GL	0/0:129:129,0:.,178.83,.	1/1:48:0,48:.,66.54,.	./.:0:.,.:.,.,.	0/0:45:45,0:.,62.38,.	0/0:137:137,0:.,189.92,.	0/1:85:51,34:.,117.84,.	0/1:84:50,34:.,116.45,.	1/1:192:0,192:.,266.17,.	0/0:80:80,0:.,110.9,.	1/1:56:0,56:.,77.63,.	1/1:252:0,252:.,349.35,.	0/0:27:27,0:.,37.43,.	0/1:226:108,118:.,313.3,.	0/1:91:52,39:.,126.15,.	0/1:70:41,29:.,97.04,.	0/1:90:20,70:.,124.77,.	0/0:60:60,0:.,83.18,.	0/0:169:169,0:.,234.28,.	0/1:66:38,28:.,91.5,.
un	213342	4797	C	T	.	PASS	NS=16;AF=0.625,0.375	GT:DP:AD:GL	0/1:71:35,36:.,98.43,.	0/0:113:113,0:.,156.65,.	./.:0:.,.:.,.,.	0/0:37:37,0:.,51.29,.	0/1:59:24,35:.,81.79,.	0/1:130:53,77:.,180.22,.	0/1:64:46,18:.,88.72,.	0/0:70:70,0:.,97.04,.	./.:19:.,.:.,.,.	0/1:119:94,25:.,164.97,.	0/1:167:111,56:.,231.51,.	0/1:81:47,34:.,112.29,.	0/1:191:130,61:.,264.78,.	0/0:51:51,0:.,70.7,.	0/1:46:26,20:.,63.77,.	0/1:97:63,34:.,134.47,.	./.:0:.,.:.,.,.	0/1:42:18,24:.,58.22,.	0/1:45:28,17:.,62.38,.
un	213509	4800	C	T	.	PASS	NS=17;AF=0.529,0.471	GT:DP:AD:GL	0/1:528:407,121:.,733.35,.	0/1:264:186,78:.,365.98,.	./.:0:.,.:.,.,.	0/1:259:169,90:.,359.05,.	0/1:424:301,123:.,587.79,.	0/1:360:243,117:.,500.45,.	0/0:425:425,0:.,589.18,.	0/1:598:357,241:.,829,.	0/1:118:72,46:.,163.58,.	0/1:324:233,91:.,449.16,.	0/1:1117:758,359:.,1548.49,.	0/1:162:120,42:.,224.58,.	./.:0:.,.:.,.,.	0/1:178:106,72:.,246.76,.	0/1:163:123,40:.,225.97,.	0/1:231:143,88:.,320.23,.	0/1:156:114,42:.,216.26,.	0/1:454:250,204:.,629.38,.	0/1:231:161,70:.,320.23,.
un	213659	4804	C	T	.	PASS	NS=18;AF=0.944,0.056	GT:DP:AD:GL	0/0:153:153,0:.,212.1,.	0/0:68:68,0:.,94.27,.	./.:0:.,.:.,.,.	0/1:58:39,19:.,80.41,.	0/0:98:98,0:.,135.86,.	0/0:141:141,0:.,195.47,.	0/1:98:68,30:.,135.86,.	0/0:149:149,0:.,206.56,.	0/0:77:77,0:.,106.74,.	0/0:43:43,0:.,59.61,.	0/0:299:299,0:.,414.5,.	0/0:51:51,0:.,70.7,.	0/0:158:158,0:.,219.03,.	0/0:51:51,0:.,70.7,.	0/0:73:73,0:.,101.2,.	0/0:80:80,0:.,110.9,.	0/0:66:66,0:.,91.5,.	0/0:75:75,0:.,103.97,.	0/0:74:74,0:.,102.59,.
un	213699	4805	C	T	.	PASS	NS=17;AF=0.529,0.471	GT:DP:AD:GL	0/1:60:28,32:.,83.18,.	0/1:63:39,24:.,87.34,.	./.:0:.,.:.,.,.	0/1:78:48,30:.,108.13,.	0/1:72:40,32:.,99.81,.	0/1:45:26,19:.,62.38,.	0/1:37:22,15:.,51.29,.	0/1:100:56,44:.,138.63,.	0/1:15:4,11:.,20.79,.	0/0:16:16,0:.,22.18,.	0/1:111:42,69:.,153.88,.	0/1:66:34,32:.,91.5,.	./.:0:.,.:.,.,.	0/1:34:24,10:.,47.13,.	0/1:45:24,21:.,62.38,.	0/1:65:35,30:.,90.11,.	0/1:16:7,9:.,22.18,.	0/1:25:9,16:.,34.66,.	0/1:65:35,30:.,90.11,.
un	214528	4823	G	A	.	PASS	NS=16;AF=0.562,0.438	GT:DP:AD:GL	1/0:110:27,83:.,152.49,.	1/0:77:57,20:.,106.74,.	./.:0:.,.:.,.,.	0/0:63:63,0:.,87.34,.	0/0:107:107,0:.,148.33,.	0/0:102:102,0:.,141.4,.	1/1:68:0,68:.,94.27,.	1/0:92:39,53:.,127.54,.	0/0:39:39,0:.,54.07,.	0/0:103:103,0:.,142.79,.	1/0:308:177,131:.,426.98,.	1/0:30:16,14:.,41.59,.	./.:0:.,.:.,.,.	0/0:23:23,0:.,31.88,.	./.:61:.,.:.,.,.	1/1:42:0,42:.,58.22,.	1/1:16:0,16:.,22.18,.	1/1:90:0,90:.,124.77,.	1/0:64:49,15:.,88.72,.
un	214615	4825	G	T	.	PASS	NS=18;AF=0.944,0.056	GT:DP:AD:GL	0/0:19:19,0:.,26.34,.	0/0:17:17,0:.,23.57,.	0/0:33:33,0:.,45.75,.	0/0:22:22,0:.,30.5,.	0/0:28:28,0:.,38.82,.	0/0:18:18,0:.,24.95,.	0/0:22:22,0:.,30.5,.	0/1:24:18,6:.,33.27,.	0/1:10:4,6:.,13.86,.	0/0:10:10,0:.,13.86,.	0/0:38:38,0:.,52.68,.	0/0:53:53,0:.,73.47,.	0/0:62:62,0:.,85.95,.	0/0:17:17,0:.,23.57,.	./.:0:.,.:.,.,.	0/0:10:10,0:.,13.86,.	0/0:10:10,0:.,13.86,.	0/0:19:19,0:.,26.34,.	0/0:13:13,0:.,18.02,.
un	214712	4827	C	T	.	PASS	NS=13;AF=0.885,0.115	GT:DP:AD:GL	1/1:76:0,76:.,105.36,.	0/0:31:31,0:.,42.98,.	./.:0:.,.:.,.,.	./.:0:.,.:.,.,.	./.:0:.,.:.,.,.	0/0:132:132,0:.,182.99,.	0/0:28:28,0:.,38.82,.	./.:0:.,.:.,.,.	0/0:22:22,0:.,30.5,.	0/0:52:52,0:.,72.09,.	./.:0:.,.:.,.,.	./.:0:.,.:.,.,.	0/0:156:156,0:.,216.26,.	0/0:32:32,0:.,44.36,.	0/0:54:54,0:.,74.86,.	0/1:57:27,30:.,79.02,.	0/0:42:42,0:.,58.22,.	0/0:85:85,0:.,117.84,.	0/0:64:64,0:.,88.72,.
un	214787	4829	T	A	.	PASS	NS=16;AF=0.531,0.469	GT:DP:AD:GL	1/0:74:24,50:.,102.59,.	./.:35:.,.:.,.,.	1/1:17:0,17:.,23.57,.	1/1:36:0,36:.,49.91,.	1/1:67:0,67:.,92.88,.	0/0:48:48,0:.,66.54,.	0/0:27:27,0:.,37.43,.	0/0:86:86,0:.,119.22,.	1/0:15:4,11:.,20.79,.	1/0:19:13,6:.,26.34,.	1/0:176:91,85:.,243.99,.	1/1:26:0,26:.,36.04,.	./.:0:.,.:.,.,.	1/0:33:17,16:.,45.75,.	./.:0:.,.:.,.,.	1/0:44:16,28:.,61,.	0/0:32:32,0:.,44.36,.	1/0:65:35,30:.,90.11,.	0/0:40:40,0:.,55.45,.
un	215355	4842	A	G	.	PASS	NS=18;AF=0.556,0.444	GT:DP:AD:GL	1/1:167:0,167:.,231.51,.	0/0:44:44,0:.,61,.	./.:0:.,.:.,.,.	0/0:55:55,0:.,76.25,.	0/1:109:66,43:.,151.11,.	0/0:122:122,0:.,169.13,.	0/0:70:70,0:.,97.04,.	1/1:389:0,389:.,542.04,.	1/1:54:0,54:.,74.86,.	0/0:40:40,0:.,55.45,.	0/0:444:444,0:.,615.51,.	0/0:49:49,0:.,67.93,.	0/0:185:185,0:.,256.46,.	0/1:71:28,43:.,98.43,.	1/1:71:0,71:.,98.43,.	1/1:114:0,114:.,158.04,.	1/1:76:0,76:.,105.36,.	0/1:159:73,86:.,220.42,.	0/1:64:45,19:.,88.72,.
un	215633	4848	A	G	.	PASS	NS=19;AF=0.921,0.079	GT:DP:AD:GL	0/0:39:39,0:.,54.07,.	0/0:124:124,0:.,171.9,.	0/0:64:64,0:.,88.72,.	0/0:78:78,0:.,108.13,.	0/0:42:42,0:.,58.22,.	0/0:92:92,0:.,127.54,.	0/1:89:39,50:.,123.38,.	0/0:135:135,0:.,187.15,.	0/0:39:39,0:.,54.07,.	0/1:121:42,79:.,167.74,.	0/0:150:150,0:.,207.94,.	0/0:55:55,0:.,76.25,.	0/0:158:158,0:.,219.03,.	0/0:75:75,0:.,103.97,.	0/0:25:25,0:.,34.66,.	0/0:57:57,0:.,79.02,.	0/0:36:36,0:.,49.91,.	0/1:128:61,67:.,177.45,.	0/0:48:48,0:.,66.54,.
un	215714	4850	T	C	.	PASS	NS=14;AF=0.821,0.179	GT:DP:AD:GL	0/0:36:36,0:.,49.91,.	./.:0:.,.:.,.,.	./.:0:.,.:.,.,.	0/0:52:52,0:.,72.09,.	0/0:44:44,0:.,61,.	1/0:93:63,30:.,128.93,.	0/0:30:30,0:.,41.59,.	1/0:78:24,54:.,108.13,.	./.:0:.,.:.,.,.	0/0:65:65,0:.,90.11,.	0/0:144:144,0:.,199.63,.	0/0:80:80,0:.,110.9,.	1/1:49:0,49:.,67.93,.	0/0:79:79,0:.,109.52,.	1/0:61:32,29:.,84.56,.	./.:11:.,.:.,.,.	0/0:37:37,0:.,51.29,.	0/0:53:53,0:.,73.47,.	./.:0:.,.:.,.,.
un	215761	4851	T	G	.	PASS	NS=17;AF=0.706,0.294	GT:DP:AD:GL	0/0:50:50,0:.,69.31,.	1/0:25:15,10:.,34.66,.	0/0:21:21,0:.,29.11,.	1/0:19:6,13:.,26.34,.	0/0:60:60,0:.,83.18,.	1/1:27:0,27:.,37.43,.	./.:0:.,.:.,.,.	0/0:58:58,0:.,80.41,.	0/0:25:25,0:.,34.66,.	1/1:88:0,88:.,121.99,.	1/0:323:141,182:.,447.77,.	0/0:15:15,0:.,20.79,.	./.:0:.,.:.,.,.	1/1:23:0,23:.,31.88,.	0/0:14:14,0:.,19.41,.	0/0:53:53,0:.,73.47,.	0/0:21:21,0:.,29.11,.	0/0:14:14,0:.,19.41,.	1/0:39:15,24:.,54.07,.
un	216193	4860	G	A	.	PASS	NS=12;AF=0.583,0.417	GT:DP:AD:GL	1/0:109:71,38:.,151.11,.	0/0:84:84,0:.,116.45,.	./.:0:.,.:.,.,.	./.:0:.,.:.,.,.	./.:0:.,.:.,.,.	1/0:219:159,60:.,303.6,.	1/0:114:88,26:.,158.04,.	./.:0:.,.:.,.,.	1/0:78:59,19:.,108.13,.	1/0:96:59,37:.,133.08,.	./.:0:.,.:.,.,.	./.:0:.,.:.,.,.	./.:0:.,.:.,.,.	1/0:113:53,60:.,156.65,.	1/0:79:49,30:.,109.52,.	1/0:97:68,29:.,134.47,.	1/0:33:25,8:.,45.75,.	0/0:167:167,0:.,231.51,.	1/0:55:35,20:.,76.25,.
un	216236	4861	G	A	.	PASS	NS=17;AF=0.529,0.471	GT:DP:AD:GL	1/0:156:68,88:.,216.26,.	1/0:41:24,17:.,56.84,.	./.:0:.,.:.,.,.	1/0:78:30,48:.,108.13,.	1/0:177:95,82:.,246.76,.	1/0:150:75,75:.,207.94,.	1/0:67:30,37:.,92.88,.	1/0:160:55,105:.,221.81,.	1/0:61:32,29:.,84.56,.	1/0:85:36,49:.,117.84,.	1/0:373:180,193:.,517.09,.	1/0:72:38,34:.,99.81,.	./.:0:.,.:.,.,.	1/0:34:19,15:.,47.13,.	1/0:85:56,29:.,119.22,.	1/0:94:52,42:.,130.31,.	1/0:39:23,16:.,54.07,.	0/0:105:105,0:.,145.56,.	1/0:49:32,17:.,67.93,.
un	216252	4862	C	T	.	PASS	NS=19;AF=0.921,0.079	GT:DP:AD:GL	0/0:76:76,0:.,105.36,.	0/0:73:73,0:.,101.2,.	0/0:53:53,0:.,73.47,.	0/0:64:64,0:.,88.72,.	0/1:37:24,13:.,51.29,.	0/0:112:112,0:.,155.26,.	0/0:64:64,0:.,88.72,.	1/1:90:0,90:.,124.77,.	0/0:24:24,0:.,33.27,.	0/0:95:95,0:.,131.7,.	0/0:218:218,0:.,302.21,.	0/0:44:44,0:.,61,.	0/0:136:136,0:.,188.54,.	0/0:76:76,0:.,105.36,.	0/0:11:11,0:.,15.25,.	0/0:38:38,0:.,52.68,.	0/0:34:34,0:.,47.13,.	0/0:132:132,0:.,182.99,.	0/0:120:120,0:.,166.36,.
un	216567	4869	A	G	.	PASS	NS=14;AF=0.821,0.179	GT:DP:AD:GL	0/1:183:133,50:.,255.08,.	./.:0:.,.:.,.,.	0/0:52:52,0:.,72.09,.	0/1:206:123,83:.,285.58,.	0/0:161:161,0:.,223.19,.	0/0:128:128,0:.,177.45,.	0/0:80:80,0:.,110.9,.	1/1:33:0,33:.,49.91,.	0/1:76:54,22:.,106.74,.	0/0:140:140,0:.,194.08,.	./.:0:.,.:.,.,.	0/0:43:43,0:.,59.61,.	./.:0:.,.:.,.,.	0/0:41:41,0:.,56.84,.	0/0:81:81,0:.,112.29,.	0/0:93:93,0:.,128.93,.	0/0:49:49,0:.,67.93,.	./.:0:.,.:.,.,.	./.:0:.,.:.,.,.
un	216779	4873	A	G	.	PASS	NS=15;AF=0.833,0.167	GT:DP:AD:GL	0/0:84:84,0:.,116.45,.	0/0:45:45,0:.,62.38,.	./.:0:.,.:.,.,.	0/0:29:29,0:.,40.2,.	0/0:82:82,0:.,113.68,.	1/1:32:0,32:.,44.36,.	0/0:43:43,0:.,59.61,.	0/0:122:122,0:.,169.13,.	0/0:33:33,0:.,45.75,.	0/0:71:71,0:.,98.43,.	0/1:218:91,127:.,302.21,.	0/0:44:44,0:.,61,.	./.:0:.,.:.,.,.	./.:0:.,.:.,.,.	0/0:37:37,0:.,51.29,.	./.:51:.,.:.,.,.	1/1:28:0,28:.,38.82,.	0/0:34:34,0:.,47.13,.	0/0:25:25,0:.,34.66,.
un	217160	4882	A	C	.	PASS	NS=15;AF=0.867,0.133	GT:DP:AD:GL	0/0:72:72,0:.,99.81,.	0/0:37:37,0:.,51.29,.	0/0:14:14,0:.,19.41,.	0/0:21:21,0:.,29.11,.	0/0:67:67,0:.,92.88,.	0/1:25:7,18:.,34.66,.	0/0:12:12,0:.,16.64,.	0/0:52:52,0:.,72.09,.	0/0:22:22,0:.,30.5,.	0/1:32:23,9:.,44.36,.	1/1:229:0,229:.,317.46,.	0/0:71:71,0:.,98.43,.	./.:0:.,.:.,.,.	./.:0:.,.:.,.,.	0/0:32:32,0:.,44.36,.	0/0:38:38,0:.,52.68,.	0/0:20:20,0:.,27.73,.	./.:0:.,.:.,.,.	./.:0:.,.:.,.,.
un	217388	4887	G	A	.	PASS	NS=12;AF=0.583,0.417	GT:DP:AD:GL	1/1:40:0,40:.,55.45,.	0/0:22:22,0:.,30.5,.	./.:0:.,.:.,.,.	0/0:37:37,0:.,51.29,.	1/1:20:0,20:.,27.73,.	./.:0:.,.:.,.,.	./.:0:.,.:.,.,.	1/1:27:0,27:.,37.43,.	./.:0:.,.:.,.,.	0/0:25:25,0:.,34.66,.	0/0:68:68,0:.,94.27,.	1/1:20:0,20:.,27.73,.	0/0:53:53,0:.,73.47,.	./.:0:.,.:.,.,.	./.:0:.,.:.,.,.	1/1:13:0,13:.,18.02,.	./.:0:.,.:.,.,.	0/0:29:29,0:.,40.2,.	0/0:25:25,0:.,34.66,.
un	217527	4890	A	T	.	PASS	NS=17;AF=0.500,0.500	GT:DP:AD:GL	0/1:86:51,35:.,119.22,.	0/0:62:62,0:.,85.95,.	./.:0:.,.:.,.,.	0/1:72:53,19:.,99.81,.	0/0:105:105,0:.,145.56,.	0/1:95:53,42:.,131.7,.	0/0:54:54,0:.,74.86,.	1/1:177:0,177:.,245.37,.	1/1:53:0,53:.,73.47,.	0/1:90:38,52:.,124.77,.	0/1:240:130,110:.,332.71,.	0/0:34:34,0:.,47.13,.	0/0:143:143,0:.,198.24,.	0/1:75:50,25:.,103.97,.	./.:48:.,.:.,.,.	1/1:60:0,60:.,83.18,.	1/1:46:0,46:.,63.77,.	1/1:119:0,119:.,164.97,.	0/1:24:15,9:.,33.27,.
un	217755	4895	G	A	.	PASS	NS=17;AF=0.912,0.088	GT:DP:AD:GL	0/0:31:31,0:.,42.98,.	0/0:19:19,0:.,26.34,.	0/0:48:48,0:.,66.54,.	1/0:64:40,24:.,88.72,.	0/0:25:25,0:.,34.66,.	0/0:19:19,0:.,26.34,.	1/1:18:0,18:.,24.95,.	0/0:76:76,0:.,105.36,.	./.:0:.,.:.,.,.	0/0:91:91,0:.,126.15,.	0/0:88:88,0:.,121.99,.	0/0:28:28,0:.,38.82,.	0/0:83:83,0:.,115.06,.	0/0:25:25,0:.,34.66,.	0/0:13:13,0:.,18.02,.	0/0:30:30,0:.,41.59,.	0/0:12:12,0:.,16.64,.	./.:0:.,.:.,.,.	0/0:41:41,0:.,56.84,.
un	217915	4899	A	G	.	PASS	NS=11;AF=0.909,0.091	GT:DP:AD:GL	0/0:17:17,0:.,23.57,.	./.:0:.,.:.,.,.	./.:0:.,.:.,.,.	0/0:19:19,0:.,26.34,.	0/0:13:13,0:.,18.02,.	0/0:24:24,0:.,33.27,.	./.:0:.,.:.,.,.	0/0:28:28,0:.,38.82,.	./.:0:.,.:.,.,.	./.:0:.,.:.,.,.	0/0:18:18,0:.,24.95,.	0/1:29:12,17:.,40.2,.	0/0:45:45,0:.,62.38,.	./.:0:.,.:.,.,.	0/0:16:16,0:.,22.18,.	0/1:15:5,10:.,20.79,.	./.:0:.,.:.,.,.	0/0:46:46,0:.,63.77,.	./.:0:.,.:.,.,.
un	218069	4902	A	T	.	PASS	NS=19;AF=0.895,0.105	GT:DP:AD:GL	0/0:83:83,0:.,115.06,.	0/0:24:24,0:.,33.27,.	0/0:22:22,0:.,30.5,.	0/0:74:74,0:.,102.59,.	0/0:102:102,0:.,141.4,.	0/1:156:71,85:.,216.26,.	0/0:93:93,0:.,128.93,.	0/1:153:47,106:.,212.1,.	0/0:30:30,0:.,41.59,.	0/0:17:17,0:.,23.57,.	0/0:152:152,0:.,210.72,.	1/1:56:0,56:.,77.63,.	0/0:173:173,0:.,239.83,.	0/0:149:149,0:.,206.56,.	0/0:41:41,0:.,56.84,.	0/0:50:50,0:.,69.31,.	0/0:25:25,0:.,34.66,.	0/0:69:69,0:.,95.65,.	0/0:21:21,0:.,29.11,.
un	218091	4903	A	G	.	PASS	NS=17;AF=0.853,0.147	GT:DP:AD:GL	0/0:32:32,0:.,44.36,.	1/1:12:0,12:.,16.64,.	./.:0:.,.:.,.,.	0/0:49:49,0:.,67.93,.	0/0:34:34,0:.,47.13,.	1/1:20:0,20:.,27.73,.	0/0:13:13,0:.,18.02,.	0/0:32:32,0:.,44.36,.	0/0:12:12,0:.,16.64,.	./.:0:.,.:.,.,.	0/1:122:68,54:.,169.13,.	0/0:25:25,0:.,34.66,.	0/0:87:87,0:.,120.61,.	0/0:13:13,0:.,18.02,.	0/0:15:15,0:.,20.79,.	0/0:23:23,0:.,31.88,.	0/0:21:21,0:.,29.11,.	0/0:39:39,0:.,54.07,.	0/0:31:31,0:.,42.98,.
un	218131	4904	C	A	.	PASS	NS=18;AF=0.778,0.222	GT:DP:AD:GL	0/0:85:85,0:.,117.84,.	0/0:82:82,0:.,113.68,.	./.:0:.,.:.,.,.	0/0:105:105,0:.,145.56,.	0/0:105:105,0:.,145.56,.	0/0:50:50,0:.,69.31,.	1/1:36:0,36:.,49.91,.	0/0:196:196,0:.,271.71,.	0/0:34:34,0:.,47.13,.	0/0:81:81,0:.,112.29,.	0/0:269:269,0:.,372.91,.	0/0:14:14,0:.,19.41,.	0/0:186:186,0:.,257.85,.	0/0:24:24,0:.,33.27,.	0/0:39:39,0:.,54.07,.	1/1:63:0,63:.,87.34,.	1/1:27:0,27:.,37.43,.	1/1:63:0,63:.,87.34,.	0/0:39:39,0:.,54.07,.
un	218369	4909	G	A	.	PASS	NS=15;AF=0.867,0.133	GT:DP:AD:GL	./.:0:.,.:.,.,.	0/0:57:57,0:.,79.02,.	1/1:24:0,24:.,33.27,.	0/0:33:33,0:.,45.75,.	0/0:17:17,0:.,23.57,.	0/0:30:30,0:.,41.59,.	0/0:33:33,0:.,45.75,.	0/0:35:35,0:.,48.52,.	./.:0:.,.:.,.,.	0/0:27:27,0:.,37.43,.	0/0:167:167,0:.,231.51,.	1/0:30:12,18:.,41.59,.	0/0:78:78,0:.,108.13,.	0/0:66:66,0:.,91.5,.	./.:0:.,.:.,.,.	./.:0:.,.:.,.,.	1/0:13:9,4:.,18.02,.	0/0:46:46,0:.,63.77,.	0/0:12:12,0:.,16.64,.
un	218423	4910	C	T	.	PASS	NS=16;AF=0.625,0.375	GT:DP:AD:GL	0/0:63:63,0:.,87.34,.	0/1:47:10,37:.,65.16,.	./.:0:.,.:.,.,.	0/0:25:25,0:.,34.66,.	0/0:86:86,0:.,119.22,.	1/1:76:0,76:.,105.36,.	0/0:16:16,0:.,22.18,.	0/1:99:71,28:.,137.24,.	1/1:33:0,33:.,45.75,.	0/1:55:30,25:.,76.25,.	0/1:328:179,149:.,454.7,.	0/0:24:24,0:.,33.27,.	0/0:210:210,0:.,291.12,.	./.:0:.,.:.,.,.	./.:52:.,.:.,.,.	1/1:55:0,55:.,76.25,.	0/0:17:17,0:.,23.57,.	0/0:17:17,0:.,23.57,.	1/1:43:0,43:.,59.61,.
un	218460	4911	G	A	.	PASS	NS=18;AF=0.528,0.472	GT:DP:AD:GL	1/1:26:0,26:.,36.04,.	1/0:24:8,16:.,33.27,.	0/0:11:11,0:.,15.25,.	1/1:28:0,28:.,38.82,.	1/1:13:0,13:.,18.02,.	0/0:55:55,0:.,76.25,.	1/1:36:0,36:.,49.91,.	0/0:57:57,0:.,79.02,.	1/0:11:3,8:.,15.25,.	1/0:40:25,15:.,55.45,.	0/0:21:21,0:.,29.11,.	1/1:40:0,40:.,55.45,.	./.:0:.,.:.,.,.	0/0:23:23,0:.,31.88,.	1/0:20:11,9:.,27.73,.	0/0:24:24,0:.,33.27,.	0/0:17:17,0:.,23.57,.	1/0:40:29,11:.,55.45,.	1/1:16:0,16:.,22.18,.
un	218737	4917	T	A	.	PASS	NS=18;AF=0.528,0.472	GT:DP:AD:GL	1/0:74:44,30:.,102.59,.	1/0:63:19,44:.,87.34,.	./.:0:.,.:.,.,.	0/0:51:51,0:.,70.7,.	1/1:67:0,67:.,92.88,.	1/1:65:0,65:.,90.11,.	0/0:57:57,0:.,79.02,.	1/1:115:0,115:.,159.42,.	1/1:43:0,43:.,59.61,.	1/0:44:18,26:.,61,.	0/0:262:262,0:.,363.21,.	1/0:38:21,17:.,52.68,.	0/0:231:231,0:.,320.23,.	1/0:33:11,22:.,45.75,.	1/0:46:22,24:.,63.77,.	0/0:67:67,0:.,92.88,.	1/1:36:0,36:.,49.91,.	0/0:92:92,0:.,127.54,.	1/0:31:9,22:.,42.98,.
un	218805	4919	A	G	.	PASS	NS=18;AF=0.667,0.333	GT:DP:AD:GL	0/1:218:105,113:.,302.21,.	0/1:90:60,30:.,124.77,.	./.:0:.,.:.,.,.	0/0:101:101,0:.,140.02,.	0/1:133:98,35:.,184.38,.	0/0:158:158,0:.,219.03,.	0/0:82:82,0:.,113.68,.	0/1:229:164,65:.,317.46,.	0/1:90:51,39:.,124.77,.	0/1:131:93,38:.,181.6,.	0/1:482:382,100:.,668.19,.	0/1:112:44,68:.,155.26,.	0/0:227:227,0:.,314.69,.	0/1:106:79,27:.,146.95,.	0/1:105:54,51:.,145.56,.	0/0:64:64,0:.,88.72,.	0/1:87:44,43:.,120.61,.	0/1:192:100,92:.,266.17,.	0/0:79:79,0:.,109.52,.
un	218901	4921	C	T	.	PASS	NS=19;AF=0.789,0.211	GT:DP:AD:GL	0/0:44:44,0:.,61,.	1/1:11:0,11:.,15.25,.	0/1:11:4,7:.,15.25,.	0/0:29:29,0:.,40.2,.	0/0:51:51,0:.,70.7,.	0/0:11:11,0:.,15.25,.	1/1:25:0,25:.,34.66,.	0/0:79:79,0:.,109.52,.	0/1:34:12,22:.,47.13,.	0/0:13:13,0:.,18.02,.	0/0:87:87,0:.,120.61,.	0/0:26:26,0:.,36.04,.	0/0:74:74,0:.,102.59,.	0/0:39:39,0:.,54.07,.	0/0:24:24,0:.,33.27,.	0/1:40:18,22:.,55.45,.	0/0:12:12,0:.,16.64,.	0/1:81:54,27:.,112.29,.	0/0:50:50,0:.,69.31,.
un	218963	4922	C	T	.	PASS	NS=18;AF=0.944,0.056	GT:DP:AD:GL	0/0:37:37,0:.,51.29,.	0/0:11:11,0:.,15.25,.	./.:0:.,.:.,.,.	0/0:73:73,0:.,101.2,.	0/0:67:67,0:.,92.88,.	0/0:70:70,0:.,97.04,.	1/1:33:0,33:.,45.75,.	0/0:156:156,0:.,216.26,.	0/0:31:31,0:.,42.98,.	0/0:98:98,0:.,135.86,.	0/0:210:210,0:.,291.12,.	0/0:42:42,0:.,58.22,.	0/0:135:135,0:.,187.15,.	0/0:50:50,0:.,69.31,.	0/0:26:26,0:.,36.04,.	0/0:39:39,0:.,54.07,.	0/0:16:16,0:.,22.18,.	0/0:51:51,0:.,70.7,.	0/0:59:59,0:.,81.79,.
un	218979	4923	C	A	.	PASS	NS=17;AF=0.559,0.441	GT:DP:AD:GL	1/0:16:11,5:.,22.18,.	1/0:32:9,23:.,44.36,.	./.:0:.,.:.,.,.	1/1:33:0,33:.,45.75,.	0/0:46:46,0:.,63.77,.	0/0:27:27,0:.,37.43,.	1/1:23:0,23:.,31.88,.	0/0:60:60,0:.,83.18,.	1/1:11:0,11:.,15.25,.	1/0:23:15,8:.,31.88,.	1/0:120:62,58:.,166.36,.	1/0:36:15,21:.,49.91,.	0/0:80:80,0:.,110.9,.	0/0:29:29,0:.,40.2,.	./.:0:.,.:.,.,.	0/0:30:30,0:.,41.59,.	1/1:39:0,39:.,54.07,.	1/1:37:0,37:.,51.29,.	0/0:59:59,0:.,81.79,.
un	219054	4924	C	A	.	PASS	NS=18;AF=0.528,0.472	GT:DP:AD:GL	1/1:76:0,76:.,105.36,.	1/0:106:67,39:.,146.95,.	1/1:36:0,36:.,49.91,.	1/0:62:34,28:.,85.95,.	1/1:118:0,118:.,163.58,.	0/0:64:64,0:.,88.72,.	1/0:32:16,16:.,44.36,.	0/0:202:202,0:.,280.03,.	1/0:42:24,18:.,58.22,.	0/0:89:89,0:.,123.38,.	1/0:211:115,96:.,292.51,.	0/0:30:30,0:.,41.59,.	1/0:161:86,75:.,223.19,.	1/0:42:14,28:.,58.22,.	1/0:52:40,12:.,72.09,.	0/0:85:85,0:.,117.84,.	1/1:31:0,31:.,42.98,.	1/0:100:46,54:.,138.63,.	./.:36:.,.:.,.,.
un	219255	4929	T	G	.	PASS	NS=18;AF=0.889,0.111	GT:DP:AD:GL	1/1:25:0,25:.,34.66,.	0/0:85:85,0:.,117.84,.	0/0:110:110,0:.,152.49,.	0/0:95:95,0:.,131.7,.	0/0:91:91,0:.,126.15,.	0/0:195:195,0:.,270.33,.	0/0:101:101,0:.,140.02,.	0/0:67:67,0:.,92.88,.	0/0:90:90,0:.,124.77,.	0/0:117:117,0:.,162.2,.	0/0:408:408,0:.,565.61,.	0/0:39:39,0:.,54.07,.	./.:0:.,.:.,.,.	0/0:69:69,0:.,95.65,.	0/0:61:61,0:.,84.56,.	0/0:69:69,0:.,95.65,.	0/0:34:34,0:.,47.13,.	1/1:149:0,149:.,206.56,.	0/0:138:138,0:.,191.31,.
un	219401	4932	T	A	.	PASS	NS=17;AF=0.735,0.265	GT:DP:AD:GL	0/0:76:76,0:.,105.36,.	1/0:51:15,36:.,70.7,.	./.:0:.,.:.,.,.	1/0:77:60,17:.,106.74,.	0/0:88:88,0:.,121.99,.	1/1:139:0,139:.,192.69,.	0/0:68:68,0:.,94.27,.	0/0:154:154,0:.,213.49,.	0/0:39:39,0:.,54.07,.	1/1:96:0,96:.,133.08,.	1/0:295:160,135:.,408.96,.	0/0:39:39,0:.,54.07,.	./.:0:.,.:.,.,.	1/0:105:35,70:.,145.56,.	0/0:23:23,0:.,31.88,.	0/0:67:67,0:.,92.88,.	0/0:32:32,0:.,44.36,.	0/0:91:91,0:.,126.15,.	1/0:112:59,53:.,155.26,.
un	219454	4933	G	C	.	PASS	NS=15;AF=0.900,0.100	GT:DP:AD:GL	0/0:63:63,0:.,87.34,.	0/0:54:54,0:.,74.86,.	./.:0:.,.:.,.,.	0/0:23:23,0:.,31.88,.	0/0:74:74,0:.,102.59,.	0/0:74:74,0:.,102.59,.	0/0:12:12,0:.,16.64,.	./.:23:.,.:.,.,.	1/1:10:0,10:.,13.86,.	0/0:36:36,0:.,49.91,.	0/0:129:129,0:.,178.83,.	0/0:37:37,0:.,51.29,.	0/0:132:132,0:.,182.99,.	./.:0:.,.:.,.,.	0/0:41:41,0:.,56.84,.	./.:34:.,.:.,.,.	1/0:30:20,10:.,41.59,.	0/0:59:59,0:.,81.79,.	0/0:68:68,0:.,94.27,.
un	219554	4935	G	A	.	PASS	NS=13;AF=0.923,0.077	GT:DP:AD:GL	1/1:169:0,169:.,234.28,.	0/0:54:54,0:.,74.86,.	./.:0:.,.:.,.,.	./.:0:.,.:.,.,.	./.:0:.,.:.,.,.	0/0:93:93,0:.,128.93,.	0/0:56:56,0:.,77.63,.	./.:0:.,.:.,.,.	0/0:97:97,0:.,134.47,.	0/0:132:132,0:.,182.99,.	./.:0:.,.:.,.,.	./.:0:.,.:.,.,.	0/0:233:233,0:.,323.01,.	0/0:23:23,0:.,31.88,.	0/0:113:113,0:.,156.65,.	0/0:80:80,0:.,110.9,.	0/0:46:46,0:.,63.77,.	0/0:168:168,0:.,232.9,.	0/0:129:129,0:.,178.83,.
un	220074	4947	A	G	.	PASS	NS=17;AF=0.647,0.353	GT:DP:AD:GL	1/1:66:0,66:.,91.5,.	0/1:54:16,38:.,74.86,.	./.:0:.,.:.,.,.	0/0:17:17,0:.,23.57,.	0/0:66:66,0:.,91.5,.	1/1:95:0,95:.,131.7,.	0/0:81:81,0:.,112.29,.	0/0:171:171,0:.,237.06,.	0/0:26:26,0:.,36.04,.	1/1:72:0,72:.,99.81,.	0/1:225:126,99:.,311.92,.	1/1:23:0,23:.,31.88,.	./.:0:.,.:.,.,.	0/0:38:38,0:.,52.68,.	0/0:37:37,0:.,51.29,.	0/1:64:47,17:.,88.72,.	0/0:46:46,0:.,63.77,.	0/0:37:37,0:.,51.29,.	0/1:39:17,22:.,55.45,.
un	220110	4948	A	G	.	PASS	NS=15;AF=0.600,0.400	GT:DP:AD:GL	1/1:35:0,35:.,48.52,.	./.:0:.,.:.,.,.	0/0:22:22,0:.,30.5,.	0/0:35:35,0:.,48.52,.	1/1:25:0,25:.,34.66,.	0/0:10:10,0:.,13.86,.	1/1:17:0,17:.,23.57,.	0/0:86:86,0:.,119.22,.	1/1:18:0,18:.,24.95,.	./.:0:.,.:.,.,.	0/0:52:52,0:.,72.09,.	1/1:13:0,13:.,18.02,.	0/0:74:74,0:.,102.59,.	./.:0:.,.:.,.,.	1/1:11:0,11:.,15.25,.	0/0:24:24,0:.,33.27,.	./.:0:.,.:.,.,.	0/0:32:32,0:.,44.36,.	0/0:14:14,0:.,19.41,.
un	220235	4951	G	A	.	PASS	NS=11;AF=0.909,0.091	GT:DP:AD:GL	1/0:186:71,115:.,257.85,.	0/0:92:92,0:.,127.54,.	./.:0:.,.:.,.,.	0/0:171:171,0:.,237.06,.	0/0:232:232,0:.,321.62,.	./.:0:.,.:.,.,.	./.:0:.,.:.,.,.	0/0:182:182,0:.,252.31,.	0/0:98:98,0:.,135.86,.	0/0:242:242,0:.,335.48,.	0/0:427:427,0:.,591.95,.	1/0:83:64,19:.,115.06,.	./.:0:.,.:.,.,.	./.:0:.,.:.,.,.	0/0:75:75,0:.,103.97,.	./.:0:.,.:.,.,.	./.:0:.,.:.,.,.	./.:0:.,.:.,.,.	0/0:108:108,0:.,149.72,.
un	220374	4954	T	C	.	PASS	NS=15;AF=0.533,0.467	GT:DP:AD:GL	1/0:86:56,30:.,119.22,.	./.:39:.,.:.,.,.	./.:0:.,.:.,.,.	1/0:115:63,52:.,159.42,.	0/0:99:99,0:.,137.24,.	1/0:112:90,22:.,155.26,.	1/0:135:72,63:.,187.15,.	1/0:341:151,190:.,472.73,.	1/0:60:38,22:.,83.18,.	1/0:91:48,43:.,126.15,.	1/0:341:217,124:.,472.73,.	1/0:28:10,18:.,38.82,.	./.:0:.,.:.,.,.	1/0:100:49,51:.,138.63,.	1/0:52:28,24:.,72.09,.	1/0:121:69,52:.,167.74,.	./.:0:.,.:.,.,.	1/0:256:188,68:.,354.89,.	1/0:90:37,53:.,124.77,.
un	220656	4960	T	C	.	PASS	NS=16;AF=0.719,0.281	GT:DP:AD:GL	1/1:35:0,35:.,48.52,.	0/0:15:15,0:.,20.79,.	0/0:14:14,0:.,19.41,.	0/0:22:22,0:.,30.5,.	1/1:30:0,30:.,41.59,.	0/0:34:34,0:.,47.13,.	0/0:28:28,0:.,38.82,.	1/0:14:7,7:.,19.41,.	./.:0:.,.:.,.,.	./.:0:.,.:.,.,.	0/0:138:138,0:.,191.31,.	1/0:15:9,6:.,20.79,.	0/0:76:76,0:.,105.36,.	0/0:28:28,0:.,38.82,.	1/0:10:3,7:.,13.86,.	1/1:15:0,15:.,20.79,.	./.:0:.,.:.,.,.	0/0:14:14,0:.,19.41,.	0/0:11:11,0:.,15.25,.
un	220836	4964	T	C	.	PASS	NS=12;AF=0.750,0.250	GT:DP:AD:GL	0/0:39:39,0:.,54.07,.	1/1:33:0,33:.,84.56,.	./.:0:.,.:.,.,.	1/1:14:0,14:.,80.41,.	./.:0:.,.:.,.,.	0/0:41:41,0:.,56.84,.	1/0:37:19,18:.,51.29,.	./.:0:.,.:.,.,.	./.:0:.,.:.,.,.	0/0:69:69,0:.,95.65,.	./.:0:.,.:.,.,.	./.:0:.,.:.,.,.	./.:0:.,.:.,.,.	0/0:36:36,0:.,49.91,.	0/0:26:26,0:.,36.04,.	0/0:42:42,0:.,58.22,.	0/0:37:37,0:.,51.29,.	1/0:50:25,25:.,69.31,.	0/0:58:58,0:.,80.41,.
un	220857	4965	G	A	.	PASS	NS=17;AF=0.941,0.059	GT:DP:AD:GL	1/1:48:0,48:.,66.54,.	0/0:37:37,0:.,51.29,.	./.:0:.,.:.,.,.	0/0:35:35,0:.,48.52,.	0/0:26:26,0:.,36.04,.	0/0:68:68,0:.,94.27,.	0/0:70:70,0:.,97.04,.	0/0:66:66,0:.,91.5,.	0/0:27:27,0:.,37.43,.	0/0:72:72,0:.,99.81,.	0/0:200:200,0:.,277.26,.	0/0:20:20,0:.,27.73,.	./.:0:.,.:.,.,.	0/0:82:82,0:.,113.68,.	0/0:20:20,0:.,27.73,.	0/0:66:66,0:.,91.5,.	0/0:17:17,0:.,23.57,.	0/0:106:106,0:.,146.95,.	0/0:70:70,0:.,97.04,.
un	221021	4968	C	T	.	PASS	NS=16;AF=0.812,0.188	GT:DP:AD:GL	0/0:32:32,0:.,44.36,.	1/1:17:0,17:.,23.57,.	./.:0:.,.:.,.,.	./.:0:.,.:.,.,.	0/0:42:42,0:.,58.22,.	0/1:45:21,24:.,62.38,.	0/0:28:28,0:.,38.82,.	0/0:30:30,0:.,41.59,.	0/0:13:13,0:.,18.02,.	0/0:25:25,0:.,34.66,.	0/0:152:152,0:.,210.72,.	0/0:20:20,0:.,27.73,.	./.:0:.,.:.,.,.	0/0:41:41,0:.,56.84,.	0/0:19:19,0:.,26.34,.	0/1:37:29,8:.,51.29,.	0/0:11:11,0:.,15.25,.	1/1:19:0,19:.,26.34,.	0/0:15:15,0:.,20.79,.
un	221196	4972	C	T	.	PASS	NS=11;AF=0.682,0.318	GT:DP:AD:GL	0/0:52:52,0:.,72.09,.	./.:0:.,.:.,.,.	./.:0:.,.:.,.,.	./.:0:.,.:.,.,.	./.:0:.,.:.,.,.	0/0:88:88,0:.,121.99,.	1/1:51:0,51:.,70.7,.	./.:0:.,.:.,.,.	0/0:46:46,0:.,63.77,.	1/1:24:0,24:.,33.27,.	./.:0:.,.:.,.,.	./.:0:.,.:.,.,.	./.:0:.,.:.,.,.	0/0:44:44,0:.,61,.	0/0:28:28,0:.,38.82,.	0/0:49:49,0:.,67.93,.	0/0:25:25,0:.,34.66,.	1/1:75:0,75:.,103.97,.	0/1:67:27,40:.,92.88,.
un	221276	4974	A	C	.	PASS	NS=11;AF=0.773,0.227	GT:DP:AD:GL	0/0:183:183,0:.,253.69,.	0/1:97:35,62:.,134.47,.	./.:0:.,.:.,.,.	./.:0:.,.:.,.,.	0/0:445:445,0:.,616.9,.	0/1:49:35,14:.,67.93,.	0/0:209:209,0:.,289.74,.	0/1:120:49,71:.,166.36,.	./.:0:.,.:.,.,.	0/1:67:21,46:.,92.88,.	./.:0:.,.:.,.,.	0/0:151:151,0:.,209.33,.	./.:0:.,.:.,.,.	0/1:68:32,36:.,94.27,.	0/0:72:72,0:.,99.81,.	./.:0:.,.:.,.,.	./.:0:.,.:.,.,.	./.:0:.,.:.,.,.	0/0:58:58,0:.,80.41,.
un	221445	4978	G	T	.	PASS	NS=17;AF=0.794,0.206	GT:DP:AD:GL	0/0:122:122,0:.,169.13,.	0/1:97:77,20:.,134.47,.	./.:0:.,.:.,.,.	0/0:162:162,0:.,224.58,.	0/0:172:172,0:.,238.44,.	0/1:155:83,72:.,214.88,.	0/1:75:50,25:.,103.97,.	0/0:223:223,0:.,309.14,.	0/0:67:67,0:.,92.88,.	0/1:116:67,49:.,160.81,.	0/1:352:266,86:.,487.98,.	0/0:96:96,0:.,133.08,.	./.:0:.,.:.,.,.	0/1:112:58,54:.,155.26,.	0/0:72:72,0:.,99.81,.	0/0:107:107,0:.,148.33,.	0/0:69:69,0:.,95.65,.	0/1:96:72,24:.,133.08,.	0/0:138:138,0:.,191.31,.
un	221626	4982	A	C	.	PASS	NS=17;AF=0.500,0.500	GT:DP:AD:GL	0/1:359:210,149:.,497.68,.	0/1:118:30,88:.,163.58,.	./.:0:.,.:.,.,.	0/1:156:87,69:.,216.26,.	0/1:190:69,121:.,263.4,.	0/1:366:195,171:.,507.38,.	0/1:233:93,140:.,323.01,.	0/1:364:190,174:.,504.61,.	0/1:157:60,97:.,217.65,.	0/1:221:68,153:.,306.37,.	0/1:692:462,230:.,959.32,.	0/1:41:16,25:.,56.84,.	./.:0:.,.:.,.,.	0/1:235:134,101:.,325.78,.	0/1:87:32,55:.,120.61,.	0/1:148:79,69:.,205.17,.	0/1:114:73,41:.,158.04,.	0/1:239:135,104:.,331.32,.	0/1:142:76,66:.,196.85,.
un	221664	4983	T	C	.	PASS	NS=18;AF=0.861,0.139	GT:DP:AD:GL	0/0:31:31,0:.,42.98,.	0/0:48:48,0:.,66.54,.	./.:0:.,.:.,.,.	0/0:122:122,0:.,169.13,.	0/0:107:107,0:.,148.33,.	0/0:105:105,0:.,145.56,.	1/1:64:0,64:.,88.72,.	0/0:241:241,0:.,334.1,.	1/1:64:0,64:.,88.72,.	0/0:152:152,0:.,210.72,.	0/0:401:401,0:.,555.9,.	0/0:42:42,0:.,58.22,.	0/0:200:200,0:.,277.26,.	0/0:43:43,0:.,59.61,.	1/0:59:42,17:.,81.79,.	0/0:62:62,0:.,85.95,.	0/0:45:45,0:.,62.38,.	0/0:158:158,0:.,219.03,.	0/0:94:94,0:.,130.31,.
un	221799	4986	G	A	.	PASS	NS=15;AF=0.667,0.333	GT:DP:AD:GL	1/1:109:0,109:.,151.11,.	0/0:90:90,0:.,124.77,.	./.:0:.,.:.,.,.	0/0:65:65,0:.,90.11,.	1/1:124:0,124:.,171.9,.	1/0:114:88,26:.,158.04,.	0/0:110:110,0:.,152.49,.	0/0:132:132,0:.,182.99,.	./.:0:.,.:.,.,.	0/0:98:98,0:.,135.86,.	1/0:363:203,160:.,503.22,.	1/0:44:32,12:.,61,.	./.:0:.,.:.,.,.	0/0:46:46,0:.,63.77,.	1/0:39:20,19:.,54.07,.	1/0:91:72,19:.,126.15,.	1/0:38:23,15:.,52.68,.	0/0:108:108,0:.,149.72,.	./.:80:.,.:.,.,.
un	221885	4988	T	A	.	PASS	NS=14;AF=0.857,0.143	GT:DP:AD:GL	./.:0:.,.:.,.,.	./.:0:.,.:.,.,.	./.:0:.,.:.,.,.	./.:0:.,.:.,.,.	0/0:22:22,0:.,30.5,.	1/0:76:45,31:.,105.36,.	1/1:22:0,22:.,30.5,.	0/0:52:52,0:.,72.09,.	0/0:19:19,0:.,26.34,.	1/0:17:5,12:.,23.57,.	0/0:105:105,0:.,145.56,.	0/0:46:46,0:.,63.77,.	0/0:86:86,0:.,119.22,.	./.:0:.,.:.,.,.	0/0:12:12,0:.,16.64,.	0/0:19:19,0:.,26.34,.	0/0:10:10,0:.,13.86,.	0/0:36:36,0:.,49.91,.	0/0:74:74,0:.,102.59,.
un	222176	4994	A	G	.	PASS	NS=16;AF=0.500,0.500	GT:DP:AD:GL	0/1:118:65,53:.,163.58,.	./.:99:.,.:.,.,.	1/1:42:0,42:.,58.22,.	0/0:58:58,0:.,80.41,.	0/1:109:46,63:.,152.49,.	./.:146:.,.:.,.,.	0/1:52:31,21:.,72.09,.	0/1:114:74,40:.,158.04,.	0/1:36:28,8:.,49.91,.	0/1:60:27,33:.,83.18,.	0/1:317:212,105:.,439.46,.	0/1:110:61,49:.,152.49,.	./.:0:.,.:.,.,.	0/1:147:57,90:.,203.79,.	0/1:54:29,25:.,74.86,.	0/1:84:58,26:.,116.45,.	0/1:42:30,12:.,58.22,.	0/1:65:44,21:.,90.11,.	0/1:83:47,36:.,115.06,.
un	222276	4996	G	T	.	PASS	NS=18;AF=0.806,0.194	GT:DP:AD:GL	0/0:112:112,0:.,155.26,.	0/0:84:84,0:.,116.45,.	./.:0:.,.:.,.,.	0/0:82:82,0:.,113.68,.	0/0:135:135,0:.,187.15,.	1/1:126:0,126:.,174.67,.	0/0:126:126,0:.,174.67,.	0/0:254:254,0:.,352.12,.	1/1:53:0,53:.,73.47,.	0/0:84:84,0:.,116.45,.	0/0:344:344,0:.,476.89,.	0/0:46:46,0:.,63.77,.	0/0:237:237,0:.,328.55,.	0/1:53:15,38:.,73.47,.	0/0:72:72,0:.,99.81,.	0/1:82:58,24:.,116.45,.	0/0:35:35,0:.,48.52,.	0/0:101:101,0:.,140.02,.	0/1:131:86,45:.,181.6,.
un	222805	5008	G	T	.	PASS	NS=16;AF=0.812,0.188	GT:DP:AD:GL	1/1:180:0,180:.,249.53,.	0/0:86:86,0:.,119.22,.	./.:0:.,.:.,.,.	0/0:27:27,0:.,37.43,.	1/1:129:0,129:.,178.83,.	0/0:33:33,0:.,45.75,.	0/0:44:44,0:.,61,.	0/0:216:216,0:.,299.44,.	0/0:83:83,0:.,115.06,.	0/0:90:90,0:.,124.77,.	0/0:91:91,0:.,126.15,.	1/1:23:0,23:.,31.88,.	0/0:62:62,0:.,85.95,.	./.:0:.,.:.,.,.	0/0:10:10,0:.,13.86,.	0/0:25:25,0:.,34.66,.	./.:0:.,.:.,.,.	0/0:21:21,0:.,29.11,.	0/0:33:33,0:.,45.75,.
un	222869	5010	T	G	.	PASS	NS=16;AF=0.844,0.156	GT:DP:AD:GL	0/0:770:770,0:.,1067.45,.	0/0:403:403,0:.,558.68,.	./.:0:.,.:.,.,.	0/0:392:392,0:.,543.43,.	0/0:710:710,0:.,984.27,.	0/0:459:459,0:.,636.31,.	1/0:393:287,106:.,544.81,.	1/0:1125:884,241:.,1560.97,.	0/0:335:335,0:.,464.41,.	1/0:521:325,196:.,722.26,.	0/0:1535:1535,0:.,2127.96,.	./.:227:.,.:.,.,.	./.:0:.,.:.,.,.	1/0:483:330,153:.,669.58,.	0/0:384:384,0:.,532.34,.	0/0:454:454,0:.,629.38,.	0/0:312:312,0:.,432.52,.	1/0:480:281,199:.,665.42,.	0/0:415:415,0:.,575.31,.
un	223378	5021	G	A	.	PASS	NS=17;AF=0.735,0.265	GT:DP:AD:GL	1/0:28:13,15:.,38.82,.	1/1:11:0,11:.,15.25,.	./.:0:.,.:.,.,.	./.:0:.,.:.,.,.	0/0:35:35,0:.,48.52,.	0/0:44:44,0:.,61,.	1/0:27:15,12:.,37.43,.	0/0:47:47,0:.,65.16,.	0/0:17:17,0:.,23.57,.	1/1:19:0,19:.,26.34,.	0/0:79:79,0:.,109.52,.	1/0:25:16,9:.,34.66,.	0/0:61:61,0:.,84.56,.	0/0:20:20,0:.,27.73,.	0/0:19:19,0:.,26.34,.	0/0:19:19,0:.,26.34,.	0/0:23:23,0:.,31.88,.	1/1:21:0,21:.,29.11,.	0/0:14:14,0:.,19.41,.
un	223420	5022	C	T	.	PASS	NS=17;AF=0.559,0.441	GT:DP:AD:GL	0/0:40:40,0:.,55.45,.	0/1:106:22,84:.,146.95,.	./.:0:.,.:.,.,.	0/0:64:64,0:.,88.72,.	1/1:80:0,80:.,110.9,.	0/0:65:65,0:.,90.11,.	1/1:72:0,72:.,99.81,.	1/1:152:0,152:.,210.72,.	./.:24:.,.:.,.,.	0/1:67:15,52:.,92.88,.	0/0:100:100,0:.,138.63,.	0/1:24:14,10:.,33.27,.	0/0:101:101,0:.,140.02,.	0/0:11:11,0:.,15.25,.	0/0:19:19,0:.,26.34,.	1/1:61:0,61:.,84.56,.	0/1:14:8,6:.,19.41,.	1/1:101:0,101:.,140.02,.	0/1:61:22,39:.,84.56,.
un	223608	5026	T	C	.	PASS	NS=18;AF=0.917,0.083	GT:DP:AD:GL	0/0:111:111,0:.,153.88,.	0/0:61:61,0:.,84.56,.	./.:0:.,.:.,.,.	0/0:103:103,0:.,142.79,.	0/0:103:103,0:.,142.79,.	0/0:140:140,0:.,194.08,.	0/0:117:117,0:.,162.2,.	0/0:163:163,0:.,225.97,.	1/0:80:51,29:.,110.9,.	0/0:111:111,0:.,153.88,.	0/0:280:280,0:.,388.16,.	0/0:39:39,0:.,54.07,.	0/0:265:265,0:.,367.37,.	0/0:113:113,0:.,156.65,.	0/0:63:63,0:.,87.34,.	0/0:103:103,0:.,142.79,.	1/0:37:24,13:.,51.29,.	0/0:115:115,0:.,159.42,.	1/0:88:25,63:.,121.99,.
un	223645	5027	A	C	.	PASS	NS=15;AF=0.533,0.467	GT:DP:AD:GL	0/1:69:44,25:.,95.65,.	./.:0:.,.:.,.,.	./.:0:.,.:.,.,.	0/1:41:15,26:.,56.84,.	0/1:64:45,19:.,88.72,.	0/1:31:16,15:.,42.98,.	0/1:57:33,24:.,79.02,.	0/1:103:41,62:.,142.79,.	0/1:27:12,15:.,37.43,.	0/1:45:30,15:.,62.38,.	0/1:245:95,150:.,339.64,.	./.:38:.,.:.,.,.	./.:0:.,.:.,.,.	0/1:60:28,32:.,83.18,.	0/1:35:21,14:.,48.52,.	0/1:53:19,34:.,73.47,.	0/1:30:10,20:.,41.59,.	0/1:76:20,56:.,105.36,.	0/0:33:33,0:.,45.75,.
un	223720	5029	G	C	.	PASS	NS=17;AF=0.588,0.412	GT:DP:AD:GL	1/1:48:0,48:.,66.54,.	1/0:63:30,33:.,87.34,.	./.:0:.,.:.,.,.	./.:0:.,.:.,.,.	1/1:50:0,50:.,69.31,.	0/0:276:276,0:.,382.62,.	1/1:64:0,64:.,88.72,.	0/0:200:200,0:.,277.26,.	0/0:66:66,0:.,91.5,.	1/0:127:83,44:.,176.06,.	1/0:373:218,155:.,517.09,.	1/1:21:0,21:.,29.11,.	0/0:239:239,0:.,331.32,.	0/0:152:152,0:.,210.72,.	1/0:52:14,38:.,72.09,.	1/0:96:24,72:.,133.08,.	1/0:32:16,16:.,44.36,.	0/0:66:66,0:.,91.5,.	0/0:141:141,0:.,195.47,.
un	223904	5033	T	C	.	PASS	NS=10;AF=0.500,0.500	GT:DP:AD:GL	1/0:111:53,58:.,153.88,.	./.:0:.,.:.,.,.	./.:0:.,.:.,.,.	./.:0:.,.:.,.,.	1/0:89:29,60:.,123.38,.	./.:0:.,.:.,.,.	./.:0:.,.:.,.,.	./.:0:.,.:.,.,.	1/0:30:11,19:.,41.59,.	./.:0:.,.:.,.,.	1/0:187:70,117:.,259.24,.	1/0:25:6,19:.,34.66,.	./.:0:.,.:.,.,.	1/0:49:35,14:.,67.93,.	1/0:82:37,45:.,113.68,.	1/0:108:50,58:.,149.72,.	1/0:47:17,30:.,65.16,.	1/0:151:45,106:.,209.33,.	./.:0:.,.:.,.,.
un	223953	5034	G	A	.	PASS	NS=10;AF=0.500,0.500	GT:DP:AD:GL	1/0:553:389,164:.,766.62,.	./.:0:.,.:.,.,.	./.:0:.,.:.,.,.	./.:0:.,.:.,.,.	1/0:420:257,163:.,582.24,.	./.:0:.,.:.,.,.	./.:0:.,.:.,.,.	1/0:1012:632,380:.,1402.93,.	1/0:290:225,65:.,402.03,.	./.:0:.,.:.,.,.	./.:0:.,.:.,.,.	1/0:173:126,47:.,239.83,.	./.:0:.,.:.,.,.	1/0:319:201,118:.,442.23,.	1/0:317:206,111:.,439.46,.	1/0:242:122,120:.,335.48,.	1/0:175:110,65:.,242.6,.	1/0:653:476,177:.,905.25,.	./.:0:.,.:.,.,.
un	224352	5043	G	A	.	PASS	NS=15;AF=0.867,0.133	GT:DP:AD:GL	0/0:58:58,0:.,80.41,.	0/0:39:39,0:.,54.07,.	./.:0:.,.:.,.,.	./.:0:.,.:.,.,.	0/0:47:47,0:.,65.16,.	1/0:62:45,17:.,85.95,.	0/0:25:25,0:.,34.66,.	0/0:115:115,0:.,159.42,.	0/0:21:21,0:.,29.11,.	./.:23:.,.:.,.,.	1/0:124:54,70:.,171.9,.	0/0:25:25,0:.,34.66,.	1/0:87:32,55:.,120.61,.	0/0:40:40,0:.,55.45,.	0/0:24:24,0:.,33.27,.	0/0:52:52,0:.,72.09,.	./.:12:.,.:.,.,.	1/0:52:22,30:.,72.09,.	0/0:39:39,0:.,54.07,.
un	224620	5049	C	T	.	PASS	NS=17;AF=0.882,0.118	GT:DP:AD:GL	0/0:114:114,0:.,158.04,.	0/0:152:152,0:.,210.72,.	./.:0:.,.:.,.,.	0/1:41:31,10:.,56.84,.	0/0:167:167,0:.,231.51,.	0/0:23:23,0:.,31.88,.	0/0:30:30,0:.,41.59,.	0/0:43:43,0:.,59.61,.	0/0:11:11,0:.,15.25,.	0/0:134:134,0:.,185.76,.	0/0:127:127,0:.,176.06,.	0/0:30:30,0:.,41.59,.	./.:0:.,.:.,.,.	1/1:40:0,40:.,55.45,.	0/0:53:53,0:.,73.47,.	0/1:43:14,29:.,59.61,.	0/0:11:11,0:.,15.25,.	0/0:81:81,0:.,112.29,.	0/0:50:50,0:.,69.31,.
un	224708	5051	A	G	.	PASS	NS=10;AF=0.900,0.100	GT:DP:AD:GL	0/1:57:33,24:.,79.02,.	./.:0:.,.:.,.,.	./.:0:.,.:.,.,.	./.:0:.,.:.,.,.	./.:0:.,.:.,.,.	0/0:67:67,0:.,92.88,.	0/0:42:42,0:.,58.22,.	./.:0:.,.:.,.,.	./.:0:.,.:.,.,.	0/0:49:49,0:.,67.93,.	./.:0:.,.:.,.,.	./.:0:.,.:.,.,.	0/0:94:94,0:.,130.31,.	0/0:44:44,0:.,61,.	./.:0:.,.:.,.,.	0/0:15:15,0:.,20.79,.	0/0:10:10,0:.,13.86,.	0/0:32:32,0:.,44.36,.	0/1:69:22,47:.,95.65,.
un	224773	5052	G	A	.	PASS	NS=17;AF=0.941,0.059	GT:DP:AD:GL	0/0:36:36,0:.,49.91,.	0/0:17:17,0:.,23.57,.	./.:0:.,.:.,.,.	0/0:16:16,0:.,22.18,.	0/0:33:33,0:.,45.75,.	0/0:78:78,0:.,108.13,.	0/0:40:40,0:.,55.45,.	1/0:25:10,15:.,34.66,.	1/0:14:8,6:.,19.41,.	0/0:43:43,0:.,59.61,.	0/0:80:80,0:.,110.9,.	0/0:36:36,0:.,49.91,.	0/0:64:64,0:.,88.72,.	0/0:50:50,0:.,69.31,.	0/0:10:10,0:.,13.86,.	0/0:27:27,0:.,37.43,.	./.:0:.,.:.,.,.	0/0:34:34,0:.,47.13,.	0/0:28:28,0:.,38.82,.
un	224838	5054	A	G	.	PASS	NS=18;AF=0.833,0.167	GT:DP:AD:GL	0/0:139:139,0:.,192.69,.	0/0:30:30,0:.,41.59,.	./.:0:.,.:.,.,.	0/1:56:20,36:.,77.63,.	0/0:122:122,0:.,169.13,.	1/1:58:0,58:.,80.41,.	0/0:59:59,0:.,81.79,.	1/1:116:0,116:.,160.81,.	0/0:54:54,0:.,74.86,.	0/1:91:37,54:.,126.15,.	0/0:105:105,0:.,145.56,.	0/0:14:14,0:.,19.41,.	0/0:99:99,0:.,137.24,.	0/0:53:53,0:.,73.47,.	0/0:44:44,0:.,61,.	0/0:60:60,0:.,83.18,.	0/0:15:15,0:.,20.79,.	0/0:33:33,0:.,45.75,.	0/0:13:13,0:.,18.02,.
un	224924	5056	T	C	.	PASS	NS=15;AF=0.933,0.067	GT:DP:AD:GL	0/0:43:43,0:.,59.61,.	./.:0:.,.:.,.,.	0/0:13:13,0:.,18.02,.	0/0:18:18,0:.,24.95,.	1/0:26:9,17:.,36.04,.	0/0:11:11,0:.,15.25,.	0/0:33:33,0:.,45.75,.	0/0:12:12,0:.,16.64,.	./.:0:.,.:.,.,.	0/0:49:49,0:.,67.93,.	0/0:69:69,0:.,95.65,.	1/0:29:18,11:.,40.2,.	0/0:67:67,0:.,92.88,.	0/0:40:40,0:.,55.45,.	0/0:18:18,0:.,24.95,.	0/0:10:10,0:.,13.86,.	./.:0:.,.:.,.,.	0/0:34:34,0:.,47.13,.	./.:0:.,.:.,.,.
un	224975	5057	G	A	.	PASS	NS=17;AF=0.941,0.059	GT:DP:AD:GL	0/0:64:64,0:.,88.72,.	0/0:46:46,0:.,63.77,.	./.:0:.,.:.,.,.	0/0:63:63,0:.,87.34,.	0/0:79:79,0:.,109.52,.	0/0:20:20,0:.,27.73,.	0/0:16:16,0:.,22.18,.	1/1:95:0,95:.,131.7,.	0/0:36:36,0:.,49.91,.	0/0:26:26,0:.,36.04,.	0/0:230:230,0:.,318.85,.	0/0:34:34,0:.,47.13,.	0/0:101:101,0:.,140.02,.	./.:0:.,.:.,.,.	0/0:50:50,0:.,69.31,.	0/0:40:40,0:.,55.45,.	0/0:47:47,0:.,65.16,.	0/0:25:25,0:.,34.66,.	0/0:44:44,0:.,61,.
un	225106	5060	A	G	.	PASS	NS=13;AF=0.769,0.231	GT:DP:AD:GL	0/1:111:50,61:.,153.88,.	1/1:42:0,42:.,92.88,.	./.:0:.,.:.,.,.	./.:0:.,.:.,.,.	1/1:163:0,163:.,225.97,.	0/0:11:11,0:.,15.25,.	0/0:45:45,0:.,62.38,.	./.:0:.,.:.,.,.	./.:0:.,.:.,.,.	0/1:71:29,42:.,98.43,.	./.:0:.,.:.,.,.	./.:0:.,.:.,.,.	0/0:169:169,0:.,234.28,.	0/0:74:74,0:.,102.59,.	0/0:42:42,0:.,58.22,.	0/0:82:82,0:.,113.68,.	0/0:54:54,0:.,74.86,.	0/0:44:44,0:.,61,.	0/0:24:24,0:.,33.27,.
un	225177	5061	A	C	.	PASS	NS=18;AF=0.944,0.056	GT:DP:AD:GL	1/1:165:0,165:.,228.74,.	0/0:134:134,0:.,185.76,.	./.:0:.,.:.,.,.	0/0:117:117,0:.,162.2,.	0/0:146:146,0:.,202.4,.	0/0:94:94,0:.,130.31,.	0/0:95:95,0:.,131.7,.	0/0:251:251,0:.,347.96,.	0/0:79:79,0:.,109.52,.	0/0:75:75,0:.,103.97,.	0/0:224:224,0:.,310.53,.	0/0:43:43,0:.,59.61,.	0/0:241:241,0:.,334.1,.	0/0:20:20,0:.,27.73,.	0/0:69:69,0:.,95.65,.	0/0:96:96,0:.,133.08,.	0/0:76:76,0:.,105.36,.	0/0:86:86,0:.,119.22,.	0/0:54:54,0:.,74.86,.
un	225450	5067	G	T	.	PASS	NS=16;AF=0.500,0.500	GT:DP:AD:GL	0/1:300:123,177:.,415.89,.	0/1:134:75,59:.,185.76,.	./.:0:.,.:.,.,.	0/1:244:81,163:.,338.26,.	0/1:352:167,185:.,487.98,.	0/1:317:77,240:.,439.46,.	0/1:181:86,95:.,250.92,.	0/1:277:138,139:.,384,.	0/1:136:86,50:.,188.54,.	0/1:130:73,57:.,180.22,.	./.:0:.,.:.,.,.	0/1:81:41,40:.,112.29,.	./.:0:.,.:.,.,.	0/1:94:58,36:.,130.31,.	0/1:153:77,76:.,212.1,.	0/1:168:90,78:.,232.9,.	0/1:78:49,29:.,108.13,.	0/1:270:109,161:.,374.3,.	0/1:151:82,69:.,209.33,.
un	225567	5070	C	T	.	PASS	NS=13;AF=0.615,0.385	GT:DP:AD:GL	0/0:88:88,0:.,121.99,.	./.:0:.,.:.,.,.	./.:0:.,.:.,.,.	./.:0:.,.:.,.,.	0/0:101:101,0:.,140.02,.	1/1:69:0,69:.,95.65,.	0/0:41:41,0:.,56.84,.	./.:0:.,.:.,.,.	1/1:16:0,16:.,22.18,.	./.:0:.,.:.,.,.	1/1:194:0,194:.,268.94,.	0/0:37:37,0:.,51.29,.	1/1:159:0,159:.,220.42,.	0/0:36:36,0:.,49.91,.	0/0:34:34,0:.,47.13,.	0/0:16:16,0:.,22.18,.	0/0:27:27,0:.,37.43,.	./.:0:.,.:.,.,.	1/1:19:0,19:.,26.34,.
un	225876	5077	G	T	.	PASS	NS=17;AF=0.853,0.147	GT:DP:AD:GL	0/0:49:49,0:.,67.93,.	0/0:46:46,0:.,63.77,.	./.:0:.,.:.,.,.	0/0:38:38,0:.,52.68,.	0/0:53:53,0:.,73.47,.	0/0:52:52,0:.,72.09,.	1/1:56:0,56:.,77.63,.	0/0:61:61,0:.,84.56,.	0/0:32:32,0:.,44.36,.	0/0:54:54,0:.,74.86,.	0/0:91:91,0:.,126.15,.	0/0:22:22,0:.,30.5,.	1/1:128:0,128:.,177.45,.	0/0:102:102,0:.,141.4,.	0/0:18:18,0:.,24.95,.	./.:28:.,.:.,.,.	0/1:24:13,11:.,33.27,.	0/0:75:75,0:.,103.97,.	0/0:20:20,0:.,27.73,.
un	226025	5080	A	C	.	PASS	NS=18;AF=0.778,0.222	GT:DP:AD:GL	0/0:60:60,0:.,83.18,.	0/0:84:84,0:.,116.45,.	./.:0:.,.:.,.,.	0/0:52:52,0:.,72.09,.	0/0:69:69,0:.,95.65,.	1/1:200:0,200:.,277.26,.	0/0:63:63,0:.,87.34,.	0/0:122:122,0:.,169.13,.	0/0:41:41,0:.,56.84,.	0/1:45:19,26:.,62.38,.	0/1:373:180,193:.,517.09,.	0/0:25:25,0:.,34.66,.	1/1:160:0,160:.,221.81,.	0/1:119:44,75:.,164.97,.	0/0:41:41,0:.,56.84,.	0/0:85:85,0:.,117.84,.	0/0:26:26,0:.,36.04,.	0/0:102:102,0:.,141.4,.	0/1:70:17,53:.,97.04,.
un	226337	5087	G	A	.	PASS	NS=12;AF=0.917,0.083	GT:DP:AD:GL	1/1:61:0,61:.,84.56,.	0/0:59:59,0:.,81.79,.	0/0:10:10,0:.,13.86,.	0/0:77:77,0:.,106.74,.	0/0:58:58,0:.,80.41,.	0/0:67:67,0:.,92.88,.	./.:0:.,.:.,.,.	0/0:146:146,0:.,202.4,.	./.:0:.,.:.,.,.	./.:0:.,.:.,.,.	0/0:234:234,0:.,324.39,.	./.:28:.,.:.,.,.	0/0:69:69,0:.,95.65,.	0/0:165:165,0:.,228.74,.	./.:0:.,.:.,.,.	0/0:52:52,0:.,72.09,.	./.:0:.,.:.,.,.	./.:0:.,.:.,.,.	0/0:86:86,0:.,119.22,.
un	226628	5094	G	A	.	PASS	NS=16;AF=0.844,0.156	GT:DP:AD:GL	1/1:75:0,75:.,103.97,.	0/0:30:30,0:.,41.59,.	0/0:18:18,0:.,24.95,.	0/0:89:89,0:.,123.38,.	1/0:46:26,20:.,63.77,.	./.:0:.,.:.,.,.	0/0:50:50,0:.,69.31,.	0/0:67:67,0:.,92.88,.	0/0:58:58,0:.,80.41,.	0/0:28:28,0:.,38.82,.	0/0:125:125,0:.,173.29,.	1/1:13:0,13:.,18.02,.	0/0:70:70,0:.,97.04,.	./.:0:.,.:.,.,.	./.:0:.,.:.,.,.	0/0:47:47,0:.,65.16,.	0/0:35:35,0:.,48.52,.	0/0:103:103,0:.,142.79,.	0/0:38:38,0:.,52.68,.
un	226947	5101	T	A	.	PASS	NS=12;AF=0.667,0.333	GT:DP:AD:GL	0/0:35:35,0:.,48.52,.	1/0:35:24,11:.,48.52,.	./.:0:.,.:.,.,.	./.:0:.,.:.,.,.	./.:0:.,.:.,.,.	0/0:63:63,0:.,87.34,.	1/1:16:0,16:.,22.18,.	./.:0:.,.:.,.,.	0/0:14:14,0:.,19.41,.	1/1:11:0,11:.,15.25,.	1/1:60:0,60:.,83.18,.	0/0:22:22,0:.,30.5,.	./.:0:.,.:.,.,.	1/0:44:27,17:.,61,.	./.:0:.,.:.,.,.	0/0:20:20,0:.,27.73,.	./.:0:.,.:.,.,.	0/0:18:18,0:.,24.95,.	0/0:28:28,0:.,38.82,.
un	227049	5103	T	C	.	PASS	NS=17;AF=0.706,0.294	GT:DP:AD:GL	0/0:121:121,0:.,167.74,.	1/0:40:22,18:.,55.45,.	./.:0:.,.:.,.,.	1/1:28:0,28:.,38.82,.	0/0:102:102,0:.,141.4,.	0/0:99:99,0:.,137.24,.	1/1:90:0,90:.,124.77,.	0/0:192:192,0:.,266.17,.	0/0:66:66,0:.,91.5,.	1/0:30:7,23:.,41.59,.	1/0:245:150,95:.,339.64,.	0/0:38:38,0:.,52.68,.	./.:0:.,.:.,.,.	0/0:79:79,0:.,109.52,.	0/0:94:94,0:.,130.31,.	0/0:74:74,0:.,102.59,.	0/0:45:45,0:.,62.38,.	1/1:149:0,149:.,206.56,.	1/0:45:28,17:.,62.38,.
un	227437	5112	C	T	.	PASS	NS=18;AF=0.861,0.139	GT:DP:AD:GL	0/0:131:131,0:.,181.6,.	0/0:31:31,0:.,42.98,.	0/0:31:31,0:.,42.98,.	0/0:90:90,0:.,124.77,.	0/0:116:116,0:.,160.81,.	0/0:158:158,0:.,219.03,.	1/1:66:0,66:.,91.5,.	0/0:241:241,0:.,334.1,.	0/0:50:50,0:.,69.31,.	0/1:97:66,31:.,134.47,.	0/0:316:316,0:.,438.07,.	0/0:41:41,0:.,56.84,.	./.:0:.,.:.,.,.	0/0:154:154,0:.,213.49,.	0/0:61:61,0:.,84.56,.	0/0:87:87,0:.,120.61,.	0/0:50:50,0:.,69.31,.	0/1:100:63,37:.,138.63,.	0/1:64:48,16:.,88.72,.
un	227545	5114	C	T	.	PASS	NS=18;AF=0.944,0.056	GT:DP:AD:GL	0/0:89:89,0:.,123.38,.	0/0:58:58,0:.,80.41,.	./.:0:.,.:.,.,.	0/0:60:60,0:.,83.18,.	1/1:49:0,49:.,67.93,.	0/0:97:97,0:.,134.47,.	0/0:66:66,0:.,91.5,.	0/0:95:95,0:.,131.7,.	0/0:31:31,0:.,42.98,.	0/0:43:43,0:.,59.61,.	0/0:303:303,0:.,420.05,.	0/0:54:54,0:.,74.86,.	0/0:177:177,0:.,245.37,.	0/0:78:78,0:.,108.13,.	0/0:30:30,0:.,41.59,.	0/0:37:37,0:.,51.29,.	0/0:27:27,0:.,37.43,.	0/0:98:98,0:.,135.86,.	0/0:67:67,0:.,92.88,.
un	227786	5120	A	G	.	PASS	NS=13;AF=0.846,0.154	GT:DP:AD:GL	0/0:90:90,0:.,124.77,.	0/0:34:34,0:.,117.84,.	./.:0:.,.:.,.,.	0/0:78:78,0:.,298.05,.	0/0:208:208,0:.,288.35,.	0/0:100:100,0:.,138.63,.	0/0:94:94,0:.,130.31,.	0/0:274:274,0:.,784.64,.	0/0:48:48,0:.,66.54,.	0/1:151:67,84:.,212.1,.	0/0:265:265,0:.,641.85,.	0/0:84:84,0:.,234.28,.	./.:0:.,.:.,.,.	1/1:108:0,108:.,325.78,.	0/1:87:52,35:.,121.99,.	./.:0:.,.:.,.,.	./.:0:.,.:.,.,.	./.:0:.,.:.,.,.	./.:0:.,.:.,.,.
un	227967	5124	C	T	.	PASS	NS=18;AF=0.889,0.111	GT:DP:AD:GL	0/1:172:123,49:.,238.44,.	0/0:84:84,0:.,116.45,.	./.:0:.,.:.,.,.	0/1:56:25,31:.,77.63,.	0/0:152:152,0:.,210.72,.	0/0:89:89,0:.,123.38,.	1/1:113:0,113:.,156.65,.	0/0:315:315,0:.,436.68,.	0/0:88:88,0:.,121.99,.	0/0:101:101,0:.,140.02,.	0/0:362:362,0:.,501.84,.	0/0:26:26,0:.,36.04,.	0/0:240:240,0:.,332.71,.	0/0:104:104,0:.,144.17,.	0/0:62:62,0:.,85.95,.	0/0:78:78,0:.,108.13,.	0/0:29:29,0:.,40.2,.	0/0:152:152,0:.,210.72,.	0/0:101:101,0:.,140.02,.
un	228444	5134	C	T	.	PASS	NS=18;AF=0.722,0.278	GT:DP:AD:GL	1/1:83:0,83:.,115.06,.	0/0:61:61,0:.,84.56,.	./.:0:.,.:.,.,.	0/0:74:74,0:.,102.59,.	0/1:89:57,32:.,123.38,.	0/0:141:141,0:.,195.47,.	0/0:79:79,0:.,109.52,.	0/1:173:57,116:.,239.83,.	0/0:42:42,0:.,58.22,.	0/0:137:137,0:.,189.92,.	0/0:261:261,0:.,361.82,.	1/1:44:0,44:.,61,.	0/0:178:178,0:.,246.76,.	0/1:66:38,28:.,91.5,.	0/1:66:45,21:.,91.5,.	0/1:47:27,20:.,65.16,.	0/1:35:17,18:.,48.52,.	0/0:152:152,0:.,210.72,.	0/0:43:43,0:.,59.61,.
un	228731	5141	A	G	.	PASS	NS=17;AF=0.941,0.059	GT:DP:AD:GL	0/0:151:151,0:.,209.33,.	0/0:44:44,0:.,61,.	./.:0:.,.:.,.,.	0/0:199:199,0:.,275.87,.	0/0:312:312,0:.,432.52,.	0/0:187:187,0:.,259.24,.	0/0:145:145,0:.,201.01,.	0/0:424:424,0:.,587.79,.	0/0:15:15,0:.,20.79,.	0/0:142:142,0:.,196.85,.	0/0:510:510,0:.,707.01,.	0/0:88:88,0:.,121.99,.	./.:0:.,.:.,.,.	0/1:179:56,123:.,248.15,.	0/0:89:89,0:.,123.38,.	0/0:189:189,0:.,262.01,.	0/0:63:63,0:.,87.34,.	0/0:142:142,0:.,196.85,.	0/1:178:124,54:.,246.76,.
un	228850	5143	C	T	.	PASS	NS=15;AF=0.800,0.200	GT:DP:AD:GL	0/0:69:69,0:.,95.65,.	0/1:55:13,42:.,76.25,.	./.:0:.,.:.,.,.	1/1:43:0,43:.,59.61,.	./.:0:.,.:.,.,.	0/0:63:63,0:.,87.34,.	1/1:32:0,32:.,44.36,.	0/0:220:220,0:.,304.98,.	0/0:41:41,0:.,56.84,.	0/0:24:24,0:.,33.27,.	0/0:220:220,0:.,304.98,.	0/0:25:25,0:.,34.66,.	./.:0:.,.:.,.,.	0/0:52:52,0:.,72.09,.	0/0:41:41,0:.,56.84,.	./.:0:.,.:.,.,.	0/0:29:29,0:.,40.2,.	0/1:67:30,37:.,92.88,.	0/0:11:11,0:.,15.25,.
un	228916	5145	C	T	.	PASS	NS=16;AF=0.875,0.125	GT:DP:AD:GL	0/0:70:70,0:.,97.04,.	0/1:60:29,31:.,83.18,.	./.:0:.,.:.,.,.	0/0:30:30,0:.,41.59,.	0/0:82:82,0:.,113.68,.	0/1:91:58,33:.,126.15,.	0/0:88:88,0:.,121.99,.	0/0:221:221,0:.,306.37,.	0/0:41:41,0:.,56.84,.	0/0:38:38,0:.,52.68,.	0/1:251:107,144:.,347.96,.	0/0:12:12,0:.,16.64,.	./.:0:.,.:.,.,.	0/0:62:62,0:.,85.95,.	./.:34:.,.:.,.,.	0/0:74:74,0:.,102.59,.	0/1:32:19,13:.,44.36,.	0/0:114:114,0:.,158.04,.	0/0:98:98,0:.,135.86,.
un	229198	5151	C	A	.	PASS	NS=16;AF=0.688,0.312	GT:DP:AD:GL	./.:173:.,.:.,.,.	./.:0:.,.:.,.,.	./.:0:.,.:.,.,.	1/0:81:58,23:.,112.29,.	0/0:69:69,0:.,95.65,.	1/0:234:137,97:.,325.78,.	0/0:80:80,0:.,110.9,.	1/0:413:296,117:.,572.54,.	0/0:57:57,0:.,79.02,.	1/0:95:75,20:.,131.7,.	1/0:365:265,100:.,506,.	0/0:48:48,0:.,66.54,.	0/0:227:227,0:.,314.69,.	1/0:106:83,23:.,146.95,.	1/0:83:49,34:.,115.06,.	1/0:154:67,87:.,213.49,.	0/0:65:65,0:.,90.11,.	1/0:247:87,160:.,342.41,.	1/0:118:89,29:.,163.58,.
un	229503	5158	A	G	.	PASS	NS=14;AF=0.679,0.321	GT:DP:AD:GL	0/0:116:116,0:.,160.81,.	./.:23:.,.:.,.,.	./.:0:.,.:.,.,.	1/1:53:0,53:.,73.47,.	0/0:105:105,0:.,145.56,.	0/0:60:60,0:.,83.18,.	1/1:88:0,88:.,121.99,.	0/0:495:495,0:.,686.22,.	0/1:39:21,18:.,54.07,.	1/1:73:0,73:.,101.2,.	0/1:336:132,204:.,467.18,.	0/0:58:58,0:.,80.41,.	./.:0:.,.:.,.,.	0/0:44:44,0:.,61,.	./.:58:.,.:.,.,.	0/0:79:79,0:.,109.52,.	./.:0:.,.:.,.,.	0/1:130:42,88:.,180.22,.	0/0:72:72,0:.,99.81,.
un	229710	5163	A	G	.	PASS	NS=16;AF=0.938,0.062	GT:DP:AD:GL	0/0:14:14,0:.,19.41,.	0/0:26:26,0:.,36.04,.	./.:0:.,.:.,.,.	0/0:21:21,0:.,29.11,.	0/0:22:22,0:.,30.5,.	0/0:40:40,0:.,55.45,.	1/1:24:0,24:.,33.27,.	0/0:44:44,0:.,61,.	0/0:15:15,0:.,20.79,.	./.:0:.,.:.,.,.	0/0:56:56,0:.,77.63,.	0/0:24:24,0:.,33.27,.	0/0:51:51,0:.,70.7,.	0/0:11:11,0:.,15.25,.	0/0:20:20,0:.,27.73,.	0/0:11:11,0:.,15.25,.	0/0:17:17,0:.,23.57,.	0/0:16:16,0:.,22.18,.	./.:0:.,.:.,.,.
un	229777	5164	A	T	.	PASS	NS=18;AF=0.833,0.167	GT:DP:AD:GL	0/0:61:61,0:.,84.56,.	0/0:84:84,0:.,116.45,.	0/0:24:24,0:.,33.27,.	0/0:81:81,0:.,112.29,.	0/0:57:57,0:.,79.02,.	0/1:165:98,67:.,228.74,.	0/0:78:78,0:.,108.13,.	0/1:208:59,149:.,288.35,.	0/1:66:31,35:.,92.88,.	0/1:144:99,45:.,201.01,.	0/0:241:241,0:.,334.1,.	0/1:48:22,26:.,66.54,.	0/0:157:157,0:.,217.65,.	./.:0:.,.:.,.,.	0/1:47:32,15:.,65.16,.	0/0:51:51,0:.,70.7,.	0/0:26:26,0:.,36.04,.	0/0:73:73,0:.,101.2,.	0/0:27:27,0:.,37.43,.
un	229830	5165	C	T	.	PASS	NS=12;AF=0.667,0.333	GT:DP:AD:GL	0/0:26:26,0:.,36.04,.	1/1:14:0,14:.,19.41,.	./.:0:.,.:.,.,.	1/1:15:0,15:.,20.79,.	0/0:24:24,0:.,33.27,.	0/0:37:37,0:.,51.29,.	./.:0:.,.:.,.,.	./.:0:.,.:.,.,.	0/0:15:15,0:.,20.79,.	./.:23:.,.:.,.,.	0/1:47:27,20:.,65.16,.	0/0:31:31,0:.,42.98,.	./.:0:.,.:.,.,.	./.:0:.,.:.,.,.	0/0:15:15,0:.,20.79,.	0/0:16:16,0:.,22.18,.	./.:0:.,.:.,.,.	1/1:18:0,18:.,24.95,.	0/1:23:6,17:.,31.88,.
un	230014	5169	G	A	.	PASS	NS=17;AF=0.647,0.353	GT:DP:AD:GL	0/0:184:184,0:.,255.08,.	1/0:179:115,64:.,248.15,.	./.:0:.,.:.,.,.	0/0:69:69,0:.,95.65,.	0/0:204:204,0:.,282.8,.	0/0:215:215,0:.,298.05,.	1/0:103:75,28:.,142.79,.	1/0:235:160,75:.,325.78,.	0/0:77:77,0:.,106.74,.	1/0:76:53,23:.,105.36,.	1/0:519:404,115:.,719.49,.	1/0:75:35,40:.,103.97,.	./.:0:.,.:.,.,.	1/0:194:149,45:.,268.94,.	1/0:93:73,20:.,128.93,.	1/0:91:72,19:.,126.15,.	1/0:27:19,8:.,37.43,.	1/0:92:51,41:.,127.54,.	1/0:140:95,45:.,194.08,.
un	230163	5173	T	C	.	PASS	NS=18;AF=0.917,0.083	GT:DP:AD:GL	0/0:77:77,0:.,106.74,.	0/0:14:14,0:.,19.41,.	./.:0:.,.:.,.,.	0/0:38:38,0:.,52.68,.	0/0:88:88,0:.,121.99,.	0/0:79:79,0:.,109.52,.	0/0:65:65,0:.,90.11,.	1/0:235:113,122:.,325.78,.	0/0:86:86,0:.,119.22,.	0/0:76:76,0:.,105.36,.	0/0:413:413,0:.,572.54,.	0/0:58:58,0:.,80.41,.	0/0:179:179,0:.,248.15,.	1/0:51:32,19:.,70.7,.	1/0:43:17,26:.,59.61,.	0/0:66:66,0:.,91.5,.	0/0:34:34,0:.,47.13,.	0/0:98:98,0:.,135.86,.	0/0:60:60,0:.,83.18,.
un	230263	5175	C	T	.	PASS	NS=15;AF=0.833,0.167	GT:DP:AD:GL	0/1:26:7,19:.,36.04,.	./.:0:.,.:.,.,.	0/0:19:19,0:.,26.34,.	0/0:10:10,0:.,13.86,.	0/1:48:18,30:.,66.54,.	0/0:40:40,0:.,55.45,.	0/0:21:21,0:.,29.11,.	0/1:82:29,53:.,113.68,.	0/0:26:26,0:.,36.04,.	./.:0:.,.:.,.,.	0/0:70:70,0:.,97.04,.	0/1:30:17,13:.,41.59,.	0/0:103:103,0:.,142.79,.	./.:0:.,.:.,.,.	0/0:20:20,0:.,27.73,.	./.:26:.,.:.,.,.	0/1:13:7,6:.,18.02,.	0/0:21:21,0:.,29.11,.	0/0:19:19,0:.,26.34,.
un	230349	5177	T	A	.	PASS	NS=17;AF=0.941,0.059	GT:DP:AD:GL	0/0:211:211,0:.,292.51,.	0/0:92:92,0:.,127.54,.	./.:0:.,.:.,.,.	0/0:116:116,0:.,160.81,.	0/0:199:199,0:.,275.87,.	0/0:278:278,0:.,385.39,.	0/0:113:113,0:.,156.65,.	0/0:435:435,0:.,603.04,.	0/0:76:76,0:.,105.36,.	0/0:155:155,0:.,214.88,.	0/0:738:738,0:.,1023.09,.	1/0:95:74,21:.,131.7,.	./.:0:.,.:.,.,.	1/0:86:55,31:.,119.22,.	0/0:136:136,0:.,188.54,.	0/0:127:127,0:.,176.06,.	0/0:83:83,0:.,115.06,.	0/0:146:146,0:.,202.4,.	0/0:167:167,0:.,231.51,.
un	230428	5179	A	T	.	PASS	NS=17;AF=0.500,0.500	GT:DP:AD:GL	0/1:171:55,116:.,237.06,.	0/1:135:44,91:.,187.15,.	./.:0:.,.:.,.,.	0/1:103:26,77:.,142.79,.	0/1:168:58,110:.,232.9,.	0/1:237:110,127:.,328.55,.	0/1:146:55,91:.,202.4,.	0/1:504:201,303:.,698.69,.	0/1:77:19,58:.,106.74,.	0/1:197:100,97:.,273.1,.	0/1:486:134,352:.,673.74,.	0/0:40:40,0:.,55.45,.	./.:0:.,.:.,.,.	0/1:163:69,94:.,225.97,.	0/1:110:34,76:.,152.49,.	0/1:134:32,102:.,185.76,.	0/1:88:23,65:.,121.99,.	0/1:214:82,132:.,296.67,.	1/1:142:0,142:.,196.85,.
un	230496	5180	G	T	.	PASS	NS=18;AF=0.944,0.056	GT:DP:AD:GL	0/0:92:92,0:.,127.54,.	0/0:95:95,0:.,131.7,.	./.:0:.,.:.,.,.	0/0:76:76,0:.,105.36,.	0/0:91:91,0:.,126.15,.	0/0:103:103,0:.,142.79,.	1/1:74:0,74:.,102.59,.	0/0:180:180,0:.,249.53,.	0/0:28:28,0:.,38.82,.	0/0:91:91,0:.,126.15,.	0/0:237:237,0:.,328.55,.	0/0:34:34,0:.,47.13,.	0/0:115:115,0:.,159.42,.	0/0:99:99,0:.,137.24,.	0/0:15:15,0:.,20.79,.	0/0:62:62,0:.,85.95,.	0/0:26:26,0:.,36.04,.	0/0:80:80,0:.,110.9,.	0/0:138:138,0:.,191.31,.
un	230579	5182	T	G	.	PASS	NS=17;AF=0.735,0.265	GT:DP:AD:GL	1/0:89:38,51:.,123.38,.	1/0:75:50,25:.,103.97,.	./.:0:.,.:.,.,.	0/0:63:63,0:.,87.34,.	0/0:136:136,0:.,188.54,.	0/0:82:82,0:.,113.68,.	1/0:71:43,28:.,98.43,.	0/0:263:263,0:.,364.6,.	0/0:39:39,0:.,54.07,.	1/0:98:57,41:.,135.86,.	1/0:317:186,131:.,439.46,.	0/0:28:28,0:.,38.82,.	1/1:177:0,177:.,245.37,.	1/0:83:21,62:.,115.06,.	0/0:63:63,0:.,87.34,.	0/0:63:63,0:.,87.34,.	0/0:48:48,0:.,66.54,.	1/0:85:63,22:.,117.84,.	./.:0:.,.:.,.,.
un	230754	5186	A	G	.	PASS	NS=19;AF=0.947,0.053	GT:DP:AD:GL	0/0:112:112,0:.,155.26,.	0/0:62:62,0:.,85.95,.	0/0:41:41,0:.,56.84,.	0/0:187:187,0:.,259.24,.	0/0:112:112,0:.,155.26,.	0/0:107:107,0:.,148.33,.	1/1:75:0,75:.,103.97,.	0/0:244:244,0:.,338.26,.	0/0:64:64,0:.,88.72,.	0/0:133:133,0:.,184.38,.	0/0:399:399,0:.,553.13,.	0/0:31:31,0:.,42.98,.	0/0:201:201,0:.,278.65,.	0/0:56:56,0:.,77.63,.	0/0:53:53,0:.,73.47,.	0/0:93:93,0:.,128.93,.	0/0:43:43,0:.,59.61,.	0/0:76:76,0:.,105.36,.	0/0:67:67,0:.,92.88,.
un	230812	5187	T	C	.	PASS	NS=19;AF=0.921,0.079	GT:DP:AD:GL	0/0:174:174,0:.,241.22,.	1/0:40:25,15:.,55.45,.	0/0:49:49,0:.,67.93,.	0/0:60:60,0:.,83.18,.	0/0:151:151,0:.,209.33,.	0/0:139:139,0:.,192.69,.	0/0:83:83,0:.,115.06,.	0/0:192:192,0:.,266.17,.	0/0:72:72,0:.,99.81,.	0/0:90:90,0:.,124.77,.	1/0:284:143,141:.,393.71,.	0/0:48:48,0:.,66.54,.	0/0:260:260,0:.,360.44,.	1/0:94:57,37:.,130.31,.	0/0:65:65,0:.,90.11,.	0/0:49:49,0:.,67.93,.	0/0:54:54,0:.,74.86,.	0/0:83:83,0:.,115.06,.	0/0:106:106,0:.,146.95,.
un	231020	5192	G	C	.	PASS	NS=15;AF=0.500,0.500	GT:DP:AD:GL	1/0:139:83,56:.,192.69,.	1/0:93:34,59:.,128.93,.	./.:0:.,.:.,.,.	1/0:122:50,72:.,169.13,.	1/0:125:65,60:.,174.67,.	1/0:181:79,102:.,250.92,.	1/0:73:43,30:.,101.2,.	1/0:167:110,57:.,231.51,.	1/0:65:43,22:.,90.11,.	1/0:135:73,62:.,187.15,.	1/0:369:188,181:.,512.93,.	1/0:47:30,17:.,66.54,.	./.:0:.,.:.,.,.	./.:0:.,.:.,.,.	1/0:36:13,23:.,49.91,.	./.:0:.,.:.,.,.	1/0:45:20,25:.,62.38,.	1/0:157:111,46:.,217.65,.	1/0:55:32,23:.,76.25,.
un	231063	5193	A	G	.	PASS	NS=10;AF=0.700,0.300	GT:DP:AD:GL	0/0:10:10,0:.,13.86,.	0/0:107:107,0:.,148.33,.	0/0:14:14,0:.,19.41,.	./.:0:.,.:.,.,.	./.:0:.,.:.,.,.	0/1:20:14,6:.,27.73,.	0/0:83:83,0:.,115.06,.	./.:0:.,.:.,.,.	0/0:54:54,0:.,74.86,.	0/1:119:90,29:.,164.97,.	1/1:47:0,47:.,65.16,.	./.:0:.,.:.,.,.	./.:0:.,.:.,.,.	./.:0:.,.:.,.,.	./.:0:.,.:.,.,.	./.:0:.,.:.,.,.	./.:0:.,.:.,.,.	0/1:144:106,38:.,199.63,.	0/1:30:17,13:.,41.59,.
un	231197	5196	C	T	.	PASS	NS=18;AF=0.806,0.194	GT:DP:AD:GL	0/0:76:76,0:.,105.36,.	0/0:214:214,0:.,296.67,.	./.:0:.,.:.,.,.	0/0:194:194,0:.,268.94,.	0/1:53:28,25:.,73.47,.	0/0:32:32,0:.,44.36,.	0/0:148:148,0:.,205.17,.	0/0:71:71,0:.,98.43,.	0/0:50:50,0:.,69.31,.	0/0:242:242,0:.,335.48,.	0/1:635:433,202:.,880.3,.	0/1:52:38,14:.,72.09,.	0/1:452:282,170:.,626.61,.	0/1:253:131,122:.,350.73,.	0/1:55:31,24:.,76.25,.	0/1:141:106,35:.,195.47,.	0/0:59:59,0:.,81.79,.	0/0:107:107,0:.,148.33,.	0/0:70:70,0:.,97.04,.
un	231327	5199	T	G	.	PASS	NS=14;AF=0.857,0.143	GT:DP:AD:GL	0/0:15:15,0:.,20.79,.	0/0:11:11,0:.,15.25,.	0/0:13:13,0:.,18.02,.	0/0:12:12,0:.,16.64,.	0/0:38:38,0:.,52.68,.	0/0:35:35,0:.,48.52,.	./.:0:.,.:.,.,.	0/0:76:76,0:.,105.36,.	./.:0:.,.:.,.,.	1/1:10:0,10:.,13.86,.	0/0:96:96,0:.,133.08,.	0/0:18:18,0:.,24.95,.	0/0:40:40,0:.,55.45,.	0/0:17:17,0:.,23.57,.	./.:0:.,.:.,.,.	0/0:24:24,0:.,33.27,.	./.:0:.,.:.,.,.	1/1:25:0,25:.,34.66,.	./.:0:.,.:.,.,.
un	231417	5201	G	C	.	PASS	NS=17;AF=0.794,0.206	GT:DP:AD:GL	0/0:63:63,0:.,87.34,.	1/1:30:0,30:.,41.59,.	./.:0:.,.:.,.,.	1/0:18:7,11:.,24.95,.	0/0:69:69,0:.,95.65,.	0/0:87:87,0:.,120.61,.	1/1:36:0,36:.,49.91,.	0/0:146:146,0:.,202.4,.	0/0:46:46,0:.,63.77,.	1/1:31:0,31:.,42.98,.	0/0:134:134,0:.,185.76,.	0/0:35:35,0:.,48.52,.	0/0:152:152,0:.,210.72,.	./.:0:.,.:.,.,.	0/0:21:21,0:.,29.11,.	0/0:51:51,0:.,70.7,.	0/0:37:37,0:.,51.29,.	0/0:38:38,0:.,52.68,.	0/0:57:57,0:.,79.02,.
un	231515	5203	T	A	.	PASS	NS=17;AF=0.912,0.088	GT:DP:AD:GL	0/0:118:118,0:.,163.58,.	0/0:68:68,0:.,94.27,.	./.:0:.,.:.,.,.	./.:0:.,.:.,.,.	0/0:117:117,0:.,162.2,.	0/0:151:151,0:.,209.33,.	0/0:81:81,0:.,112.29,.	0/0:143:143,0:.,198.24,.	0/0:56:56,0:.,77.63,.	1/0:62:35,27:.,85.95,.	0/0:312:312,0:.,432.52,.	0/0:30:30,0:.,41.59,.	0/0:198:198,0:.,274.49,.	0/0:114:114,0:.,158.04,.	0/0:43:43,0:.,59.61,.	0/0:70:70,0:.,97.04,.	0/0:59:59,0:.,81.79,.	1/1:46:0,46:.,63.77,.	0/0:93:93,0:.,128.93,.
un	231572	5204	C	A	.	PASS	NS=18;AF=0.944,0.056	GT:DP:AD:GL	0/0:135:135,0:.,187.15,.	0/0:38:38,0:.,52.68,.	0/0:24:24,0:.,33.27,.	0/0:136:136,0:.,188.54,.	./.:0:.,.:.,.,.	0/0:104:104,0:.,144.17,.	0/0:149:149,0:.,206.56,.	0/0:218:218,0:.,302.21,.	0/0:65:65,0:.,90.11,.	0/0:88:88,0:.,121.99,.	0/0:359:359,0:.,497.68,.	1/1:18:0,18:.,24.95,.	0/0:139:139,0:.,192.69,.	0/0:120:120,0:.,166.36,.	0/0:12:12,0:.,16.64,.	0/0:78:78,0:.,108.13,.	0/0:41:41,0:.,56.84,.	0/0:145:145,0:.,201.01,.	0/0:91:91,0:.,126.15,.
un	231737	5208	G	A	.	PASS	NS=17;AF=0.529,0.471	GT:DP:AD:GL	1/1:102:0,102:.,141.4,.	1/1:23:0,23:.,31.88,.	1/0:35:18,17:.,48.52,.	1/1:26:0,26:.,36.04,.	1/1:158:0,158:.,219.03,.	0/0:106:106,0:.,146.95,.	0/0:125:125,0:.,173.29,.	1/1:201:0,201:.,278.65,.	1/0:65:39,26:.,90.11,.	./.:0:.,.:.,.,.	0/0:145:145,0:.,201.01,.	0/0:55:55,0:.,76.25,.	./.:0:.,.:.,.,.	0/0:31:31,0:.,42.98,.	0/0:67:67,0:.,92.88,.	1/0:89:42,47:.,123.38,.	1/1:53:0,53:.,73.47,.	0/0:81:81,0:.,112.29,.	1/0:129:94,35:.,178.83,.
un	231817	5210	A	G	.	PASS	NS=17;AF=0.941,0.059	GT:DP:AD:GL	0/0:35:35,0:.,48.52,.	0/0:34:34,0:.,47.13,.	./.:0:.,.:.,.,.	./.:0:.,.:.,.,.	0/1:74:41,33:.,102.59,.	0/0:77:77,0:.,106.74,.	0/0:62:62,0:.,85.95,.	0/0:138:138,0:.,191.31,.	0/0:51:51,0:.,70.7,.	0/0:39:39,0:.,54.07,.	0/0:255:255,0:.,353.51,.	0/0:21:21,0:.,29.11,.	0/0:132:132,0:.,182.99,.	0/0:27:27,0:.,37.43,.	0/1:58:30,28:.,80.41,.	0/0:81:81,0:.,112.29,.	0/0:35:35,0:.,48.52,.	0/0:135:135,0:.,187.15,.	0/0:23:23,0:.,31.88,.
un	231936	5212	T	C	.	PASS	NS=18;AF=0.944,0.056	GT:DP:AD:GL	1/0:84:52,32:.,116.45,.	0/0:82:82,0:.,113.68,.	./.:0:.,.:.,.,.	0/0:131:131,0:.,181.6,.	1/0:49:25,24:.,67.93,.	0/0:46:46,0:.,63.77,.	0/0:47:47,0:.,65.16,.	0/0:90:90,0:.,124.77,.	0/0:21:21,0:.,29.11,.	0/0:83:83,0:.,115.06,.	0/0:164:164,0:.,227.35,.	0/0:36:36,0:.,49.91,.	0/0:161:161,0:.,223.19,.	0/0:60:60,0:.,83.18,.	0/0:23:23,0:.,31.88,.	0/0:50:50,0:.,69.31,.	0/0:20:20,0:.,27.73,.	0/0:12:12,0:.,16.64,.	0/0:47:47,0:.,65.16,.
un	232071	5215	G	A	.	PASS	NS=17;AF=0.882,0.118	GT:DP:AD:GL	0/0:189:189,0:.,262.01,.	0/0:165:165,0:.,228.74,.	./.:0:.,.:.,.,.	1/1:24:0,24:.,33.27,.	0/0:122:122,0:.,169.13,.	0/0:267:267,0:.,370.14,.	1/1:70:0,70:.,97.04,.	0/0:328:328,0:.,454.7,.	0/0:47:47,0:.,65.16,.	0/0:178:178,0:.,246.76,.	0/0:347:347,0:.,481.04,.	0/0:65:65,0:.,90.11,.	./.:0:.,.:.,.,.	0/0:84:84,0:.,116.45,.	0/0:77:77,0:.,106.74,.	0/0:119:119,0:.,164.97,.	0/0:70:70,0:.,97.04,.	0/0:124:124,0:.,171.9,.	0/0:100:100,0:.,138.63,.
un	232086	5216	C	T	.	PASS	NS=18;AF=0.944,0.056	GT:DP:AD:GL	0/0:19:19,0:.,26.34,.	0/0:33:33,0:.,45.75,.	0/0:39:39,0:.,54.07,.	0/0:54:54,0:.,74.86,.	./.:0:.,.:.,.,.	0/0:99:99,0:.,137.24,.	0/0:68:68,0:.,94.27,.	0/0:62:62,0:.,85.95,.	0/0:39:39,0:.,54.07,.	0/0:72:72,0:.,99.81,.	0/0:173:173,0:.,239.83,.	1/1:17:0,17:.,23.57,.	0/0:122:122,0:.,169.13,.	0/0:82:82,0:.,113.68,.	0/0:38:38,0:.,52.68,.	0/0:52:52,0:.,72.09,.	0/0:33:33,0:.,45.75,.	0/0:90:90,0:.,124.77,.	0/0:34:34,0:.,47.13,.
un	232290	5220	A	C	.	PASS	NS=17;AF=0.529,0.471	GT:DP:AD:GL	1/1:68:0,68:.,94.27,.	0/1:91:57,34:.,126.15,.	./.:0:.,.:.,.,.	0/0:118:118,0:.,163.58,.	1/1:83:0,83:.,115.06,.	0/0:106:106,0:.,146.95,.	0/0:135:135,0:.,187.15,.	0/1:119:30,89:.,164.97,.	0/0:64:64,0:.,88.72,.	0/0:90:90,0:.,124.77,.	1/1:228:0,228:.,316.08,.	1/1:37:0,37:.,51.29,.	./.:0:.,.:.,.,.	0/1:79:28,51:.,109.52,.	1/1:54:0,54:.,74.86,.	1/1:73:0,73:.,101.2,.	0/0:31:31,0:.,42.98,.	0/1:104:69,35:.,144.17,.	0/0:96:96,0:.,133.08,.
un	232470	5224	C	A	.	PASS	NS=13;AF=0.615,0.385	GT:DP:AD:GL	1/0:112:50,62:.,155.26,.	1/0:74:37,37:.,102.59,.	./.:0:.,.:.,.,.	0/0:101:101,0:.,140.02,.	1/0:126:66,60:.,174.67,.	1/0:176:92,84:.,243.99,.	./.:0:.,.:.,.,.	1/1:188:0,188:.,260.62,.	0/0:34:34,0:.,47.13,.	0/0:118:118,0:.,163.58,.	0/0:366:366,0:.,507.38,.	1/1:16:0,16:.,22.18,.	./.:0:.,.:.,.,.	./.:0:.,.:.,.,.	1/1:78:0,78:.,108.13,.	0/0:83:83,0:.,115.06,.	./.:0:.,.:.,.,.	./.:0:.,.:.,.,.	0/0:88:88,0:.,121.99,.
un	232496	5225	A	T	.	PASS	NS=15;AF=0.833,0.167	GT:DP:AD:GL	0/0:83:83,0:.,115.06,.	0/0:96:96,0:.,133.08,.	./.:0:.,.:.,.,.	./.:0:.,.:.,.,.	0/1:98:45,53:.,135.86,.	0/0:80:80,0:.,110.9,.	0/0:31:31,0:.,42.98,.	0/0:161:161,0:.,223.19,.	0/0:49:49,0:.,67.93,.	0/0:51:51,0:.,70.7,.	0/0:286:286,0:.,396.48,.	1/1:29:0,29:.,40.2,.	0/0:139:139,0:.,192.69,.	0/0:77:77,0:.,106.74,.	1/1:16:0,16:.,22.18,.	0/0:49:49,0:.,67.93,.	./.:0:.,.:.,.,.	./.:0:.,.:.,.,.	0/0:46:46,0:.,63.77,.
un	232554	5226	T	C	.	PASS	NS=17;AF=0.588,0.412	GT:DP:AD:GL	1/1:69:0,69:.,95.65,.	1/0:53:30,23:.,73.47,.	./.:0:.,.:.,.,.	1/1:73:0,73:.,101.2,.	0/0:90:90,0:.,124.77,.	1/0:93:57,36:.,128.93,.	1/1:74:0,74:.,102.59,.	0/0:146:146,0:.,202.4,.	0/0:34:34,0:.,47.13,.	1/0:49:20,29:.,67.93,.	1/0:269:120,149:.,372.91,.	1/1:43:0,43:.,59.61,.	0/0:147:147,0:.,203.79,.	./.:0:.,.:.,.,.	1/0:39:28,11:.,54.07,.	0/0:55:55,0:.,76.25,.	0/0:31:31,0:.,42.98,.	1/0:114:58,56:.,158.04,.	0/0:16:16,0:.,22.18,.
un	232672	5229	C	G	.	PASS	NS=17;AF=0.765,0.235	GT:DP:AD:GL	0/0:49:49,0:.,67.93,.	0/0:32:32,0:.,44.36,.	./.:0:.,.:.,.,.	0/0:48:48,0:.,66.54,.	0/0:65:65,0:.,90.11,.	0/0:34:34,0:.,47.13,.	0/0:10:10,0:.,13.86,.	1/1:124:0,124:.,171.9,.	0/0:19:19,0:.,26.34,.	0/0:31:31,0:.,42.98,.	0/1:165:103,62:.,228.74,.	0/1:12:5,7:.,16.64,.	0/0:113:113,0:.,156.65,.	./.:0:.,.:.,.,.	1/1:37:0,37:.,51.29,.	0/0:32:32,0:.,44.36,.	1/1:25:0,25:.,34.66,.	0/0:38:38,0:.,52.68,.	0/0:28:28,0:.,38.82,.
un	232907	5234	G	A	.	PASS	NS=16;AF=0.938,0.062	GT:DP:AD:GL	0/0:339:339,0:.,469.95,.	0/0:138:138,0:.,191.31,.	0/0:21:21,0:.,29.11,.	1/1:11:0,11:.,15.25,.	0/0:233:233,0:.,323.01,.	0/0:63:63,0:.,87.34,.	0/0:161:161,0:.,223.19,.	0/0:69:69,0:.,95.65,.	./.:0:.,.:.,.,.	0/0:149:149,0:.,206.56,.	0/0:541:541,0:.,749.99,.	0/0:38:38,0:.,52.68,.	0/0:164:164,0:.,227.35,.	./.:0:.,.:.,.,.	./.:0:.,.:.,.,.	0/0:83:83,0:.,115.06,.	0/0:133:133,0:.,184.38,.	0/0:192:192,0:.,266.17,.	0/0:28:28,0:.,38.82,.
un	233046	5237	G	A	.	PASS	NS=18;AF=0.944,0.056	GT:DP:AD:GL	1/0:21:14,7:.,29.11,.	0/0:46:46,0:.,63.77,.	./.:0:.,.:.,.,.	0/0:14:14,0:.,19.41,.	1/0:39:12,27:.,54.07,.	0/0:68:68,0:.,94.27,.	0/0:27:27,0:.,37.43,.	0/0:74:74,0:.,102.59,.	0/0:15:15,0:.,20.79,.	0/0:10:10,0:.,13.86,.	0/0:138:138,0:.,191.31,.	0/0:35:35,0:.,48.52,.	0/0:100:100,0:.,138.63,.	0/0:22:22,0:.,30.5,.	0/0:13:13,0:.,18.02,.	0/0:26:26,0:.,36.04,.	0/0:15:15,0:.,20.79,.	0/0:41:41,0:.,56.84,.	0/0:22:22,0:.,30.5,.
un	233171	5240	G	A	.	PASS	NS=15;AF=0.767,0.233	GT:DP:AD:GL	0/0:71:71,0:.,98.43,.	1/0:57:37,20:.,79.02,.	./.:0:.,.:.,.,.	1/0:124:74,50:.,171.9,.	0/0:141:141,0:.,195.47,.	1/0:102:35,67:.,141.4,.	0/0:67:67,0:.,92.88,.	0/0:162:162,0:.,224.58,.	0/0:42:42,0:.,58.22,.	0/0:31:31,0:.,42.98,.	0/0:88:88,0:.,121.99,.	0/0:39:39,0:.,54.07,.	./.:0:.,.:.,.,.	0/0:30:30,0:.,41.59,.	0/0:31:31,0:.,42.98,.	1/1:58:0,58:.,80.41,.	./.:0:.,.:.,.,.	./.:0:.,.:.,.,.	1/1:95:0,95:.,131.7,.
[truncated: 64,685 more rows]

## Sheet: Table S2
Table S2 SNP dataset with no gap
>AL_W
[truncated: 37 more rows]
